# Supplementary material for: Iron-sensitive RNA regulation by poly C-binding proteins
Source: Nucleic Acids Res. 2025 Sep 30;53(18):gkaf942. doi: 10.1093/nar/gkaf942 (PMC12481019; doi:10.1093/nar/gkaf942)
Supplement: gkaf942_Supplemental_Files [file gkaf942_supplemental_files.zip]

Archive with 2 entries (2 files):
- 250811_Supplemental_Figures.pdf
- Supplementary_Tables_250809.xlsx
