# Supplementary material for: Iron-sensitive RNA regulation by poly C-binding proteins
Source: Nucleic Acids Res. 2025 Sep 30;53(18):gkaf942. doi: 10.1093/nar/gkaf942 (PMC12481019; doi:10.1093/nar/gkaf942)
Supplement: gkaf942_Supplemental_Files [file gkaf942_supplemental_files.zip › Supplementary_Tables_250809.xlsx]

## Sheet: Table of Contents
"Iron-sensitive RNA regulation by poly C binding proteins"
Goda, Forbes, et al.
Supplementary Tables
Table of Contents
Supplemental Table 1.		Iron chelation (21H7 vs DMSO) differentially expressed genes (DEGs)
Supplemental Table 2.		Hallmark GSEA for iron chelation, PCBP1 knockdown (P1KD), PCBP1 over expression (P1OE), and PCBP2 knockdown (P2KD) DEGs
Supplemental Table 3.		Gene Ontology (GO) results for iron chelation, P1KD, P1OE and P2KD DEGs
Supplemental Table 4.		GO results for iron chelation, P1KD, P1OE and P2KD alternatively spliced (AS) genes
Supplemental Table 5.		P1KD DEGs
Supplemental Table 6.		P1OE DEGs
Supplemental Table 7.		Overlapping Skipped Exons between P1KD, P1OE, and chelation
Supplemental Table 8.		P2KD DEGs
Supplemental Table 9.		PCBP dual knockdown (DKD) +/- chelation DEGs
Supplemental Table 10.		WT PCBP1 RIP Enrichments
Supplemental Table 11.		∆Fe PCBP1 RIP Enrichments
Supplemental Table 12.		GO results for RIP WT PCBP1
Supplemental Table 13.		GO results for RIP ∆Fe PCBP1

## Sheet: Sup Table 1 - CHEL DEG Results
CHELATION
		Normalized Counts
gene	Symbol	DMSO 1 Normalized Counts	DMSO 2 Normalized Counts	DMSO 3 Normalized Counts	CHEL 1 Normalized Counts	CHEL 2 Normalized Counts	CHEL 3 Normalized Counts	baseMean	log2FoldChange	lfcSE	stat	pvalue	padj
ENSG00000000003	TSPAN6	15.5531	15.9016	9.68593	4.14531	9.28797	16.1022	11.7793	-0.515557	0.863627	-0.596967	0.55053	0.709554
ENSG00000000005	TNMD	0	0	6.71623	1.59073	0.4686	1.68834	NA	NA	NA	NA	NA	NA
ENSG00000000419	DPM1	4681.55	4092.85	4589.69	4179.77	4366.61	4379.34	4381.64	-0.0480294	0.0838697	-0.572666	0.566871	0.723249
ENSG00000000457	SCYL3	549.164	526.666	715.701	680.343	813.84	724.083	668.3	0.31156	0.151523	2.05619	0.0397639	0.0967906
ENSG00000000460	FIRRM	4998.38	4662.36	5187.07	3937.7	3260.3	3110.44	4192.71	-0.526348	0.0997595	-5.27617	1.3191e-07	9.69304e-07
ENSG00000000938	FGR	0	0	0	0	0.836641	0	NA	NA	NA	NA	NA	NA
ENSG00000000971	CFH	3216.74	2973.42	3448.31	5220.76	4063.41	4449.31	3895.33	0.510844	0.103602	4.93082	8.18843e-07	5.40992e-06
ENSG00000001036	FUCA2	16115.4	15531.5	16045.1	12360.5	10541.4	11767.3	13726.8	-0.460187	0.078656	-5.85062	4.8973e-09	4.37425e-08
ENSG00000001084	GCLC	1353.25	1387.71	2122.2	2292.91	1966.58	1340.32	1743.83	0.20394	0.308893	0.660228	0.509108	0.674446
ENSG00000001167	NFYA	5349.11	5304.14	5811.38	4035.28	4096.43	4353.05	4824.9	-0.399151	0.0803617	-4.96693	6.80195e-07	4.54359e-06
ENSG00000001460	STPG1	736.171	868.626	760.219	725.093	808.066	723.088	770.211	-0.0667181	0.127929	-0.521526	0.602	0.749971
ENSG00000001461	NIPAL3	4847.27	5406.02	5393.99	4275.9	3831.7	4090.15	4640.84	-0.359258	0.0848372	-4.23468	2.28877e-05	0.000119824
ENSG00000001497	LAS1L	14599.5	14258.7	14600.3	11252.8	10900.3	10991.5	12767.2	-0.390871	0.0666979	-5.86031	4.62009e-09	4.14504e-08
ENSG00000001561	ENPP4	0	0	0	0	0	0	NA	NA	NA	NA	NA	NA
ENSG00000001617	SEMA3F	702.283	565.454	602.687	899.261	883.681	860.905	752.378	0.49923	0.129705	3.84896	0.000118619	0.000544031
ENSG00000001626	CFTR	0	0	0	0	0	0	NA	NA	NA	NA	NA	NA
ENSG00000001629	ANKIB1	2973.41	3148.65	2938.41	2739.02	3025.85	2588.71	2902.34	-0.117113	0.0911772	-1.28446	0.198981	0.348073
ENSG00000001630	CYP51A1	15443.6	14685.4	14837.2	26636.3	22904.9	24189.3	19782.8	0.7134	0.0771194	9.25059	2.23266e-20	6.48358e-19
ENSG00000001631	KRIT1	4507.59	4770.41	4423.27	4255.52	4053.85	4534.76	4424.23	-0.0936997	0.0820299	-1.14226	0.253345	0.416512
ENSG00000002016	RAD52	1103.24	942.153	875.763	708.259	759.865	750.908	856.698	-0.396511	0.127479	-3.11041	0.00186828	0.00673523
ENSG00000002079	MYH16	0	6.84303	0	7.9217	9.8126	6.73517	5.21875	1.98638	1.49942	1.32476	0.18525	0.330148
ENSG00000002330	BAD	824.561	750.79	890.237	1003.01	976.75	1222.46	944.633	0.376538	0.130333	2.88905	0.0038641	0.0128543
ENSG00000002549	LAP3	12013.3	11297.8	12228.4	9649.83	9043.4	9663.93	10649.4	-0.325744	0.0731395	-4.45373	8.43921e-06	4.76512e-05
ENSG00000002586	CD99	3023.85	2644.75	2901.57	4569.49	4774.07	4932.66	3807.73	0.736203	0.0857953	8.58093	9.41099e-18	2.16758e-16
ENSG00000002587	HS3ST1	0	3.06747	0	0	0	1.02854	NA	NA	NA	NA	NA	NA
ENSG00000002726	AOC1	0	0	0	0	0	1.01238	NA	NA	NA	NA	NA	NA
ENSG00000002745	WNT16	0.74086	0.74372	0	3.41194	2.74103	3.29921	1.82279	2.56172	2.14379	1.19495	0.232107	NA
ENSG00000002746	HECW1	16.2942	2.6135	41.8623	0	18.1269	1.65474	13.4253	-1.58193	1.18898	-1.33049	0.183355	0.327838
ENSG00000002822	MAD1L1	4373.43	4435.86	4098.72	4092.1	3595.4	3716.72	4052.04	-0.178962	0.0853744	-2.0962	0.0360641	0.0891788
ENSG00000002834	LASP1	35122.3	35739.9	37784.5	59182.3	49733.9	51561.7	44854.1	0.562743	0.0808422	6.96101	3.37845e-12	4.38382e-11
ENSG00000002919	SNX11	2407.59	2038.34	2165.89	2643.35	2226.37	2391.15	2312.12	0.134745	0.102752	1.31137	0.189733	0.336179
ENSG00000002933	TMEM176A	2.25147	0	0	0.943516	3.15293	4.88692	1.87247	2.00158	2.26805	0.882511	0.3775	NA
ENSG00000003056	M6PR	8876.62	8437.97	8680.31	7145.74	7255.44	6620.58	7836.11	-0.306259	0.0745717	-4.10691	4.00991e-05	0.000200712
ENSG00000003096	KLHL13	349.97	58.9939	218.88	259.512	69.0891	297.67	209.019	-0.00368504	0.871659	-0.00422761	0.996627	0.998308
ENSG00000003137	CYP26B1	4.17056	7.96005	1.18643	0	5.06758	1.02059	3.2342	-1.11717	1.70707	-0.654438	0.512829	0.677556
ENSG00000003147	ICA1	1271.53	854.699	1196.16	2340.14	2133.09	2185.16	1663.46	1.0052	0.133647	7.52136	5.42111e-14	8.47215e-13
ENSG00000003249	DBNDD1	1289.06	1247.41	1280.55	945.304	970.983	1040.91	1129.04	-0.36841	0.105632	-3.48769	0.000487215	0.00197975
ENSG00000003393	ALS2	2581.45	2252.13	2157.8	2920.99	2946.51	2817.89	2612.79	0.312829	0.0948082	3.2996	0.000968215	0.00370965
ENSG00000003400	CASP10	1200.14	1255.86	1093.87	1483.93	1244.15	1375.7	1275.61	0.208376	0.11295	1.84485	0.0650588	0.144873
ENSG00000003402	CFLAR	11689.2	11409	12004.4	12117.9	10685.9	10155.4	11343.6	-0.0908803	0.0823505	-1.10358	0.269775	0.436401
ENSG00000003436	TFPI	6831.94	6167.41	6520.73	8584.43	7887.97	7950.91	7323.9	0.323428	0.0781726	4.13736	3.51322e-05	0.000177691
ENSG00000003509	NDUFAF7	915.848	1117.18	979.576	812.093	970.572	889.632	947.484	-0.172241	0.126384	-1.36284	0.172932	0.31331
ENSG00000003756	RBM5	3985.7	3621.23	3756.24	3903.23	4519.4	4828.06	4102.31	0.221355	0.0950752	2.32821	0.019901	0.0540118
ENSG00000003987	MTMR7	90.6133	182.594	70.9163	64.9188	71.2355	70.6568	91.8225	-0.728967	0.372088	-1.95913	0.0500979	0.117084
ENSG00000003989	SLC7A2	0	13.0276	10.4281	9.21887	0.858863	4.24473	6.29636	-0.713045	1.36294	-0.523168	0.600858	0.749136
ENSG00000004059	ARF5	7352.78	5921.92	7465.71	10115.6	11390.5	11262.1	8918.11	0.660073	0.0967792	6.8204	9.07892e-12	1.1249e-10
ENSG00000004139	SARM1	35.2506	54.1031	46.0139	77.0432	62.4043	115.889	65.1173	0.915399	0.392411	2.33276	0.0196608	0.0534698
ENSG00000004142	POLDIP2	16830.7	16119.6	17381.6	13542.7	12318.9	13204	14899.6	-0.365608	0.0730601	-5.0042	5.60942e-07	3.7794e-06
ENSG00000004399	PLXND1	4001.82	4560.48	4707.15	5222.97	5069.56	4426.36	4664.72	0.149915	0.0949243	1.57931	0.114265	0.227147
ENSG00000004455	AK2	26945.9	24979.7	27671.3	24597.6	23347.7	24616.3	25359.7	-0.133514	0.0714738	-1.86801	0.06176	0.138911
ENSG00000004468	CD38	8.11943	6.13004	2.35097	14.9047	3.39541	9.33776	7.37305	0.723147	1.08528	0.666325	0.505203	0.670745
ENSG00000004478	FKBP4	32190.6	30270.8	30214.1	16049	13604.6	14617.6	22824.4	-1.06591	0.0791631	-13.4648	2.52123e-41	2.2478e-39
ENSG00000004487	KDM1A	30610.4	30938.7	32467.9	23120.6	20005.7	21348.9	26415.4	-0.544199	0.0758716	-7.17263	7.35678e-13	1.01744e-11
ENSG00000004534	RBM6	7649.25	6979.18	7654.74	7192.32	6513.6	6722.5	7118.6	-0.125378	0.0792189	-1.58268	0.113495	0.225915
ENSG00000004660	CAMKK1	1157.72	1235.57	1108.07	801.367	828.545	880.465	1001.95	-0.480534	0.112378	-4.27606	1.90229e-05	0.00010066
ENSG00000004700	RECQL	3538.47	3490.57	3767.29	4488.67	3936.22	3994.05	3869.21	0.202273	0.086783	2.3308	0.0197642	0.0536843
ENSG00000004766	VPS50	2074.41	1882.19	2001.4	1813.71	1556.26	1710.54	1839.75	-0.230317	0.0998173	-2.30738	0.0210335	0.0566607
ENSG00000004776	HSPB6	22.3688	10.4473	21.8702	30.1019	52.5723	30.553	27.9856	1.05781	0.581631	1.8187	0.0689575	0.151839
ENSG00000004777	ARHGAP33	517.35	1457.65	653.546	1343.99	1521.22	2173.73	1277.92	0.942313	0.497771	1.89306	0.0583494	0.132798
ENSG00000004779	NDUFAB1	7492.36	6647.04	7235.18	5899.85	6037.06	5758.87	6511.72	-0.272422	0.0780865	-3.48873	0.000485325	0.00197273
ENSG00000004799	PDK4	3.31798	9.22383	6.37964	71.1698	63.3906	52.2246	34.2844	3.23571	0.590074	5.48357	4.16834e-08	3.28478e-07
ENSG00000004809	SLC22A16	0	0	0	0	0	0	NA	NA	NA	NA	NA	NA
ENSG00000004838	ZMYND10	44.5458	23.8697	63.7611	47.1005	61.241	70.2616	51.7966	0.451488	0.451403	1.00019	0.31722	0.489828
ENSG00000004846	ABCB5	13.7662	34.1451	21.6847	5.38867	12.7745	12.9424	16.7836	-1.17734	0.738927	-1.59332	0.111089	0.22205
ENSG00000004848	ARX	7.51161	5.43851	11.4864	7.68557	6.44092	12.5363	8.51656	0.124289	0.956181	0.129985	0.896578	0.944341
ENSG00000004864	SLC25A13	12526.6	11334.8	11442.7	7462.39	6697.98	6223.84	9281.38	-0.792319	0.0863797	-9.17252	4.62102e-20	1.31043e-18
ENSG00000004866	ST7	3488.54	3589.78	3410.78	3241.44	3032.23	3042.97	3300.95	-0.171217	0.0812506	-2.10727	0.0350942	0.0871797
ENSG00000004897	CDC27	13597	13657.5	14283.9	10579.3	10326	10081	12087.4	-0.422675	0.0689071	-6.13399	8.57042e-10	8.41406e-09
ENSG00000004939	SLC4A1	385.394	332.548	452.53	1364.48	1260.18	2640.04	1072.53	2.16874	0.368901	5.87894	4.12911e-09	3.72391e-08
ENSG00000004948	CALCR	10.2765	12.4268	4.35102	10.3296	7.7745	7.45455	8.76884	-0.0835802	0.946156	-0.0883366	0.929609	0.962061
ENSG00000004961	HCCS	6256.95	5316.12	5874.42	5403.67	5043.43	5014.39	5484.83	-0.174421	0.0855855	-2.03797	0.0415527	0.100536
ENSG00000004975	DVL2	5450.21	5146	5219.64	6244.85	6436.67	6778.46	5879.3	0.299062	0.075974	3.93637	8.27228e-05	0.000389527
ENSG00000005001	PRSS22	0	0	0	34.042	10.2285	20.6346	10.8175	6.7609	1.49227	4.5306	5.88154e-06	3.40124e-05
ENSG00000005007	UPF1	29209.6	28479.6	28588.6	28257.8	27188	28286.8	28335.1	-0.0432258	0.0647626	-0.66745	0.504485	0.670128
ENSG00000005020	SKAP2	2524.57	1882.6	2464.51	2293.53	2348.36	2153.07	2277.77	-0.0145019	0.115057	-0.126041	0.899699	0.946097
ENSG00000005022	SLC25A5	49399.8	44108.6	49983	52100.4	47691.7	48931.8	48702.5	0.0516798	0.0759151	0.680758	0.496024	0.662673
ENSG00000005059	MCUB	830.215	724.103	811.565	857.113	784.189	765.654	795.473	0.0252494	0.124043	0.203553	0.838703	0.911388
ENSG00000005073	HOXA11	0	0	0	0	0	0	NA	NA	NA	NA	NA	NA
ENSG00000005075	POLR2J	5292.2	4543.75	5395.37	5927.55	6893.29	7004.06	5842.7	0.380389	0.0954522	3.98512	6.74463e-05	0.000322687
ENSG00000005100	DHX33	6181.4	6391.66	5807.88	3446.6	3253.89	3243.96	4720.9	-0.886301	0.0796527	-11.1271	9.26256e-29	4.5672e-27
ENSG00000005102	MEOX1	0	0	0	0	0	0	NA	NA	NA	NA	NA	NA
ENSG00000005108	THSD7A	0	0	0	0	0.836641	0	NA	NA	NA	NA	NA	NA
ENSG00000005156	LIG3	7285.83	6880.29	7320.5	6621.38	6467.87	5316.97	6648.81	-0.22327	0.0927795	-2.40646	0.0161079	0.0451542
ENSG00000005175	RPAP3	5175.54	5232.57	5478.27	4659.62	4264.09	4746.21	4926.05	-0.216848	0.0800988	-2.70726	0.00678418	0.0211309
ENSG00000005187	ACSM3	4438.39	3905.58	4160.94	5701.72	5165.98	5525.55	4816.36	0.390582	0.0841424	4.64192	3.45194e-06	2.08089e-05
ENSG00000005189	REXO5	2614.14	2523.83	2293.2	3810.32	3507.9	3624.6	3062.33	0.55809	0.0886508	6.29538	3.06653e-10	3.18121e-09
ENSG00000005194	CIAPIN1	7315.5	6620.23	6695.52	5874.57	5781.04	6069.72	6392.76	-0.219194	0.0770815	-2.84366	0.00445985	0.0145791
ENSG00000005206	SPPL2B	4898.18	4915.11	4514.95	5568.61	6778.32	6454.36	5521.59	0.391969	0.0910667	4.3042	1.67591e-05	8.97221e-05
ENSG00000005238	ATOSB	423.579	368.169	500.718	881.846	827.137	997.926	666.563	1.06896	0.14944	7.15311	8.4835e-13	1.16725e-11
ENSG00000005243	COPZ2	5.97356	0	0	3.6868	12.817	9.08813	5.26091	2.34099	1.54319	1.51699	0.12927	0.250549
ENSG00000005249	PRKAR2B	36118.5	36184.3	37775.6	28064.7	26371.4	27025.5	31923.3	-0.434321	0.0667598	-6.50573	7.73157e-11	8.65227e-10
ENSG00000005302	MSL3	3136.98	3540.87	2949.77	3535.99	3434.13	3344.47	3323.7	0.0996604	0.0917102	1.08669	0.277175	0.444912
ENSG00000005339	CREBBP	8076.16	9915.52	7767.46	9880.45	10601.3	10535.6	9462.74	0.267933	0.0950077	2.82011	0.00480066	0.0155815
ENSG00000005379	TSPOAP1	289.674	270.668	470.424	516.04	854.453	693.69	515.825	1.01525	0.216575	4.68774	2.76232e-06	1.6892e-05
ENSG00000005381	MPO	0	0	0	1.14623	92.1653	7.85911	16.8618	7.39957	2.6545	2.78756	0.00531069	0.0170287
ENSG00000005421	PON1	0	0	0	0.942537	0	0	NA	NA	NA	NA	NA	NA
ENSG00000005436	GCFC2	2182.5	2215.74	2190.02	1661.98	1461.51	1437.89	1858.27	-0.530193	0.0971888	-5.45529	4.88938e-08	3.82181e-07
ENSG00000005448	WDR54	308.264	296.263	252.975	883.533	896.117	1008.48	607.606	1.70029	0.14411	11.7986	3.96951e-32	2.27808e-30
ENSG00000005469	CROT	451.502	388.705	472.108	313.72	237.527	311.661	362.537	-0.606385	0.179691	-3.37461	0.000739215	0.00289797
ENSG00000005471	ABCB4	9.88098	13.7773	23.2801	123.32	120.8	104.46	65.9196	2.9141	0.42005	6.93751	3.99065e-12	5.13135e-11
ENSG00000005483	KMT2E	5475.92	6078.03	5356.28	4352.16	3448.11	3823.06	4755.59	-0.541328	0.0982938	-5.50724	3.64505e-08	2.89698e-07
ENSG00000005486	RHBDD2	2937.92	2866.52	2950.49	4612.64	4148.52	4401.79	3652.98	0.588225	0.0818658	7.18523	6.70933e-13	9.30563e-12
ENSG00000005513	SOX8	0.839676	10.6852	5.08712	93.2333	73.899	130.271	52.3359	4.24496	0.595047	7.13382	9.76227e-13	1.33258e-11
ENSG00000005700	IBTK	4722.44	5163.66	5069.42	4191.48	3672.09	3648.89	4411.33	-0.37731	0.0874135	-4.31638	1.58606e-05	8.53662e-05
ENSG00000005801	ZNF195	4337.46	3918.5	4191.9	4524.76	3844.72	3904.66	4120.33	-0.0201688	0.0912729	-0.220973	0.825114	0.903452
ENSG00000005810	MYCBP2	4243.73	5594.54	4384.94	3046.71	3202.12	3305.73	3962.96	-0.574713	0.106796	-5.38141	7.3903e-08	5.63094e-07
ENSG00000005812	FBXL3	1691.25	1722.58	1906.81	1868.31	1785.78	1831.68	1801.07	0.0447349	0.0956654	0.467618	0.640058	0.77879
ENSG00000005844	ITGAL	15.7446	9.2771	38.8315	22.045	16.6311	26.3524	21.4803	0.0850965	0.682171	0.124744	0.900726	0.946482
ENSG00000005882	PDK2	17.7794	41.2731	76.0412	38.6975	42.1137	26.7529	40.443	-0.309059	0.549606	-0.562329	0.573892	0.72859
ENSG00000005884	ITGA3	16.5332	42.699	70.8926	82.5464	85.4371	49.423	57.9219	0.859185	0.497537	1.72688	0.0841901	0.178525
ENSG00000005889	ZFX	3109.65	3361.73	3240.85	2718.62	2390.18	3259.91	3013.49	-0.216413	0.10965	-1.97367	0.0484196	0.113789
ENSG00000005893	LAMP2	8974.82	8749.72	9268.45	10122.3	8919.95	9049.35	9180.76	0.0576662	0.0782925	0.736548	0.461397	0.633111
ENSG00000005961	ITGA2B	676.496	615.307	686.058	887.485	1094.92	1126.06	847.721	0.652355	0.13259	4.9201	8.65004e-07	5.6933e-06
ENSG00000005981	ASB4	0	0	1.17406	0	2.51495	0	NA	NA	NA	NA	NA	NA
ENSG00000006007	GDE1	4963.46	4196.39	5706.64	5847.67	4985.91	5043.22	5123.88	0.0953917	0.109757	0.869119	0.384782	0.560381
ENSG00000006015	REX1BD	2256.65	2082.08	1836.34	2465.44	2683.63	2682.86	2334.5	0.343017	0.100669	3.40737	0.00065593	0.00259759
ENSG00000006016	CRLF1	253.825	272.898	314.606	231.67	275.571	217.282	260.975	-0.21302	0.197127	-1.08063	0.279863	0.448215
ENSG00000006025	OSBPL7	1440.77	1136.34	1361.15	1477.4	1668.37	1589.42	1445.58	0.266588	0.115419	2.30975	0.0209022	0.0563573
ENSG00000006042	TMEM98	3603.98	3334.74	3513.39	5646.11	4839.56	4992.42	4321.7	0.56622	0.0876673	6.45874	1.05575e-10	1.1584e-09
ENSG00000006047	YBX2	14.5266	9.07396	0.833028	12.205	11.4894	1.40282	8.25512	0.0393486	1.16851	0.0336743	0.973137	0.985744
ENSG00000006059	KRT33A	0	0	0	0	0	0	NA	NA	NA	NA	NA	NA
ENSG00000006062	MAP3K14	576.797	652.045	628.324	1526.89	1419.01	1414.39	1036.24	1.23151	0.113071	10.8914	1.26619e-27	5.76127e-26
ENSG00000006071	ABCC8	6.1715	2.08206	0	2.80791	0	6.08254	2.85734	0.0857856	1.89969	0.0451576	0.963982	0.980406
ENSG00000006116	CACNG3	0	0	0	0	0.836641	0	NA	NA	NA	NA	NA	NA
ENSG00000006118	TMEM132A	24.5299	21.6781	40.3464	81.1351	54.9356	66.6903	48.2192	1.24089	0.442403	2.80489	0.00503343	0.016254
ENSG00000006125	AP2B1	49592.6	50731.5	54474.9	47579.5	35604.8	36283.4	45711.1	-0.373798	0.101508	-3.68245	0.000231007	0.00100024
ENSG00000006128	TAC1	0	0	0	24.1737	22.2529	30.2511	12.7796	7.00761	1.42133	4.93031	8.20994e-07	5.42116e-06
ENSG00000006194	ZNF263	2743.03	1739.01	1865.51	2021.33	2029.48	1999.23	2066.26	-0.0696256	0.140145	-0.496813	0.619321	0.763868
ENSG00000006210	CX3CL1	5.1342	14.6441	12.9441	9.42915	3.33087	2.01532	7.91628	-1.14497	1.06086	-1.07929	0.28046	0.448695
ENSG00000006282	SPATA20	55.7906	49.7169	67.5618	146.209	137.614	218.18	112.512	1.54379	0.309617	4.98611	6.16066e-07	4.13926e-06
ENSG00000006283	CACNA1G	1.36522	1.3939	1.95269	10.6441	8.72984	6.67266	5.1264	2.44722	1.33934	1.82718	0.0676732	0.149518
ENSG00000006327	TNFRSF12A	1153.47	937.467	998.7	3211.58	3476.12	3985.12	2293.74	1.78788	0.112254	15.9272	4.10304e-57	5.9719e-55
ENSG00000006377	DLX6	0	0	0	0	0	0	NA	NA	NA	NA	NA	NA
ENSG00000006432	MAP3K9	347.895	297.887	285.384	219.484	194.092	210.846	259.264	-0.577582	0.19105	-3.0232	0.00250115	0.00873652
ENSG00000006451	RALA	5173.96	5338.21	5195.43	4881.33	4475.2	4805.41	4978.26	-0.149622	0.0770488	-1.94191	0.0521482	0.120998
ENSG00000006453	BAIAP2L1	3391.76	3188.58	3073.23	2495.95	2539.58	2720.71	2901.63	-0.316022	0.0869869	-3.63298	0.000280167	0.0011968
ENSG00000006459	KDM7A	2119.6	2643.61	2392.27	3786.96	3499.56	3733.85	3029.31	0.623191	0.0981706	6.34804	2.18076e-10	2.30688e-09
ENSG00000006468	ETV1	1296.6	1600.85	1392.69	1762.73	1394.4	1205.99	1442.21	0.0242347	0.13804	0.175564	0.860637	0.923939
ENSG00000006530	AGK	4346.72	4157.86	4385.16	4154.77	3679.21	4301.82	4170.92	-0.0873372	0.086711	-1.00722	0.313828	0.486159
ENSG00000006534	ALDH3B1	26.9505	94.3469	38.6422	57.5159	61.1832	72.9013	58.59	0.289129	0.464827	0.622014	0.533933	0.695549
ENSG00000006555	TTC22	4.16825	1.06475	0	0	0.821998	6.92196	2.16282	0.545184	2.16977	0.251263	0.801611	NA
ENSG00000006576	PHTF2	2765.13	2888.75	3274.2	3928.31	3373.55	3321.86	3258.63	0.251629	0.100075	2.5144	0.0119235	0.0346795
ENSG00000006606	CCL26	38.5063	36.6274	49.0918	35.4573	27.7395	26.6696	35.682	-0.465746	0.474417	-0.981723	0.326237	0.499791
ENSG00000006607	FARP2	5385.87	6266.41	6227.89	5079.4	4236.6	4729.36	5320.92	-0.348317	0.09453	-3.68473	0.000228949	0.000991868
ENSG00000006611	USH1C	0	0	0	0	0.836641	0	NA	NA	NA	NA	NA	NA
ENSG00000006625	GGCT	4359.29	3700.34	4194.23	5671.3	5503.61	5539.19	4827.99	0.447896	0.0851969	5.25719	1.46275e-07	1.06643e-06
ENSG00000006634	DBF4	9308.95	9185.43	9925.17	7454.97	6302.6	6589.45	8127.76	-0.482029	0.0843389	-5.71538	1.09456e-08	9.31188e-08
ENSG00000006638	TBXA2R	3527.39	3249.51	3352.54	3801.92	3512.19	3400.98	3474.09	0.0809603	0.085236	0.949837	0.342195	0.516662
ENSG00000006652	IFRD1	5725.13	4946.5	5071.1	5541.71	5605.56	5269.72	5359.95	0.060555	0.0841013	0.720025	0.47151	0.642535
ENSG00000006659	LGALS14	0	0	0	0	0	0	NA	NA	NA	NA	NA	NA
ENSG00000006695	COX10	3365.01	3102.35	4055.65	2838.39	2515.03	2947.74	3137.36	-0.341734	0.109407	-3.12353	0.00178697	0.00646915
ENSG00000006704	GTF2IRD1	3341.26	2998.98	3037.23	3105.09	2729.32	2645.37	2976.21	-0.145665	0.0948186	-1.53625	0.124477	0.243147
ENSG00000006712	PAF1	5188.11	4349.15	4595.27	5234.28	4741.75	4859.12	4827.95	0.0698109	0.0898206	0.777225	0.437026	0.609571
ENSG00000006715	VPS41	3990.1	4244.26	4329.44	4418.1	4061.69	3835.18	4146.46	-0.028639	0.0858965	-0.333413	0.738823	0.848105
ENSG00000006740	ARHGAP44	17.9755	28.9255	96.2658	50.9176	53.1927	38.8895	47.6945	0.0365548	0.554202	0.0659593	0.94741	0.971743
ENSG00000006744	ELAC2	14488.9	13778.5	14049.9	8416.56	7608.64	7613.04	10992.6	-0.8402	0.0746588	-11.2539	2.21663e-29	1.11575e-27
ENSG00000006747	SCIN	730.285	667.756	523.765	742.43	677.005	817.206	693.074	0.218211	0.150867	1.44638	0.14807	0.278297
ENSG00000006756	ARSD	10.345	8.60492	15.7503	24.1169	28.9801	27.9486	19.291	1.23468	0.653574	1.88912	0.0588757	0.133729
ENSG00000006757	PNPLA4	1922.21	1538.11	1753.1	1516.68	1441.87	1459.09	1605.18	-0.239085	0.107788	-2.2181	0.0265484	0.0691499
ENSG00000006788	MYH13	1.02419	2.08589	5.9029	0	3.3311	1.01027	2.22573	-1.02626	1.95477	-0.525003	0.599581	NA
ENSG00000006831	ADIPOR2	10709.2	10633	11071.8	11058.2	9906.19	10743	10686.9	-0.0318669	0.0741661	-0.429669	0.667436	0.799706
ENSG00000006837	CDKL3	59.8795	41.3241	51.1987	65.6776	103.492	58.0195	63.2653	0.579484	0.3919	1.47865	0.139233	0.265384
ENSG00000007001	UPP2	0	0	0	0	0	0	NA	NA	NA	NA	NA	NA
ENSG00000007038	PRSS21	4310.03	3849.99	4101.62	3326.18	3571.05	3589.78	3791.44	-0.225553	0.0841203	-2.68132	0.00733321	0.0226357
ENSG00000007047	MARK4	5082.05	3648.37	4034.82	5461.9	5511.03	5599.19	4889.56	0.377252	0.10822	3.48599	0.000490327	0.00199005
ENSG00000007062	PROM1	0	0	6.1638	0	0	1.93222	NA	NA	NA	NA	NA	NA
ENSG00000007080	CCDC124	9028.86	7402.76	8067.78	8789.84	9210.27	9371.21	8645.12	0.159901	0.0861903	1.85521	0.0635657	0.142231
ENSG00000007129	CEACAM21	0	0	0	15.2927	16.2367	8.19861	6.62133	6.05908	1.6249	3.7289	0.000192315	0.000844669
ENSG00000007168	PAFAH1B1	10762.4	9162.72	9233.47	9895.01	9166.32	9275.8	9582.61	-0.0411838	0.0845089	-0.487331	0.626024	0.768565
ENSG00000007171	NOS2	0	0	0	0	0	0	NA	NA	NA	NA	NA	NA
ENSG00000007174	DNAH9	8.87735	6.82214	5.02144	1.98261	6.92754	4.41291	5.674	-0.632816	1.16543	-0.542988	0.587138	0.738218
ENSG00000007202	BLTP2	41800.9	51697.4	42932.8	27152.9	27324.4	25199	36017.9	-0.775935	0.0882296	-8.79449	1.437e-18	3.5867e-17
ENSG00000007216	SLC13A2	0	0	0	0	0	0	NA	NA	NA	NA	NA	NA
ENSG00000007237	GAS7	5.1226	0	0	2.82597	4.18759	0	2.02269	0.450078	2.33712	0.192578	0.84729	NA
ENSG00000007255	TRAPPC6A	463.789	286.851	334.045	1001.68	1109.47	1156.43	725.377	1.59091	0.164716	9.65851	4.52417e-22	1.48719e-20
ENSG00000007264	MATK	4122.01	4021.62	4287	4186.76	3941.22	4162.74	4120.23	-0.0163759	0.0785696	-0.208425	0.834897	0.909424
ENSG00000007306	CEACAM7	0	0	0	0	0	0	NA	NA	NA	NA	NA	NA
ENSG00000007312	CD79B	2.24583	0	0.677658	0	3.97729	0	NA	NA	NA	NA	NA	NA
ENSG00000007314	SCN4A	24.5589	96.441	38.7736	450.18	475.784	467.954	258.949	3.15695	0.555723	5.6808	1.34064e-08	1.12862e-07
ENSG00000007341	ST7L	1189.78	1323.86	1289.62	1380.09	1309.84	1251.77	1290.83	0.0519735	0.104851	0.495689	0.620114	0.7643
ENSG00000007350	TKTL1	15.9992	16.9273	9.76887	13.4291	57.9296	17.4916	21.9243	1.03204	0.711034	1.45146	0.146653	0.276214
ENSG00000007372	PAX6	252.808	180.373	253.499	436.021	377.887	437.115	322.951	0.866811	0.19104	4.53733	5.69716e-06	3.30331e-05
ENSG00000007376	RPUSD1	6329.4	6209.93	6497.02	2834.12	2764.46	2797.06	4572	-1.18107	0.0750468	-15.7378	8.33003e-56	1.18389e-53
ENSG00000007384	RHBDF1	558.178	548.606	555.04	997.829	1098.16	1132.21	815.004	0.957936	0.120452	7.95283	1.82297e-15	3.34687e-14
ENSG00000007392	LUC7L	3178.82	2856.5	3079.87	3158.48	3143.16	3717.37	3189.03	0.135922	0.0957017	1.42027	0.155529	0.288856
ENSG00000007402	CACNA2D2	75.1068	53.0375	54.4287	102.582	75.2071	81.4281	73.6318	0.511359	0.347521	1.47145	0.14117	0.267956
ENSG00000007516	BAIAP3	259.97	209.495	267.843	1533.52	1536.19	1422.48	871.584	2.60673	0.132539	19.6676	4.08534e-86	1.08468e-83
ENSG00000007520	TSR3	4385.04	4206.97	4856.12	3152.05	3049.67	3028.75	3779.76	-0.542831	0.0856534	-6.33753	2.33484e-10	2.46234e-09
ENSG00000007541	PIGQ	5085.74	4305.06	4830.34	4485.49	3816.34	4317.19	4473.36	-0.172586	0.0944768	-1.82676	0.0677359	0.149581
ENSG00000007545	CRAMP1	5688.19	5807.81	5368.52	6223.86	5746.35	6658.51	5915.54	0.143056	0.0831176	1.72113	0.0852275	0.180393
ENSG00000007866	TEAD3	1596.61	1458.35	1374.73	2316.21	1916.64	1968.79	1771.89	0.484878	0.109389	4.43259	9.31097e-06	5.21591e-05
ENSG00000007908	SELE	0	0	0	0	0	0	NA	NA	NA	NA	NA	NA
ENSG00000007923	DNAJC11	18779.8	17840.8	19426	13586.9	13930.1	14144.1	16284.6	-0.427908	0.0697029	-6.13903	8.30266e-10	8.16445e-09
ENSG00000007933	FMO3	8.4094	3.23976	2.40207	3.64293	6.36406	0	4.0097	-0.47725	1.51213	-0.315614	0.752296	0.857409
ENSG00000007944	MYLIP	2549.06	2715.6	2763.89	6558	5924.14	6293.38	4467.35	1.22574	0.0819801	14.9516	1.51999e-50	1.8833e-48
ENSG00000007952	NOX1	6.11542	2.06537	10.6373	0	5.85597	4.07783	4.79198	-0.909754	1.42118	-0.64014	0.522081	0.685656
ENSG00000007968	E2F2	4499.67	4940.45	4717.1	4645.51	4512.24	4183.13	4583.02	-0.0855756	0.0822839	-1.04	0.298338	0.468816
ENSG00000008018	PSMB1	24451.5	22674.9	24195.9	23156.8	21770.8	21727.9	22996.3	-0.0976264	0.0702502	-1.3897	0.164621	0.301708
ENSG00000008056	SYN1	57.9247	55.4259	59.4064	340.91	280.519	340.576	189.127	2.47665	0.236285	10.4816	1.04906e-25	4.37005e-24
ENSG00000008083	JARID2	8285.47	8940.11	8707.09	12502	10447.3	11046.1	9988.01	0.390541	0.084323	4.63148	3.63057e-06	2.17879e-05
ENSG00000008086	CDKL5	90.3992	85.0868	15.4502	53.3974	77.5574	55.0834	62.8291	-0.0242088	0.514414	-0.0470609	0.962465	0.97942
ENSG00000008118	CAMK1G	0	0	0	0	0	0	NA	NA	NA	NA	NA	NA
ENSG00000008128	CDK11A	7453.05	5818.71	6564.27	8283.21	8539.27	9121.24	7629.96	0.387232	0.0946014	4.0933	4.25283e-05	0.000211861
ENSG00000008130	NADK	13165.7	12010.2	12857.3	13745.4	15110.8	15050.4	13656.6	0.20718	0.0756201	2.73975	0.00614863	0.0193939
ENSG00000008196	TFAP2B	20.4424	0	8.66647	1.71004	1.53243	0.928928	5.54671	-2.72939	1.44381	-1.8904	0.0587039	0.133454
ENSG00000008197	TFAP2D	0	0	0	0	0	0	NA	NA	NA	NA	NA	NA
ENSG00000008226	DLEC1	8.28657	17.5356	23.6223	8.7783	10.2062	19.343	14.6287	-0.369851	0.776287	-0.476436	0.633764	0.774721
ENSG00000008256	CYTH3	3106.81	2863.25	2862.17	3540.35	3401.17	2960.63	3122.4	0.164979	0.0944289	1.74712	0.0806158	0.172276
ENSG00000008277	ADAM22	37.4324	36.8378	53.9976	87.4207	79.4617	19.3395	52.4149	0.530378	0.524806	1.01062	0.312199	0.484585
ENSG00000008282	SYPL1	6428.48	5843.72	6210.34	5662.89	4870.73	5009.42	5670.93	-0.249807	0.0858969	-2.90822	0.00363496	0.0121826
ENSG00000008283	CYB561	4207.33	3944.82	4334.77	3876.85	3528.56	4012.03	3984.06	-0.129324	0.0860787	-1.5024	0.132994	0.255977
ENSG00000008294	SPAG9	13651.1	14300.5	13987.8	16210.8	15339.7	15744.3	14872.4	0.173372	0.0680095	2.54923	0.010796	0.0318333
ENSG00000008300	CELSR3	801.35	656.27	486.62	559.213	592.499	521.955	602.985	-0.213912	0.172103	-1.24293	0.213895	0.367084
ENSG00000008311	AASS	81.2774	159.28	115.93	119.421	105.302	96.1744	112.897	-0.15127	0.31075	-0.486789	0.626408	0.768846
ENSG00000008323	PLEKHG6	41.6908	36.0782	38.7317	63.3346	55.1772	36.6143	45.2711	0.414441	0.435013	0.952708	0.340738	0.515148
ENSG00000008324	SS18L2	1721.08	1426.7	1878.59	1475.83	1648.67	1674.2	1637.51	-0.0663583	0.117428	-0.565098	0.572007	0.727267
ENSG00000008382	MPND	1078.83	974.176	949.549	797.713	693.081	677.124	861.746	-0.471238	0.124553	-3.78345	0.000154672	0.000693198
ENSG00000008394	MGST1	2389.65	2066.6	2259.69	1982.61	1629.06	1608.42	1989.34	-0.363031	0.10986	-3.30448	0.00095153	0.00365035
ENSG00000008405	CRY1	3576.64	3342.32	3659.75	3825.28	3605.61	3468.32	3579.65	0.0433472	0.0842753	0.514353	0.607005	0.75368
ENSG00000008438	PGLYRP1	8.76399	16.9244	0	7.41106	10.2792	10.3274	8.95101	0.122922	1.1021	0.111534	0.911193	0.952714
ENSG00000008441	NFIX	4592.84	4728.86	4843.12	3091.67	2752.15	3224.12	3872.13	-0.643969	0.0872892	-7.37742	1.61385e-13	2.40248e-12
ENSG00000008513	ST3GAL1	540.68	763.95	771.679	835.971	690.34	639.365	706.997	0.0622769	0.163147	0.381721	0.702668	0.823474
ENSG00000008516	MMP25	11.9655	9.52326	22.9402	56.5313	55.7721	76.731	38.9106	2.06746	0.51152	4.0418	5.30423e-05	0.0002589
ENSG00000008517	IL32	6.65688	5.22992	13.2756	16.0778	11.8302	9.54434	10.4358	0.551568	0.894669	0.616505	0.537561	0.698543
ENSG00000008710	PKD1	17119.4	17936.9	17088.9	16720.2	16947.6	16966.9	17130	-0.042457	0.0663983	-0.63943	0.522543	0.686039
ENSG00000008735	MAPK8IP2	95.9931	81.8274	114.779	72.9813	59.1416	82.7627	84.5809	-0.446499	0.324698	-1.37512	0.169095	0.308338
ENSG00000008838	MED24	13739.4	14279.5	14390.7	10363.6	10361.8	10732	12311.2	-0.43098	0.0681334	-6.32553	2.52369e-10	2.65108e-09
ENSG00000008853	RHOBTB2	406.547	482.237	402	671.081	605.225	880.229	574.553	0.737504	0.166237	4.43647	9.14458e-06	5.1358e-05
ENSG00000008869	HEATR5B	3702.53	4140.63	3916.09	3523.53	3295.14	3248.41	3637.72	-0.224107	0.0846781	-2.64657	0.00813117	0.0247833
ENSG00000008952	SEC62	8966.12	9224.44	9594.64	8377.47	6963.24	6476.5	8267.07	-0.348789	0.0955678	-3.64965	0.000262596	0.00112672
ENSG00000008988	RPS20	68879.8	54376.5	67012.9	69402.6	72843.5	70525.9	67173.5	0.161281	0.0890352	1.81142	0.0700753	0.153847
ENSG00000009307	CSDE1	67767.5	67792.8	77856.8	64100	59919.1	61342.3	66463.1	-0.2033	0.0770726	-2.63778	0.00834512	0.025365
ENSG00000009335	UBE3C	16344.5	17239.7	17139	14762.8	14194.6	14486.2	15694.5	-0.223498	0.0676533	-3.30359	0.000954569	0.00366085
ENSG00000009413	REV3L	2872.83	3571.84	2797.84	2425.82	3139.53	2871.09	2946.49	-0.13241	0.117853	-1.12352	0.261218	0.425921
ENSG00000009694	TENM1	890.811	1317.19	815.031	1111.53	999.421	1331.09	1077.51	0.185978	0.166196	1.11903	0.263126	0.428435
ENSG00000009709	PAX7	0	0	0	0	0	0	NA	NA	NA	NA	NA	NA
ENSG00000009724	MASP2	6.23706	7.44352	9.44069	4.70448	3.2919	11.8804	7.16634	-0.22473	1.05685	-0.212642	0.831606	0.907354
ENSG00000009765	IYD	22.8397	31.4591	19.0916	25.5529	21.1285	14.4541	22.421	-0.26197	0.605581	-0.432593	0.66531	0.798158
ENSG00000009780	FAM76A	1183.36	1139.25	1469.77	941.187	657.73	708.839	1016.69	-0.716556	0.15043	-4.76337	1.90385e-06	1.19292e-05
ENSG00000009790	TRAF3IP3	14.6705	18.6631	4.31347	15.4832	13.6347	15.7098	13.7458	0.250269	0.797704	0.313736	0.753721	0.858063
ENSG00000009830	POMT2	1797.36	1868.95	2019.42	1511.05	1457.3	2138.19	1798.71	-0.156967	0.134782	-1.1646	0.244181	0.405086
ENSG00000009844	VTA1	6809.58	6580.07	6585.48	6523.65	5800.8	5799.6	6349.86	-0.140253	0.0794866	-1.76449	0.0776494	0.16703
ENSG00000009950	MLXIPL	308.085	218.272	393.359	750.861	1006.23	1139.2	636.002	1.6652	0.198611	8.38426	5.1047e-17	1.09242e-15
ENSG00000009954	BAZ1B	38728.5	42913.5	39872.4	35346.3	30763.8	31646.3	36545.1	-0.313881	0.0785268	-3.99712	6.41185e-05	0.000308292
ENSG00000010017	RANBP9	13266.7	12775.1	12721.8	12862.6	11345	11117.7	12348.1	-0.134049	0.0788396	-1.70028	0.0890783	0.186792
ENSG00000010030	ETV7	10.2089	0	2.11753	9.08385	1.7914	4.33462	4.58938	0.28697	1.49132	0.192427	0.847408	0.916286
ENSG00000010072	SPRTN	2845.84	3160.46	2842.89	1943.06	1729.64	1801.27	2387.19	-0.692999	0.0938187	-7.38658	1.50659e-13	2.25112e-12
ENSG00000010165	METTL13	11723.4	11240.1	12008.3	7205.75	7204.77	7993.05	9562.57	-0.642627	0.0764858	-8.40192	4.39245e-17	9.42504e-16
ENSG00000010219	DYRK4	254.3	350.986	364.916	447.858	325.325	438.592	363.663	0.323157	0.197885	1.63306	0.102457	0.208636
ENSG00000010244	ZNF207	25490.6	24588.4	25355.4	23996.5	23585	24146.8	24527.1	-0.0726875	0.0646787	-1.12382	0.261088	0.425766
ENSG00000010256	UQCRC1	22302.2	21725.6	23210.5	17864.9	14689.3	17074.5	19477.8	-0.438204	0.084015	-5.21578	1.83048e-07	1.31626e-06
ENSG00000010270	STARD3NL	2440.56	2471.74	2630.81	2317.03	2134.56	2137.44	2355.36	-0.194873	0.0892921	-2.18243	0.0290781	0.0746049
ENSG00000010278	CD9	17.5821	17.5757	9.60923	68.1004	107.034	93.3493	52.2085	2.58372	0.45259	5.70876	1.13805e-08	9.66824e-08
ENSG00000010282	HHATL	0	0	2.50632	1.06476	0.950472	2.2216	NA	NA	NA	NA	NA	NA
ENSG00000010292	NCAPD2	22158.3	21728.9	23776.3	19759.1	18751.3	19943.4	21019.6	-0.211037	0.0711978	-2.96409	0.00303576	0.0103715
ENSG00000010295	IFFO1	2.81942	1.91755	1.58081	11.3951	22.6924	25.0212	10.9044	3.19529	1.01487	3.14848	0.00164121	0.00598902
ENSG00000010310	GIPR	1154.51	992.976	1194.32	2343.27	2713.22	2944.77	1890.51	1.26022	0.114582	10.9984	3.89169e-28	1.82932e-26
ENSG00000010318	PHF7	989.67	886.219	1040.24	969.251	1009.62	863.873	959.813	-0.0360315	0.121396	-0.29681	0.766612	0.866263
ENSG00000010319	SEMA3G	5.3368	0	0.779991	1.88587	6.07554	9.99086	4.01151	2.45545	1.68096	1.46074	0.144087	0.272338
ENSG00000010322	NISCH	6564.31	6440.64	6120.61	8346.54	7555.89	7929.45	7159.57	0.317272	0.0765735	4.14336	3.42248e-05	0.000173465
ENSG00000010327	STAB1	305.958	332.66	311.585	429.398	394.917	465.038	373.259	0.438557	0.162156	2.70454	0.00683991	0.0212853
ENSG00000010361	FUZ	390.78	430.743	453.902	486.837	428.386	391.303	430.325	0.036246	0.159576	0.22714	0.820315	0.90032
ENSG00000010379	SLC6A13	0	0	0	0	2.51137	2.69812	NA	NA	NA	NA	NA	NA
ENSG00000010404	IDS	2070.34	2092.97	2120.25	4313.4	4022.67	3884.86	3084.08	0.959973	0.0843366	11.3826	5.10338e-30	2.66313e-28
ENSG00000010438	PRSS3	0	0	0	0.895109	5.30213	6.0556	2.04214	4.36248	2.35842	1.84975	0.0643496	NA
ENSG00000010539	ZNF200	1488.55	1290.33	1280.5	1348.29	1286.48	1135.91	1305.01	-0.106689	0.114495	-0.931821	0.351429	0.526631
ENSG00000010610	CD4	3.41947	10.3099	3.95334	6.2314	3.04851	10.4427	6.23422	0.174069	1.14466	0.152071	0.879131	0.934034
ENSG00000010626	LRRC23	180.502	115.137	109.887	235.792	270.363	211.075	187.126	0.824395	0.251603	3.27657	0.00105075	0.00399545
ENSG00000010671	BTK	4228.66	4196.68	4430.86	4267.48	3661.25	3723.5	4084.74	-0.141805	0.0876737	-1.61742	0.105787	0.213921
ENSG00000010704	HFE	807.389	931.854	899.86	794.481	658.039	622.942	785.761	-0.345352	0.135663	-2.54567	0.0109069	0.0321252
ENSG00000010803	SCMH1	2058.11	1720	1964.22	1986.39	1836.95	2091.88	1942.93	0.0423005	0.103732	0.407785	0.683431	0.810822
ENSG00000010810	FYN	1538.41	1914.06	1685.71	2269.4	1934.07	2442.39	1964.01	0.370819	0.116269	3.18932	0.00142606	0.00527156
ENSG00000010818	HIVEP2	63.7768	20.0673	0	104.833	132.428	78.1192	66.5373	1.9097	1.48998	1.28169	0.19995	0.349245
ENSG00000010932	FMO1	0	0	0	0	0	0	NA	NA	NA	NA	NA	NA
ENSG00000011007	ELOA	12801.9	12862.9	12837.9	9458.04	9355.07	9816.04	11188.7	-0.427543	0.0677312	-6.31235	2.74837e-10	2.87088e-09
ENSG00000011009	LYPLA2	8245.27	7617.15	7685.49	5488.3	5789.49	6294.9	6853.43	-0.422386	0.0814759	-5.18418	2.16967e-07	1.54864e-06
ENSG00000011021	CLCN6	2174.39	2286.33	2380.62	3809.57	4052.05	3868.49	3095.24	0.778337	0.0840748	9.25767	2.08941e-20	6.08219e-19
ENSG00000011028	MRC2	4726.15	4468.19	5010.47	6274.37	4895.13	5848.59	5203.82	0.260574	0.098863	2.63571	0.00839609	0.0254955
ENSG00000011052	NME1-NME2	589.613	456.392	479.854	468.581	541.06	400.519	489.337	-0.112805	0.167915	-0.671798	0.501712	0.66787
ENSG00000011083	SLC6A7	0	0	0	0	0	0	NA	NA	NA	NA	NA	NA
ENSG00000011105	TSPAN9	157.115	125.398	161.1	464.121	384.479	410.227	283.74	1.50611	0.194219	7.7547	8.85495e-15	1.50453e-13
ENSG00000011114	BTBD7	1946.85	2138.57	2270.9	1765.61	1574.7	1671.46	1894.68	-0.342574	0.100314	-3.41503	0.000637747	0.00253223
ENSG00000011132	APBA3	1542.61	1337.05	1439.06	1926.89	1922.78	2179.33	1724.62	0.480586	0.103392	4.64818	3.34883e-06	2.02265e-05
ENSG00000011143	MKS1	2206.9	1728.48	1817.3	2040.68	2114.33	2202.11	2018.3	0.143964	0.108502	1.32684	0.184562	0.32932
ENSG00000011198	ABHD5	4214.27	3839.55	4108.52	4340.51	4579.91	4390.07	4245.47	0.130274	0.0798746	1.63098	0.102895	0.209158
ENSG00000011201	ANOS1	0	0	0	0	0	1.01238	NA	NA	NA	NA	NA	NA
ENSG00000011243	AKAP8L	7782	7587.19	7856.52	9279.63	10141.3	11145.5	8965.35	0.396087	0.0830302	4.7704	1.83859e-06	1.15472e-05
ENSG00000011258	MBTD1	2483.43	2865.16	2569.86	2127.38	2191.15	2111.74	2391.45	-0.300146	0.0921047	-3.25875	0.00111904	0.00423713
ENSG00000011260	UTP18	9219.73	8784.51	9001.02	5547.31	4838.72	5145.67	7089.49	-0.79816	0.0790906	-10.0917	6.0111e-24	2.29076e-22
ENSG00000011275	RNF216	6072.46	6535.54	6170.66	5800.56	5919.1	5963.95	6077.05	-0.0866933	0.0739402	-1.17248	0.241005	0.401276
ENSG00000011295	TTC19	4511	4826.53	4879.75	5374.26	4015.64	4678.08	4714.21	-0.0155443	0.103133	-0.150721	0.880196	0.934674
ENSG00000011304	PTBP1	70987	61961.1	73392.8	73298.1	78742.8	84910	73882	0.199559	0.0847873	2.35364	0.0185904	0.051
ENSG00000011332	DPF1	824.752	766.6	857.825	932.83	733.493	977.055	848.759	0.10882	0.136617	0.796528	0.425725	0.59903
ENSG00000011347	SYT7	41.5725	103.717	49.968	158.336	135.614	172.393	110.267	1.26517	0.347719	3.63848	0.000274255	0.00117383
ENSG00000011376	LARS2	10529.2	11115.1	10703.7	8811.87	7729.33	7890.06	9463.21	-0.405032	0.0782781	-5.17427	2.28807e-07	1.62834e-06
ENSG00000011405	PIK3C2A	3668.84	4478.11	3627.93	3490.89	3143.17	3438.64	3641.26	-0.225372	0.0999453	-2.25495	0.0241363	0.0638098
ENSG00000011422	PLAUR	296.196	303.246	294.715	771.601	744.004	823.702	538.91	1.38673	0.140533	9.86763	5.75068e-23	2.0493e-21
ENSG00000011426	ANLN	7957.54	8453.03	8325.32	7227.37	6320.27	6458.61	7457.02	-0.306082	0.0802696	-3.81317	0.000137193	0.000620619
ENSG00000011451	WIZ	7351.26	7185.78	7294.09	6776.37	6335.56	7472.71	7069.29	-0.0851885	0.0818142	-1.04124	0.297763	0.468368
ENSG00000011454	RABGAP1	2880.19	2650.17	2800.25	1927.22	2094.81	1947.01	2383.28	-0.480677	0.0892017	-5.38865	7.09882e-08	5.42253e-07
ENSG00000011465	DCN	2.77656	4.32215	1.33054	6.12134	3.95768	9.77173	4.71333	1.24706	1.31033	0.951712	0.341243	0.515653
ENSG00000011478	QPCTL	2367.77	2033.09	2176.27	2616.48	2480.17	2722.38	2399.36	0.249157	0.0945318	2.6357	0.00839648	0.0254955
ENSG00000011485	PPP5C	8999.76	7846.02	8764.67	7607.73	8790.19	8505.18	8418.92	-0.0403293	0.0861806	-0.467963	0.639811	0.77865
ENSG00000011523	CEP68	675.255	683.924	548.522	777.017	607.104	581.016	645.473	0.0420687	0.155344	0.270809	0.786538	0.878983
ENSG00000011566	MAP4K3	1313.71	1322.03	1523.82	1973.87	2007.77	1665.86	1634.51	0.44248	0.111906	3.95405	7.68407e-05	0.000364172
ENSG00000011590	ZBTB32	11.7098	19.8939	13.0715	3.02941	12.0143	0	9.95314	-1.60639	1.07463	-1.49484	0.134957	0.258826
ENSG00000011600	TYROBP	8.75168	1.18933	5.46779	8.97997	12.6647	11.1351	8.03142	1.09607	1.04652	1.04735	0.29494	0.464813
ENSG00000011638	LDAF1	1791.98	1665.56	1811.24	1552.87	1327.85	1484.08	1605.6	-0.271695	0.102889	-2.64065	0.00827482	0.0251767
ENSG00000011677	GABRA3	405.988	414.042	382.751	327.141	342.263	311.529	363.952	-0.293554	0.159609	-1.83921	0.0658849	0.146377
ENSG00000012048	BRCA1	11468.8	11937	12021.8	12793	11485.1	11548.5	11875.7	0.0162265	0.0749155	0.216597	0.828523	0.905093
ENSG00000012061	ERCC1	3775.64	3901.96	3974.61	8250.28	7979.09	8075.91	5992.92	1.06076	0.0728567	14.5595	5.08227e-48	5.87525e-46
ENSG00000012124	CD22	349.423	321.048	394.639	274.279	277.416	335.807	325.435	-0.263475	0.179769	-1.46563	0.142749	0.27038
ENSG00000012171	SEMA3B	48.9619	16.7462	43.3275	163.439	290.835	252.525	135.973	2.70752	0.356862	7.58703	3.2731e-14	5.21301e-13
ENSG00000012174	MBTPS2	2581.27	2203.83	2401.87	2294.82	1978.09	2005.97	2244.31	-0.19471	0.101556	-1.91727	0.0552037	0.126954
ENSG00000012211	PRICKLE3	4246.69	4220.52	3992.27	3356.04	3133.25	3467.23	3736	-0.32396	0.0824977	-3.92689	8.60504e-05	0.000404015
ENSG00000012223	LTF	5.3081	9.78589	2.05796	3.85165	2.54812	2.05878	4.26842	-1.01646	1.3548	-0.750271	0.453092	0.625034
ENSG00000012232	EXTL3	273.38	308.485	248.42	257.328	211.735	268.318	261.278	-0.173522	0.197117	-0.880299	0.378697	0.555201
ENSG00000012504	NR1H4	0	1.04907	1.19762	3.71262	2.47919	0	NA	NA	NA	NA	NA	NA
ENSG00000012660	ELOVL5	21877.7	20707.5	21873.9	25253.3	21891.9	22445.4	22341.6	0.110524	0.077242	1.43088	0.152465	0.284666
ENSG00000012779	ALOX5	51.6204	25.9202	42.5968	73.1093	69.1489	59.29	53.6143	0.778309	0.417877	1.86253	0.062528	0.140364
ENSG00000012817	KDM5D	0	0	1.17642	0	0	0	NA	NA	NA	NA	NA	NA
ENSG00000012822	CALCOCO1	713.799	779.288	660.819	2181.67	2086.77	2231.61	1442.33	1.59437	0.10615	15.02	5.43186e-51	6.90732e-49
ENSG00000012963	UBR7	6461.28	5454.44	5401.65	5559.53	5550.29	5150.05	5596.21	-0.0908106	0.0902705	-1.00598	0.314424	0.486737
ENSG00000012983	MAP4K5	2592.94	2204	2526	2385.23	2235	2147.75	2348.48	-0.113073	0.0976738	-1.15766	0.247001	0.408725
ENSG00000013016	EHD3	12.3259	13.6122	18.8948	19.7481	24.9497	28.1879	19.6198	0.704547	0.637742	1.10475	0.269266	0.435867
ENSG00000013275	PSMC4	13405.9	11959.2	12462.7	11159	11080.5	11401.5	11911.5	-0.169299	0.0734538	-2.30483	0.0211761	0.056975
ENSG00000013288	MAN2B2	2517.29	2563.58	2505.01	3858.63	3384.01	3744.57	3095.51	0.534125	0.0867744	6.15533	7.49195e-10	7.40946e-09
ENSG00000013293	SLC7A14	25.2373	51.8943	38.6873	36.3553	46.0531	30.2917	38.0865	-0.0361643	0.486566	-0.0743255	0.940751	0.968004
ENSG00000013297	CLDN11	45.3939	55.0797	65.8828	25.7167	36.6816	23.0614	41.9694	-0.95297	0.454118	-2.09851	0.0358602	0.0887723
ENSG00000013306	SLC25A39	18898.9	16389.9	17250.8	18127.8	18774	19223.8	18110.8	0.0952202	0.0764282	1.24588	0.212809	0.365696
ENSG00000013364	MVP	89.9058	93.5947	72.9816	109.756	123.22	124.65	102.351	0.475843	0.287781	1.65349	0.0982313	0.201971
ENSG00000013374	NUB1	7555.71	6992.68	7469.06	8291.9	7292.61	7267.6	7478.26	0.0536163	0.0821455	0.652699	0.513951	0.678444
ENSG00000013375	PGM3	1893.83	2731.1	2130.44	3807.06	2428.33	2769.44	2626.7	0.414647	0.254812	1.62726	0.103681	0.210429
ENSG00000013392	RWDD2A	259.883	288.949	210.359	242.814	251.911	282.203	256.02	0.0309381	0.200239	0.154506	0.877211	0.933217
ENSG00000013441	CLK1	834.15	704.495	690.003	1464.58	1697.7	1804.82	1199.29	1.15563	0.123827	9.33263	1.03271e-20	3.08422e-19
ENSG00000013503	POLR3B	3429.35	3453.79	3537.23	2359.44	2815.79	3865.51	3243.52	-0.207257	0.134988	-1.53537	0.124693	0.24347
ENSG00000013523	ANGEL1	2953.77	2868.94	3084.31	2626.76	2518.52	2670.91	2787.2	-0.188515	0.0840533	-2.2428	0.0249097	0.0654391
ENSG00000013561	RNF14	6566.26	6582.06	6534.9	6184.53	5922.43	6010.19	6300.06	-0.119637	0.0712044	-1.68019	0.0929203	0.193398
ENSG00000013563	DNASE1L1	887.088	686.908	834.756	1425.03	1324.55	1415.42	1095.62	0.79199	0.122552	6.46251	1.02983e-10	1.13304e-09
ENSG00000013573	DDX11	7896.41	7354.18	7143.19	7510.98	8019.35	8527.38	7741.92	0.103293	0.0807609	1.27899	0.200899	0.350514
ENSG00000013583	HEBP1	550.6	533.258	490.418	517.517	443.946	523.81	509.925	-0.0856343	0.146213	-0.585683	0.558088	0.715824
ENSG00000013588	GPRC5A	3.31873	21.5271	0.638748	6.35049	4.52435	3.84397	6.70057	-0.425032	1.2889	-0.329764	0.741578	0.849884
ENSG00000013619	MAMLD1	8.88316	5.03042	1.84371	4.99924	12.3095	2.66272	5.95479	0.297265	1.20358	0.246985	0.80492	0.890673
ENSG00000013725	CD6	0	0	4.1022	0.37031	0.578639	6.41066	NA	NA	NA	NA	NA	NA
ENSG00000013810	TACC3	16107.8	15952.1	16327.4	17490.7	17440	17810.1	16854.7	0.124289	0.0651207	1.90859	0.0563148	0.129082
ENSG00000014123	UFL1	2797.97	2666.67	2884.17	3253.32	2762.61	2730.09	2849.14	0.0675234	0.0961104	0.702561	0.48233	0.651915
ENSG00000014138	POLA2	1823.73	2085.02	2023.86	1783.18	1657.46	1650.9	1837.36	-0.220328	0.0979193	-2.2501	0.0244426	0.0644361
ENSG00000014164	ZC3H3	5714.63	5962.16	5930.91	5258.51	4562.34	4897.19	5387.62	-0.258749	0.0815779	-3.1718	0.00151498	0.00557047
ENSG00000014216	CAPN1	26544	26838	27588.1	21673.4	20748.4	21158.5	24091.7	-0.348794	0.065554	-5.32072	1.03359e-07	7.70996e-07
ENSG00000014257	ACP3	3.44635	29.8882	5.59158	0	9.03934	4.79301	8.79308	-1.24979	1.21634	-1.02749	0.304189	0.475388
ENSG00000014641	MDH1	7892.32	6753.44	7430.6	8994.26	8909.66	9027.32	8167.93	0.286776	0.0796108	3.60222	0.000315512	0.00133434
ENSG00000014824	SLC30A9	8431.95	8827.57	9305.35	7363.99	6455.04	5836.94	7703.47	-0.4344	0.09276	-4.68306	2.82627e-06	1.72525e-05
ENSG00000014914	MTMR11	31.946	46.9757	36.7465	139.232	90.5584	144.729	81.6979	1.69195	0.355577	4.75832	1.95211e-06	1.22062e-05
ENSG00000014919	COX15	4066.33	3979.64	3905.03	3364.92	3237.88	3412.15	3660.99	-0.255176	0.0782323	-3.26178	0.00110717	0.00419613
ENSG00000015133	CCDC88C	3689	4879.17	4422.71	2737.29	2680.02	2710.76	3519.82	-0.676155	0.102978	-6.56604	5.16704e-11	5.91103e-10
ENSG00000015153	YAF2	1814.09	1370.86	1507.4	1543.16	1454.12	1707.59	1566.2	0.00362467	0.121157	0.029917	0.976133	0.987128
ENSG00000015171	ZMYND11	1468.24	1112.48	1335.9	1257.04	1103.6	1171.56	1241.47	-0.148292	0.123704	-1.19877	0.230618	0.388236
ENSG00000015285	WAS	330.458	360.402	307.946	552.04	702.851	713.752	494.575	0.979693	0.160402	6.10774	1.01054e-09	9.82523e-09
ENSG00000015413	DPEP1	2.604	2.71949	3.40764	17.6741	16.8785	12.1572	9.24016	2.35491	1.04813	2.24678	0.0246541	0.0648618
ENSG00000015475	BID	4229.58	3418.78	4010.21	3466.81	3536.47	3980.98	3773.8	-0.0859944	0.0997256	-0.86231	0.388517	0.563876
ENSG00000015479	MATR3	31545.8	31677.6	31935.5	29498.3	23732.5	25206.2	28932.7	-0.278816	0.0850504	-3.27824	0.00104455	0.00397377
ENSG00000015520	NPC1L1	2.63502	1.8277	13.0543	113.832	106.012	88.7033	54.344	4.0513	0.563652	7.18759	6.59441e-13	9.16918e-12
ENSG00000015532	XYLT2	1489.42	1550.01	1515.3	1309.59	1193.2	1198	1375.92	-0.299535	0.100343	-2.98511	0.00283474	0.00977733
ENSG00000015568	RGPD5	161.907	109.955	114.189	184.926	149.841	97.3184	136.356	0.168707	0.300313	0.561771	0.574272	0.728805
ENSG00000015592	STMN4	0	0	4.95027	5.67355	6.4235	1.99902	3.17439	1.56087	1.81626	0.859387	0.390127	0.565479
ENSG00000015676	NUDCD3	7965.4	7378.21	8037.62	6874.93	6092.65	7557.58	7317.73	-0.188293	0.0904669	-2.08135	0.0374017	0.0919476
ENSG00000016082	ISL1	0	0	0	1.51144	2.06487	4.60435	NA	NA	NA	NA	NA	NA
ENSG00000016391	CHDH	193.777	193.596	448.083	148.49	135.91	314.108	238.994	-0.483803	0.558333	-0.866515	0.386208	0.561611
ENSG00000016402	IL20RA	0	0	0	0	0	0	NA	NA	NA	NA	NA	NA
ENSG00000016490	CLCA1	10.3802	6.32376	7.20473	55.159	21.285	12.4095	18.7937	1.88864	0.76564	2.46675	0.0136347	0.0388889
ENSG00000016602	CLCA4	0	0	0	0	0	0	NA	NA	NA	NA	NA	NA
ENSG00000016864	GLT8D1	1395.2	1476.28	1566.42	1418.46	1302.1	1331.24	1414.95	-0.13093	0.10218	-1.28137	0.200065	0.349387
ENSG00000017260	ATP2C1	5577.88	5731.25	5295.01	5490.61	4394.86	4776.75	5211.06	-0.179656	0.0933728	-1.92407	0.0543461	0.125399
ENSG00000017427	IGF1	820.659	961.654	884.143	1114.46	1182.88	1028.1	998.649	0.319605	0.118388	2.69964	0.00694138	0.0215483
ENSG00000017483	SLC38A5	20719.1	21593.1	21245	11763.6	10307.5	10586.4	16035.8	-0.960662	0.0755466	-12.7162	4.80964e-37	3.56459e-35
ENSG00000017797	RALBP1	21606.1	21177.2	23225	20516	17221.2	18342	20347.9	-0.235188	0.0823882	-2.85464	0.00430857	0.0141382
ENSG00000018189	RUFY3	3143.71	3119.44	3267.39	3004.49	2752.54	2757.59	3007.53	-0.162498	0.084303	-1.92755	0.0539111	0.124538
ENSG00000018236	CNTN1	0	0	0	5.90505	2.99574	2.16618	1.8445	4.21739	2.40094	1.75656	0.0789931	NA
ENSG00000018280	SLC11A1	119.024	121.06	126.208	197.91	197.594	221.742	163.923	0.75281	0.228092	3.30047	0.000965245	0.00369886
ENSG00000018408	WWTR1	29.4209	12.0849	34.882	12.2784	14.4127	9.9078	18.8311	-0.979347	0.69926	-1.40055	0.161349	0.296989
ENSG00000018510	AGPS	17448.4	17595.4	19145.9	12350	11234.7	12738.9	15085.5	-0.577176	0.0782343	-7.37753	1.61251e-13	2.40196e-12
ENSG00000018607	NA	0	0	0	0.859254	0	3.33151	NA	NA	NA	NA	NA	NA
ENSG00000018610	STEEP1	5412.12	4952.19	5297.08	4202.49	3694.02	4105.13	4610.51	-0.384178	0.0847762	-4.53167	5.85204e-06	3.38581e-05
ENSG00000018625	ATP1A2	1.88318	2.6918	0	198.838	192.677	181.881	96.3285	6.98684	0.778469	8.9751	2.83087e-19	7.51612e-18
ENSG00000018699	TTC27	9476.03	9025.07	9629.35	5496.34	4953.84	4904.23	7247.48	-0.873413	0.0787694	-11.0882	1.43105e-28	6.95685e-27
ENSG00000018869	ZNF582	164.296	147.244	148.833	128.157	150.269	168.705	151.251	-0.0420825	0.242998	-0.173181	0.862509	0.92499
ENSG00000019102	VSIG2	1.04462	7.63207	15.6602	17.6483	16.9863	19.402	13.0622	1.16452	0.889724	1.30885	0.190585	0.337194
ENSG00000019144	PHLDB1	5208.32	5522.47	5586.75	5960.12	5381.07	5457.29	5519.34	0.0419077	0.0796953	0.525849	0.598993	0.74775
ENSG00000019169	MARCO	0	0	0	0	0	0	NA	NA	NA	NA	NA	NA
ENSG00000019186	CYP24A1	0	0	0	0	0	0	NA	NA	NA	NA	NA	NA
ENSG00000019485	PRDM11	94.6951	57.2802	72.7552	196.117	160.934	221.03	133.802	1.36185	0.283589	4.80221	1.56927e-06	9.95668e-06
ENSG00000019505	SYT13	14.3715	17.6522	13.0008	32.859	20.9179	33.3463	22.0246	0.947678	0.610659	1.55189	0.120688	0.237359
ENSG00000019549	SNAI2	2.36683	3.2807	1.83073	2.15362	4.11165	0.857982	2.43359	-0.00312068	1.73386	-0.00179985	0.998564	0.999338
ENSG00000019582	CD74	64.5813	133.785	79.9933	152.197	115.615	140.376	114.425	0.549688	0.320378	1.71575	0.0862077	0.181885
ENSG00000019991	HGF	0	0	0	0	0	0	NA	NA	NA	NA	NA	NA
ENSG00000019995	ZRANB1	80.1451	97.8058	126.04	164.089	125.737	105.77	116.598	0.383781	0.299851	1.2799	0.200579	0.350107
ENSG00000020129	NCDN	6743.22	6158.64	6705.11	6234.35	6213.55	6664.44	6453.22	-0.0368552	0.0778295	-0.473538	0.635829	0.776265
ENSG00000020181	ADGRA2	37.1332	55.1975	53.8167	78.9055	84.3472	122.241	71.9402	0.967217	0.366385	2.63989	0.00829332	0.0252266
ENSG00000020219	CCT8L1P	1.05407	0	0	0	5.78842	0.996038	NA	NA	NA	NA	NA	NA
ENSG00000020256	ZFP64	2006.33	2056.99	2161.19	1783.09	1610.57	1739.07	1892.87	-0.278311	0.0940506	-2.95916	0.00308481	0.0105182
ENSG00000020426	MNAT1	1917.16	1483.17	1516.65	1528.13	1307.53	1433.88	1531.09	-0.203864	0.121362	-1.67979	0.0929975	0.193499
ENSG00000020577	SAMD4A	1151.66	981.983	1240.5	2133.7	2053.16	2012.47	1595.58	0.880237	0.109433	8.04365	8.7199e-16	1.6524e-14
ENSG00000020633	RUNX3	13.359	14.291	10.1011	7.20577	11.4211	20.2636	12.7736	0.167955	0.814123	0.206301	0.836556	0.910335
ENSG00000020922	MRE11	5939.67	5894.58	5841.37	4717.95	4475.21	4708.97	5262.96	-0.3466	0.0737852	-4.69741	2.63481e-06	1.61778e-05
ENSG00000021300	PLEKHB1	16.2153	10.1166	5.11119	69.6643	39.9949	42.7496	30.642	2.26017	0.589801	3.83208	0.000127065	0.000579247
ENSG00000021355	SERPINB1	4507.5	4321.51	4324.65	6258.3	5897.14	6159.18	5244.71	0.477404	0.0750391	6.36207	1.99054e-10	2.11586e-09
ENSG00000021461	CYP3A43	0	6.25434	2.38386	0	1.66152	1.00282	1.88376	-1.68505	2.25516	-0.747195	0.454946	NA
ENSG00000021488	SLC7A9	0	0	0	0	0	0	NA	NA	NA	NA	NA	NA
ENSG00000021574	SPAST	5303.86	5248.28	5219.29	3747.4	3279.71	3173.78	4328.72	-0.628262	0.0868208	-7.23631	4.6104e-13	6.52559e-12
ENSG00000021645	NRXN3	21.4983	9.7255	11.5639	12.881	10.1274	23.9931	14.9649	0.13142	0.760977	0.172699	0.862888	0.925149
ENSG00000021762	OSBPL5	737.053	1078.42	685.178	1398.14	1311.57	1647.16	1142.92	0.804186	0.15742	5.10855	3.24642e-07	2.26565e-06
ENSG00000021776	AQR	9643.33	9786.1	9811.69	7894.7	7049.78	7614.17	8633.29	-0.374404	0.0747027	-5.01192	5.3889e-07	3.64199e-06
ENSG00000021826	CPS1	823.516	912.799	856.121	835.181	619.915	681.402	788.155	-0.279511	0.13886	-2.0129	0.0441251	0.105628
ENSG00000021852	C8B	0	0	0	0	0	0	NA	NA	NA	NA	NA	NA
ENSG00000022267	FHL1	90.8243	20.7227	16.0215	232.024	119.444	145.249	104.048	2.10726	0.481702	4.37461	1.21647e-05	6.69198e-05
ENSG00000022277	RTF2	8625.63	8012.36	8228.17	8674.57	8281.87	8720.35	8423.83	0.04618	0.0725867	0.636205	0.524643	0.687928
ENSG00000022355	GABRA1	0	0	0	0	0	0	NA	NA	NA	NA	NA	NA
ENSG00000022556	NLRP2	5706.06	5684.81	5585.5	5245.92	4829.97	4820.5	5312.13	-0.188623	0.0765475	-2.46413	0.0137345	0.0391319
ENSG00000022567	SLC45A4	4580.44	4680.64	5012.71	5060.1	5321.79	5168.16	4970.64	0.123726	0.0778346	1.5896	0.111926	0.223509
ENSG00000022840	RNF10	21310.8	16635	19604.7	21692.7	22179	20892.8	20385.8	0.170521	0.0900864	1.89286	0.0583766	0.132822
ENSG00000022976	ZNF839	702.261	685.227	630.071	979.499	959.751	1039.99	832.8	0.561722	0.118955	4.72214	2.3337e-06	1.44317e-05
ENSG00000023041	ZDHHC6	1853.3	1662.52	1642.65	1586.49	1507.97	1750.63	1667.26	-0.0914212	0.103957	-0.879417	0.379175	0.555598
ENSG00000023171	GRAMD1B	1.65551	0	0	1.22572	3.18662	0	NA	NA	NA	NA	NA	NA
ENSG00000023191	RNH1	14677.2	13755.1	14480.8	10807.9	11026	11223.3	12661.7	-0.376474	0.0691195	-5.44672	5.13077e-08	3.99756e-07
ENSG00000023228	NDUFS1	12027.2	11852.6	13622.3	12568.1	11132	10675.4	11979.6	-0.125406	0.0875594	-1.43224	0.152075	0.284146
ENSG00000023287	RB1CC1	8494.41	8302.1	8695.4	7756.27	7071.23	7392.04	7951.91	-0.198119	0.0738777	-2.68172	0.00732452	0.0226157
ENSG00000023318	ERP44	5093.52	4776.83	5301.3	5029.44	4808.18	5311.81	5053.51	-0.00215768	0.0815842	-0.0264472	0.978901	0.98845
ENSG00000023330	ALAS1	2614.4	2488.82	2685.67	3651.8	3540.04	3485.88	3077.77	0.455338	0.0822762	5.53427	3.12533e-08	2.50867e-07
ENSG00000023445	BIRC3	45.7081	40.2994	41.2697	58.0455	52.5402	37.9667	45.9716	0.221727	0.423571	0.523472	0.600646	0.74894
ENSG00000023516	AKAP11	4858.27	6156.24	4806.11	5412.85	4586.22	4741.86	5093.59	-0.102122	0.106771	-0.956454	0.338843	0.513213
ENSG00000023572	GLRX2	3671.09	3359.73	3668.26	3178.4	3315.75	3170.62	3393.98	-0.146423	0.0827623	-1.7692	0.0768611	0.165615
ENSG00000023608	SNAPC1	693.235	608.59	663.767	632.23	625.948	746.719	661.748	0.027445	0.136115	0.201631	0.840205	0.912164
ENSG00000023697	DERA	496.216	394.926	458.031	485.235	482.273	400.786	452.911	0.0217324	0.161126	0.134879	0.892708	0.942153
ENSG00000023734	STRAP	14484.3	14050.1	14904.3	10196.5	9214.26	9457.86	12051.2	-0.589475	0.0735533	-8.01425	1.10812e-15	2.07063e-14
ENSG00000023839	ABCC2	11.9026	7.89775	9.02256	0.797697	4.11963	9.5902	7.22174	-0.986085	1.12344	-0.877735	0.380088	0.556597
ENSG00000023892	DEF6	2037.66	1884.07	1789.67	3141.79	2898.87	2963.3	2452.56	0.656287	0.0916993	7.15695	8.24928e-13	1.13567e-11
ENSG00000023902	PLEKHO1	770.789	651.09	703.561	1022.87	974.632	939.664	843.767	0.466996	0.121946	3.82954	0.000128384	0.000584187
ENSG00000023909	GCLM	7130.08	6581.78	7123.81	6117.26	4981.36	5017.03	6158.55	-0.370312	0.0939568	-3.94131	8.1039e-05	0.000382344
ENSG00000024048	UBR2	8640.16	9238.82	8989.6	8160.82	7369.05	7156.32	8259.13	-0.244056	0.0792067	-3.08125	0.00206131	0.00736516
ENSG00000024422	EHD2	7866.42	8329.12	8248.95	12182.9	10041	9860.95	9421.56	0.392403	0.0907321	4.32486	1.52632e-05	8.2389e-05
ENSG00000024526	DEPDC1	3517.77	3455.11	3896.36	3664.55	3223.05	3591.3	3558.02	-0.0526092	0.0903646	-0.582188	0.56044	0.717774
ENSG00000024862	CCDC28A	765.208	733.07	779.091	1225.98	1239.62	1234.48	996.241	0.700481	0.108322	6.46667	1.00189e-10	1.10331e-09
ENSG00000025039	RRAGD	0	3.9299	7.15386	11.589	9.62198	12.6223	7.48619	1.65423	1.15711	1.42961	0.152828	0.285111
ENSG00000025156	HSF2	1679.4	1677.49	1632	1379.93	1288.81	1335.27	1498.82	-0.317572	0.0957667	-3.3161	0.000912835	0.00351923
ENSG00000025293	PHF20	7108.77	6240.04	5818.2	5394.72	6245.08	6196.57	6167.23	-0.103901	0.0951981	-1.09142	0.275087	0.44239
ENSG00000025423	HSD17B6	60.4476	41.9669	28.0755	54.6862	68.6126	96.5844	58.3955	0.746945	0.423787	1.76255	0.0779768	0.16763
ENSG00000025434	NR1H3	895.069	842.728	793.15	1103.54	1135.24	1218.11	997.973	0.449081	0.113723	3.94891	7.85071e-05	0.000371341
ENSG00000025708	TYMP	207.615	174.712	210.58	291.939	334.143	262.59	246.93	0.583146	0.201382	2.89572	0.00378288	0.0126153
ENSG00000025770	NCAPH2	7642.77	6917.52	6676.06	8023.57	7422.28	8047.79	7455	0.145548	0.0814857	1.78617	0.0740714	0.160852
ENSG00000025772	TOMM34	5364.79	4799.61	5220.63	5610.66	5443.93	5544.63	5330.71	0.10958	0.0783888	1.39791	0.162141	0.29815
ENSG00000025796	SEC63	8727.87	9624.62	9539.16	17300.5	16076.5	17329.5	13099.7	0.862347	0.0751426	11.4761	1.73865e-30	9.31433e-29
ENSG00000025800	KPNA6	10887.5	11131.9	11455.7	10803.8	9922.91	10092.3	10715.7	-0.119232	0.0722519	-1.65023	0.0988967	0.202977
ENSG00000026025	VIM	25903.3	24422.7	26709.6	68230.6	56654.1	56535.3	43075.9	1.23575	0.086038	14.3628	8.85735e-47	9.59652e-45
ENSG00000026036	RTEL1-TNFRSF6B	2592	2237.73	2177.7	1587.22	1836.53	1503.81	1989.17	-0.507607	0.110278	-4.60298	4.1649e-06	2.4767e-05
ENSG00000026103	FAS	57.7837	77.048	36.8477	196.295	164.355	77.5233	101.642	1.33295	0.38367	3.47421	0.000512365	0.00207254
ENSG00000026297	RNASET2	3311.19	2823.82	3254.21	3400.33	3358.97	3573.56	3287.01	0.138249	0.0907013	1.52422	0.127453	0.247999
ENSG00000026508	CD44	72.0473	31.6359	61.6473	2630.06	2716.27	2676.59	1364.71	5.61997	0.319627	17.5829	3.33167e-69	7.18718e-67
ENSG00000026559	KCNG1	30.7871	14.0988	38.0575	168.978	109.455	80.5521	73.6548	2.13656	0.43113	4.95572	7.20618e-07	4.7911e-06
ENSG00000026652	AGPAT4	2101.2	2372.49	2239	2309.38	2499.95	2266.83	2298.14	0.0763953	0.09326	0.819165	0.412693	0.586775
ENSG00000026751	SLAMF7	2.16881	4.5117	3.46078	5.92811	9.89515	5.58186	5.25773	1.07956	1.21064	0.891726	0.37254	0.548938
ENSG00000026950	BTN3A1	346.081	295.227	221.74	313.016	363.844	352.769	315.446	0.256542	0.198014	1.29557	0.195123	0.343313
ENSG00000027001	MIPEP	1503.84	1484.02	1406.91	969.456	1001.25	973.746	1223.2	-0.577896	0.101851	-5.67396	1.39531e-08	1.17259e-07
ENSG00000027075	PRKCH	753.75	899.83	789.435	463.24	503.717	473.542	647.253	-0.762076	0.134653	-5.65957	1.51756e-08	1.27135e-07
ENSG00000027644	INSRR	31.0593	4.21657	15.2494	129.591	129.16	103.728	68.8341	2.83929	0.481967	5.89104	3.83772e-09	3.48715e-08
ENSG00000027697	IFNGR1	442.182	396.96	844.944	372.133	867.305	927.904	641.905	0.364065	0.519035	0.701427	0.483036	0.652465
ENSG00000027847	B4GALT7	1174.61	1054.28	1129.6	1272.65	1131.57	1261.14	1170.64	0.125521	0.109648	1.14477	0.252305	0.41534
ENSG00000027869	SH2D2A	2129.68	2041.43	2276.63	2795.91	2476.05	2600.99	2386.78	0.288354	0.0932628	3.09184	0.00198919	0.00713176
ENSG00000028116	VRK2	3512.99	3598.09	3895.26	3348.25	3182.25	2929.7	3411.09	-0.217913	0.0888241	-2.45331	0.0141547	0.0402247
ENSG00000028137	TNFRSF1B	11551.3	11090.8	12899.4	14231.6	13733	13562.6	12844.8	0.224738	0.078532	2.86174	0.00421321	0.0138573
ENSG00000028203	VEZT	2467.21	2222.95	1769.03	1916.58	2093.08	2070.32	2089.86	-0.087024	0.118789	-0.732596	0.463805	0.635369
ENSG00000028277	POU2F2	125.921	117.606	101.109	210.072	80.4681	168.244	133.903	0.407057	0.33085	1.23034	0.218571	0.37305
ENSG00000028310	BRD9	8489.46	6179.92	6636.05	5249.9	5220.84	5120.9	6149.51	-0.450084	0.106149	-4.2401	2.23421e-05	0.000117257
ENSG00000028528	SNX1	8555.88	7490.72	8605.81	7030.28	9099.97	8023.85	8134.42	-0.0294697	0.0993498	-0.296625	0.766753	0.866263
ENSG00000028839	TBPL1	4489.64	4236.27	4537.21	4682.83	4535.48	4627.1	4518.09	0.0620473	0.0765802	0.810227	0.41781	0.591588
ENSG00000029153	BMAL2	85.2721	53.7395	56.6831	133.976	79.2549	95.2115	84.0229	0.65254	0.351814	1.85479	0.0636268	0.142341
ENSG00000029363	BCLAF1	25226.3	26165.9	25284.1	22014.5	19306.4	19922.3	22986.6	-0.324231	0.0742993	-4.36386	1.27789e-05	7.00435e-05
ENSG00000029364	SLC39A9	4934.76	5465.96	4962.16	4768.93	4728	4762.81	4937.1	-0.107561	0.0787772	-1.36538	0.172134	0.312416
ENSG00000029534	ANK1	36034	39217.7	34577.5	24366.7	22880.7	25143.7	30370.1	-0.601438	0.0759676	-7.91703	2.43257e-15	4.41905e-14
ENSG00000029559	IBSP	0	1.03881	0	0	0	0	NA	NA	NA	NA	NA	NA
ENSG00000029639	TFB1M	1689.74	1491.85	1716.65	1168.53	1252.13	1353.93	1445.47	-0.376285	0.108283	-3.47501	0.00051083	0.00206736
ENSG00000029725	RABEP1	8397.56	8021.6	8566.35	5203.27	5202.49	5614.81	6834.35	-0.641405	0.0756447	-8.47917	2.26799e-17	5.00428e-16
ENSG00000029993	HMGB3	5847.17	4885.02	5820.18	4738.67	4632.05	4636.35	5093.24	-0.240616	0.0888708	-2.70748	0.00677966	0.0211223
ENSG00000030066	NUP160	290.488	338.57	500.992	977.583	1782.92	2628.88	1086.57	2.25375	0.452212	4.98383	6.23392e-07	4.18615e-06
ENSG00000030110	BAK1	4248.63	3936.24	4296.06	3909.91	3814.18	3746.63	3991.94	-0.121655	0.0798722	-1.52312	0.127729	0.248329
ENSG00000030304	MUSK	0	0	0	0	0	0	NA	NA	NA	NA	NA	NA
ENSG00000030419	IKZF2	36.2071	31.8992	48.8035	39.563	10.4524	64.6935	38.6031	-0.074428	0.597703	-0.124524	0.900901	0.946582
ENSG00000030582	GRN	4353.58	3829.74	3616.49	5973.94	6638.64	6794.62	5201.17	0.717781	0.0926393	7.74812	9.32608e-15	1.58124e-13
ENSG00000031003	FAM13B	1260.11	1410.33	1439.06	1801.01	1754.35	1948.92	1602.3	0.422249	0.102476	4.12048	3.7809e-05	0.000190194
ENSG00000031081	ARHGAP31	13.2866	14.5185	14.1578	30.0962	24.2887	13.1976	18.2576	0.690435	0.674854	1.02309	0.306267	0.477907
ENSG00000031691	CENPQ	941.445	815.223	824.93	1413.88	1340.48	1292.9	1104.81	0.648503	0.112747	5.75183	8.82817e-09	7.62866e-08
ENSG00000031698	SARS1	23570.9	21345.9	22466.1	32965.9	29634.8	30584.3	26761.3	0.467688	0.0745532	6.2732	3.53691e-10	3.6395e-09
ENSG00000031823	RANBP3	7107.34	7201.97	7335.94	5055.55	5488.96	5806.36	6332.69	-0.404735	0.0795299	-5.08909	3.59786e-07	2.49721e-06
ENSG00000032219	ARID4A	1205.34	1609.49	1552.04	2334.55	2015.66	1687.22	1734.05	0.468462	0.135713	3.45186	0.000556736	0.00223964
ENSG00000032389	EIPR1	2874.52	2475.91	3025.81	3099.58	3361.41	2921.33	2959.76	0.164328	0.100257	1.63907	0.101199	0.206578
ENSG00000032444	PNPLA6	6167.27	6366.42	6587.99	5709.39	5612.64	5819.04	6043.79	-0.157706	0.0734075	-2.14836	0.0316854	0.0801373
ENSG00000032742	IFT88	833.2	884.591	975.138	837.097	778.377	864.929	862.222	-0.118576	0.12135	-0.977142	0.328499	0.501952
ENSG00000033011	ALG1	5115.24	4636.45	5477.78	2573.46	2642.79	2433.31	3813.17	-0.992845	0.0895489	-11.0872	1.4477e-28	7.02367e-27
ENSG00000033030	ZCCHC8	3268.92	3138.54	3056.79	3953.46	3854.72	4008.18	3546.77	0.320018	0.0793623	4.03237	5.52177e-05	0.000268758
ENSG00000033050	ABCF2	18095.3	20641.3	18164.4	11299.9	10615.9	10690.6	14917.9	-0.80324	0.0782792	-10.2612	1.05363e-24	4.13261e-23
ENSG00000033100	CHPF2	3981.72	3540.85	3566.72	4130.02	3906.93	4308.93	3905.86	0.154611	0.0863901	1.78969	0.0735043	0.159821
ENSG00000033122	LRRC7	374.798	309.255	183.199	131.4	145.747	122.39	211.131	-1.11274	0.259994	-4.27985	1.87018e-05	9.91997e-05
ENSG00000033170	FUT8	862.864	820.349	990.608	623.874	561.14	440.743	716.596	-0.718838	0.151474	-4.74563	2.07858e-06	1.29535e-05
ENSG00000033178	UBA6	15557.2	19937.2	19253.1	14065.9	11292.6	10780	15147.7	-0.599131	0.110223	-5.43563	5.46021e-08	4.2392e-07
ENSG00000033327	GAB2	6699.82	6902.69	6420.7	10887.8	9108.46	8774.18	8132.27	0.522829	0.0913553	5.72303	1.04643e-08	8.93069e-08
ENSG00000033627	ATP6V0A1	15917.5	16297.2	17057.1	14921.6	13527.3	14554.1	15379.1	-0.196336	0.0729619	-2.69093	0.00712521	0.0220588
ENSG00000033800	PIAS1	4612.61	4120.08	4419.38	3969.95	3860.77	3809.13	4131.99	-0.176	0.081139	-2.16911	0.0300741	0.076745
ENSG00000033867	SLC4A7	1287.2	1266.3	1418.57	858.866	863.835	850.941	1090.95	-0.624851	0.108217	-5.77407	7.73807e-09	6.73971e-08
ENSG00000034053	APBA2	5503.48	5226.19	5678.02	4914.03	4715.03	4691.62	5121.4	-0.1962	0.0767258	-2.55716	0.0105529	0.0312042
ENSG00000034152	MAP2K3	1303.23	1268.36	1211.87	1005.03	843.805	869.18	1083.58	-0.479671	0.114715	-4.1814	2.8972e-05	0.000148935
ENSG00000034239	CLXN	0	0	0	0	0	0	NA	NA	NA	NA	NA	NA
ENSG00000034510	TMSB10	4172.69	3092	3637.26	16609.8	18697.6	16313.8	10420.5	2.24326	0.102784	21.8249	1.34578e-105	6.25298e-103
ENSG00000034533	ASTE1	477.886	509.962	640.744	404.372	417.103	333.869	463.989	-0.491843	0.168639	-2.91654	0.00353938	0.0119002
ENSG00000034677	RNF19A	1926.19	2010	1747.74	2886.35	2085.41	2626.5	2213.7	0.418029	0.119698	3.49238	0.000478734	0.0019489
ENSG00000034693	PEX3	1458.68	1369.63	1371.82	1029.23	1058.03	1094.56	1230.33	-0.401206	0.102472	-3.91529	9.02971e-05	0.000422804
ENSG00000034713	GABARAPL2	3605.74	2993.22	3454.65	3769.63	3870.35	4022.28	3619.31	0.214162	0.0919034	2.3303	0.0197903	0.0537431
ENSG00000034971	MYOC	0	0	0	0	0	0	NA	NA	NA	NA	NA	NA
ENSG00000035115	SH3YL1	240.087	279.438	265.902	360.381	341.358	350.463	306.271	0.421262	0.17352	2.42774	0.015193	0.0428831
ENSG00000035141	FAM136A	322.46	193.24	264.613	264.19	312.503	376.074	288.847	0.289405	0.221806	1.30477	0.191972	0.339276
ENSG00000035403	VCL	34000.5	35987.2	36116.2	62357.4	51986.1	52741.2	45531.4	0.655104	0.0829124	7.90116	2.76313e-15	4.98582e-14
ENSG00000035499	DEPDC1B	3402.49	3062.69	3427.93	3375.88	3245.33	3571.01	3347.56	0.0427747	0.0873945	0.489444	0.624528	0.76771
ENSG00000035664	DAPK2	221.752	213.627	234.074	360.087	362.28	394.899	297.787	0.740466	0.175605	4.21667	2.47937e-05	0.000129048
ENSG00000035681	NSMAF	5185.08	4905.83	4990.24	4030.94	3303.16	3326.2	4290.24	-0.50099	0.0942037	-5.31816	1.04824e-07	7.80961e-07
ENSG00000035687	ADSS2	6601.53	6365.39	6344.8	6304	6190.22	6510.83	6386.13	-0.0232537	0.0724006	-0.321181	0.748074	0.854653
ENSG00000035720	STAP1	25.4173	4.92061	28.4081	35.3195	16.1424	56.4744	27.7804	0.871189	0.686378	1.26926	0.20435	0.354554
ENSG00000035862	TIMP2	0	3.30484	7.70935	7.91448	8.39288	7.45718	5.79645	1.11842	1.28112	0.872999	0.382663	0.558897
ENSG00000035928	RFC1	8629.12	9064.14	7897.93	9322.5	9032.21	8617.36	8760.54	0.0758626	0.0795826	0.953255	0.340461	0.514825
ENSG00000036054	TBC1D23	5017.95	5293.28	5213.08	5734.81	4938.59	5053.9	5208.6	0.0187729	0.0844803	0.222217	0.824145	0.902801
ENSG00000036257	CUL3	9534.33	9211.32	9566.04	5916.16	5563.12	5709.22	7583.36	-0.72003	0.0716948	-10.043	9.86485e-24	3.71253e-22
ENSG00000036448	MYOM2	10.8278	31.3052	7.40941	76.907	60.82	59.1319	41.0669	2.06879	0.546379	3.78636	0.000152868	0.000685747
ENSG00000036473	OTC	0	0	0	0	0	1.01238	NA	NA	NA	NA	NA	NA
ENSG00000036530	CYP46A1	31.2888	43.334	31.7111	13.4693	26.3707	34.6947	30.1448	-0.524598	0.550754	-0.952509	0.340839	0.515203
ENSG00000036549	ZZZ3	5780.34	5329.91	5319.43	4297.03	3868.56	3856.21	4741.91	-0.450691	0.0834845	-5.3985	6.71985e-08	5.14933e-07
ENSG00000036565	SLC18A1	0	2.07761	0	0	0	0	NA	NA	NA	NA	NA	NA
ENSG00000036672	USP2	3503.47	3217.8	3604.74	2474.79	2107.73	2379.32	2881.31	-0.569092	0.0947602	-6.0056	1.90624e-09	1.78722e-08
ENSG00000036828	CASR	207.205	390.649	235.784	262.144	392.992	255.886	290.777	0.128824	0.25219	0.510819	0.609478	0.755667
ENSG00000037042	TUBG2	15.1052	9.73266	7.51939	37.7968	39.7589	40.7048	25.103	1.87251	0.5952	3.14601	0.00165514	0.0060362
ENSG00000037241	RPL26L1	1961.8	1666.46	2246.89	1666.84	1796.42	1755.49	1848.98	-0.169786	0.114836	-1.47851	0.139271	0.265415
ENSG00000037280	FLT4	47.91	63.1602	50.6532	71.3522	100.29	101.192	72.4262	0.763232	0.352051	2.16796	0.0301617	0.0769293
ENSG00000037474	NSUN2	25066.7	25184.3	26083.3	18024.7	18595.8	19504.5	22076.5	-0.443696	0.068443	-6.48271	9.009e-11	9.99387e-10
ENSG00000037637	FBXO42	3202.72	3402.94	3553.66	3716.27	3301.27	3568.6	3457.58	0.0593742	0.0871832	0.681028	0.495854	0.662571
ENSG00000037749	MFAP3	3448.03	3275.86	3487.33	3438.57	2792.32	2515.44	3159.59	-0.223817	0.110075	-2.03332	0.0420199	0.101456
ENSG00000037757	MRI1	8279.45	7780.09	8765.2	4054.69	3466.05	3466.78	5968.71	-1.17586	0.089425	-13.1491	1.72271e-39	1.42542e-37
ENSG00000037897	METTL1	1301.9	1154.03	1174.64	829.799	948.192	962.269	1061.81	-0.406378	0.116142	-3.49898	0.000467034	0.00190673
ENSG00000037965	HOXC8	72.115	120.135	107.986	117.939	104.229	82.1554	100.76	0.0216114	0.315971	0.0683968	0.94547	0.970824
ENSG00000038002	AGA	619.703	589.368	670.248	887.958	900.042	999.88	777.867	0.569441	0.124999	4.55555	5.22479e-06	3.05583e-05
ENSG00000038210	PI4K2B	2861.27	2722.83	2699.62	2120.4	2072.07	2252.59	2454.8	-0.362753	0.0871266	-4.16351	3.13386e-05	0.000159943
ENSG00000038219	BOD1L1	2578.68	3521.87	2935.85	3630.26	3384.21	2656.79	3117.94	0.0981896	0.127851	0.767997	0.442489	0.614671
ENSG00000038274	MAT2B	3858.22	3362.46	3509.98	3232.49	3055.89	3278.41	3382.91	-0.165884	0.0875128	-1.89554	0.0580205	0.132236
ENSG00000038295	TLL1	0	0	0	0.942537	0	0	NA	NA	NA	NA	NA	NA
ENSG00000038358	EDC4	20729.5	19733	20085.6	16668	16539.6	17610	18561	-0.252797	0.0683561	-3.69824	0.000217096	0.000944158
ENSG00000038382	TRIO	610.615	577.335	572.388	1183.94	753.456	677.581	729.219	0.566899	0.179838	3.15228	0.00162003	0.00592334
ENSG00000038427	VCAN	7.70274	1.19756	45.1932	0.917586	0.966656	0.584144	9.42697	-4.32636	1.30262	-3.32128	0.000896064	0.00345899
ENSG00000038532	CLEC16A	946.215	1308.41	939.301	1262.1	1258.46	1094.4	1134.81	0.178495	0.139758	1.27718	0.201539	0.351352
ENSG00000038945	MSR1	14.5325	9.58519	5.95183	4.65817	12.963	15.9961	10.6145	0.1453	0.900369	0.161379	0.871795	0.930077
ENSG00000039068	CDH1	6.07387	5.7103	12.7078	0.768287	9.50025	1.31302	6.01225	-1.08682	1.27396	-0.853109	0.393599	0.568833
ENSG00000039123	MTREX	22358.2	22692.5	23314	17165.4	15147.7	16545.6	19537.2	-0.484662	0.0735908	-6.5859	4.52135e-11	5.20937e-10
ENSG00000039139	DNAH5	2.65089	0	0.694146	0	4.49058	4.44964	NA	NA	NA	NA	NA	NA
ENSG00000039319	ZFYVE16	2834.52	3008.48	2669.75	3011.45	2510.12	2341.77	2729.35	-0.114643	0.106263	-1.07887	0.280647	0.448906
ENSG00000039523	RIPOR1	3371.24	3409.34	3698.08	2863.11	2650.1	3147.4	3189.88	-0.275242	0.0929567	-2.96097	0.00306674	0.0104655
ENSG00000039537	C6	0	0	0	0	0	0	NA	NA	NA	NA	NA	NA
ENSG00000039560	RAI14	7459.82	7860.77	7016.13	7878.02	7549.52	8074.88	7639.86	0.0732036	0.0771328	0.949059	0.342591	0.51701
ENSG00000039600	SOX30	0	6.54623	1.48552	1.32595	0.605852	1.24886	NA	NA	NA	NA	NA	NA
ENSG00000039650	PNKP	3192.18	3238.44	3023.63	3487.54	3423.67	3587.07	3325.42	0.150989	0.0807736	1.86929	0.0615828	0.138603
ENSG00000039987	BEST2	0	2.21185	0	3.88745	7.20882	4.81652	3.02077	2.8528	1.89098	1.50864	0.131391	0.253589
ENSG00000040199	PHLPP2	969.685	1026.41	959.071	1169.98	1207.93	980.58	1052.28	0.18479	0.11923	1.54985	0.121176	0.238105
ENSG00000040275	SPDL1	3495.89	2626.03	3015.61	3612.39	3612.84	3666.77	3338.26	0.253853	0.103726	2.44734	0.0143915	0.0408352
ENSG00000040341	STAU2	3766.11	4410.33	4200.81	3874.12	3445.94	3761.96	3909.88	-0.159302	0.0909345	-1.75183	0.0798034	0.170903
ENSG00000040487	SLC66A1	3095.06	2878.67	3065.14	4253.11	4417.83	4519.6	3704.9	0.545332	0.0805223	6.77243	1.26636e-11	1.54216e-10
ENSG00000040531	CTNS	1031.22	893.63	959.744	663.923	844.41	950.314	890.54	-0.231071	0.143216	-1.61345	0.106647	0.215137
ENSG00000040608	RTN4R	224.244	204.673	256.588	1162.47	952.464	945.998	624.406	2.15971	0.153117	14.105	3.53987e-45	3.56361e-43
ENSG00000040633	PHF23	3701.1	3211.2	3586.7	2067.79	2352.65	2303.96	2870.57	-0.642686	0.0946719	-6.78857	1.13251e-11	1.38901e-10
ENSG00000040731	CDH10	0	0	0	0	0	0	NA	NA	NA	NA	NA	NA
ENSG00000040933	INPP4A	1944.14	2225.09	2141.16	3003.64	2805.47	3019.15	2523.11	0.484351	0.0917774	5.27745	1.30991e-07	9.63137e-07
ENSG00000041353	RAB27B	524.285	830.316	807.007	546.715	459.525	665.575	638.904	-0.372412	0.186126	-2.00086	0.0454077	0.108112
ENSG00000041357	PSMA4	21888.3	18809.7	21319.7	19200.5	18153.4	19139.2	19751.8	-0.134608	0.0783621	-1.71777	0.0858378	0.181367
ENSG00000041515	MYO16	1216.02	1593.49	1348.84	392.306	350.082	507.208	901.324	-1.73887	0.153397	-11.3357	8.73187e-30	4.50792e-28
ENSG00000041802	LSG1	7867.74	7466.96	7786.1	5627.36	5316.71	5197.66	6543.76	-0.518314	0.0747727	-6.93186	4.15334e-12	5.33771e-11
ENSG00000041880	PARP3	272.333	268.895	255.276	655.014	730.677	569.766	458.66	1.29595	0.158121	8.19592	2.48693e-16	4.95766e-15
ENSG00000041982	TNC	0	0	0	6.65826	1.65808	0	NA	NA	NA	NA	NA	NA
ENSG00000041988	THAP3	1050.42	1010.68	1160.28	1198.24	1330.56	1344.57	1182.46	0.267419	0.111182	2.40523	0.0161623	0.0452802
ENSG00000042062	RIPOR3	4072.95	4019.4	4039.06	3977.52	4644.1	4930.53	4280.59	0.159794	0.0925179	1.72717	0.0841374	0.178429
ENSG00000042088	TDP1	3237.69	3072.57	2983.67	2479.41	2223.43	2221.36	2703.02	-0.424788	0.0897173	-4.73474	2.19339e-06	1.36408e-05
ENSG00000042286	AIFM2	3481.82	3147.5	3433.16	3195.67	3120.58	3066.68	3240.9	-0.100814	0.0836088	-1.20578	0.227901	0.384815
ENSG00000042304	NA	1.02366	4.14425	2.36214	0	0	0	NA	NA	NA	NA	NA	NA
ENSG00000042317	SPATA7	152.296	117.421	126.873	148.167	159.311	114.553	136.437	0.0906019	0.263742	0.343525	0.731203	0.843194
ENSG00000042429	MED17	2326.03	2163.28	2241.23	2434.27	2203.61	2397.91	2294.39	0.0636322	0.0902853	0.70479	0.480941	0.650871
ENSG00000042445	RETSAT	2044.77	1683.64	2030.08	2643.13	2516.24	2798.66	2286.09	0.466908	0.102844	4.53996	5.62661e-06	3.2679e-05
ENSG00000042493	CAPG	662.804	670.914	779.201	2444.75	2331.97	2346.69	1539.39	1.75437	0.105153	16.684	1.71229e-62	2.97631e-60
ENSG00000042753	AP2S1	6343.4	5758.92	6331.36	9634.62	9562.61	9430.45	7843.56	0.635099	0.0747747	8.4935	2.005e-17	4.46889e-16
ENSG00000042781	USH2A	19.3095	1.02516	11.7763	0.938373	5.91301	2.05647	6.83648	-1.83419	1.26774	-1.44682	0.147948	0.278156
ENSG00000042813	ZPBP	0	0	0	0	0	0	NA	NA	NA	NA	NA	NA
ENSG00000042832	TG	0	3.11342	0	0.468045	108.824	5.52241	19.6547	5.06645	2.50689	2.02101	0.0432789	0.103932
ENSG00000042980	ADAM28	0	0	0	0	1.67328	0	NA	NA	NA	NA	NA	NA
ENSG00000043039	BARX2	17.3906	11.4745	19.8272	3.82542	0.817856	3.08181	9.4029	-2.67853	1.0195	-2.6273	0.00860648	0.0260643
ENSG00000043093	DCUN1D1	4409.88	4940.67	4712.15	3887.21	2851.42	3378.35	4029.95	-0.475337	0.107966	-4.40266	1.06929e-05	5.93551e-05
ENSG00000043143	JADE2	2882.41	2925.51	3382.25	2404.89	2229.11	2406.42	2705.1	-0.383996	0.0950471	-4.04005	5.3439e-05	0.000260625
ENSG00000043355	ZIC2	1730.92	1781.57	1748.73	1614.1	1378.93	1360.71	1602.49	-0.273728	0.103806	-2.63692	0.00836628	0.0254229
ENSG00000043462	LCP2	2052.97	1786.35	1608.8	3097.66	2607.63	2629.78	2297.2	0.613309	0.112265	5.46302	4.68098e-08	3.66722e-07
ENSG00000043514	TRIT1	4944.34	4634.24	4938.25	4564.13	4682.6	4508.8	4712.06	-0.0775952	0.0763532	-1.01627	0.309502	0.481346
ENSG00000043591	ADRB1	6.38902	0	6.89523	1.91638	2.43282	0	2.93891	-1.58897	1.87205	-0.848786	0.396	0.570869
ENSG00000044012	GUCA2B	0	0	0	0	0	0	NA	NA	NA	NA	NA	NA
ENSG00000044090	CUL7	3204.75	3501.74	3429.17	6594.67	6240.84	6588.16	4926.55	0.938558	0.0786229	11.9375	7.54925e-33	4.50364e-31
ENSG00000044115	CTNNA1	12397.8	12675.8	13280.4	20624.3	17733	19582.8	16049	0.595169	0.078408	7.59066	3.1827e-14	5.07238e-13
ENSG00000044446	PHKA2	3871.97	3399.53	3270.23	3347.07	3620.73	3360.73	3478.37	-0.029426	0.0917459	-0.320734	0.748412	0.854838
ENSG00000044459	CNTLN	1.96069	5.89111	0	0	4.3486	2.1546	2.3925	-0.27825	2.01698	-0.137954	0.890277	0.940679
ENSG00000044524	EPHA3	0	0	0	0	0	1.01238	NA	NA	NA	NA	NA	NA
ENSG00000044574	HSPA5	52756.2	49517.2	51516.8	73585.8	68299.8	68744.9	60736.8	0.453749	0.0683592	6.63772	3.18571e-11	3.75097e-10
ENSG00000046604	DSG2	12599.4	12352.3	13191.7	12527.1	12340.1	12248	12543.1	-0.039331	0.0686026	-0.573317	0.56643	0.722877
ENSG00000046647	GEMIN8	1184.23	1203.19	906.219	836.983	918.451	994.467	1007.26	-0.260504	0.135212	-1.92663	0.0540261	0.124744
ENSG00000046651	OFD1	2852.4	2447.83	2863.78	3170.94	2950.12	2905.32	2865.07	0.145046	0.0943491	1.53733	0.124211	0.242707
ENSG00000046653	GPM6B	0	0	0	0	0	0	NA	NA	NA	NA	NA	NA
ENSG00000046774	MAGEC2	8452.78	7733.99	8435.7	7604.38	6954.68	7219.1	7733.44	-0.177106	0.0773781	-2.28884	0.0220884	0.0590735
ENSG00000046889	PREX2	19.6514	27.0663	23.8924	18.2019	16.5639	5.70522	18.5135	-0.710055	0.684662	-1.03709	0.299695	0.470312
ENSG00000047056	WDR37	1365.99	1263.13	1012.34	2037.79	1674.13	1859.66	1535.51	0.612629	0.125841	4.86829	1.12567e-06	7.28953e-06
ENSG00000047188	YTHDC2	3839.86	4875.66	4209.93	3409.89	3244.58	3408.47	3831.4	-0.360998	0.097367	-3.70761	0.000209228	0.00091397
ENSG00000047230	CTPS2	3341.31	3522.56	3565.85	2422.67	2082.98	2169.3	2850.78	-0.643842	0.0910931	-7.06795	1.5724e-12	2.10126e-11
ENSG00000047249	ATP6V1H	3674.64	3651.2	3559	3500.16	2909.37	3128.86	3403.87	-0.190715	0.0909791	-2.09625	0.0360601	0.0891788
ENSG00000047315	POLR2B	14919.3	14682.1	15529.4	14333.5	15203.1	15373.3	15006.8	-0.00706179	0.069972	-0.100923	0.919612	0.95703
ENSG00000047346	ATOSA	664.097	605.572	650.041	818.879	904.385	647.691	715.111	0.304827	0.145932	2.08883	0.0367231	0.090482
ENSG00000047365	ARAP2	2.02384	1.01394	0	33.5515	14.5047	13.5443	10.773	4.29585	1.21191	3.5447	0.000393058	0.00162921
ENSG00000047410	TPR	37625.6	44663.3	41403.7	32499.1	28638.2	28141.4	35495.2	-0.470356	0.085766	-5.48418	4.15402e-08	3.27456e-07
ENSG00000047457	CP	0	1.16308	0	1.35071	0	5.04771	NA	NA	NA	NA	NA	NA
ENSG00000047578	KATNIP	1347.66	1288.27	1251.81	1849.88	1382.65	1541.07	1443.56	0.294791	0.119865	2.45935	0.0139188	0.039601
ENSG00000047579	DTNBP1	2558.5	2373.23	2545.09	2206.33	2266.35	2286.4	2372.65	-0.145528	0.0865496	-1.68144	0.0926769	0.193015
ENSG00000047597	XK	6017.75	6427.92	6358.17	3941.96	3621.72	3743.81	5018.55	-0.73377	0.0782165	-9.38127	6.518e-21	1.97098e-19
ENSG00000047617	ANO2	3.07991	6.27191	5.87468	0.936348	0	0	2.69381	-3.93465	2.03114	-1.93716	0.0527256	0.122122
ENSG00000047621	C12orf4	1555.85	1796.6	1678.23	1273.53	1150.25	1107.84	1427.05	-0.510047	0.107737	-4.73418	2.19943e-06	1.36713e-05
ENSG00000047634	SCML1	0	0	0	2.67187	0.885407	0	NA	NA	NA	NA	NA	NA
ENSG00000047644	WWC3	275.597	294.863	246.044	395.802	311.869	226.262	291.74	0.189913	0.217595	0.87278	0.382783	0.558897
ENSG00000047648	ARHGAP6	8395.97	8316.12	8689.15	10436.7	9437.21	9602.53	9146.29	0.214689	0.0745101	2.88135	0.00395982	0.0131329
ENSG00000047662	FAM184B	10.2328	13.4695	8.2162	19.7426	8.39434	15.2736	12.5549	0.437304	0.804257	0.543737	0.586622	0.737928
ENSG00000047849	MAP4	22598.9	23508.6	22612.8	23341.7	19600.5	18236	21649.7	-0.167711	0.0902855	-1.85756	0.0632312	0.141588
ENSG00000047932	GOPC	6202.12	5861.53	6232.07	4175.11	3866.31	3928.29	5044.24	-0.612052	0.0776831	-7.87883	3.30459e-15	5.90548e-14
ENSG00000047936	ROS1	13.2133	7.15783	9.45212	8.445	5.92434	10.2544	9.0745	-0.28174	0.91803	-0.306897	0.758922	0.861297
ENSG00000048028	USP28	2768.24	2783.9	2782.39	1535.23	1591.53	1776.39	2206.28	-0.766032	0.0930997	-8.22809	1.9023e-16	3.84937e-15
ENSG00000048052	HDAC9	15.6759	11.1571	19.9828	23.641	25.8661	50.7148	24.5063	1.07857	0.608297	1.7731	0.0762128	0.164482
ENSG00000048140	TSPAN17	11348	10900	11507.7	8358.29	7532.27	8414.25	9676.76	-0.474049	0.0762128	-6.22007	4.96939e-10	5.02786e-09
ENSG00000048162	NOP16	6651.08	5798.07	6011.87	3154.96	3199.44	3206.86	4670.38	-0.949287	0.0825574	-11.4985	1.34198e-30	7.2374e-29
ENSG00000048342	CC2D2A	202.814	239.346	218.89	169.965	224.3	252.316	217.938	-0.0358971	0.220267	-0.162971	0.870542	0.929642
ENSG00000048392	RRM2B	3314.7	3815.29	3227.47	3651.47	3192.51	3462.13	3443.93	-0.00718232	0.0953601	-0.0753179	0.939962	0.967677
ENSG00000048405	ZNF800	4542.62	4652.88	4580.73	4362.28	4296.1	4770.5	4534.18	-0.0372005	0.0796156	-0.467251	0.64032	0.778996
ENSG00000048462	TNFRSF17	0	0	0	0.942537	0	0	NA	NA	NA	NA	NA	NA
ENSG00000048471	SNX29	1860.55	1984.77	1722.64	2218.68	1983.64	1797.18	1927.91	0.107402	0.107362	1.00037	0.317132	0.489786
ENSG00000048540	LMO3	0	3.87488	6.05678	0	0	1.58146	1.91885	-3.09831	2.47727	-1.2507	0.211045	NA
ENSG00000048544	MRPS10	7677.67	6808.65	7494.97	8577.07	7770.3	8213.4	7757.01	0.160063	0.080362	1.99177	0.0463962	0.10998
ENSG00000048545	GUCA1A	44.4129	54.6268	42.7762	29.9677	37.2629	20.0041	38.1751	-0.696815	0.474223	-1.46938	0.141729	0.26889
ENSG00000048649	RSF1	6514.5	6332.11	7253.46	8293.84	8940.83	8524.81	7643.26	0.358199	0.0807067	4.43828	9.06809e-06	5.09521e-05
ENSG00000048707	VPS13D	11439.1	13820.5	11391.7	7023.01	6667.38	7374.53	9619.36	-0.799513	0.0906812	-8.81675	1.17832e-18	2.99048e-17
ENSG00000048740	CELF2	5962.56	5978.49	5907.25	4895.24	4441.77	4295.42	5246.79	-0.388652	0.080352	-4.83687	1.31898e-06	8.46647e-06
ENSG00000048828	FAM120A	11621.8	11178.1	9322.14	7981.86	7740.87	7989.36	9305.69	-0.438034	0.089416	-4.89883	9.64074e-07	6.30905e-06
ENSG00000048991	R3HDM1	8950.51	9966.35	10333.5	8694.46	7811.36	8016.78	8962.16	-0.254155	0.0828929	-3.06606	0.00216898	0.00770545
ENSG00000049089	COL9A2	59.4301	42.2704	56.8668	91.4455	76.4589	104.739	71.8685	0.777444	0.350202	2.21999	0.0264194	0.0688809
ENSG00000049130	KITLG	0	5.071	1.1759	26.7741	9.3456	3.12875	7.58256	2.64122	1.30224	2.02822	0.0425379	0.10245
ENSG00000049167	ERCC8	1837.49	2024.34	1740.19	1516.04	1531.19	1457.57	1684.47	-0.314713	0.0995642	-3.1609	0.00157281	0.00576466
ENSG00000049192	ADAMTS6	126.218	100.824	77.972	183.099	233.981	252.784	162.48	1.13804	0.261546	4.3512	1.35397e-05	7.37947e-05
ENSG00000049239	H6PD	364.404	505.532	460.921	1388.98	1075.45	1041.4	806.114	1.39807	0.156555	8.93016	4.25385e-19	1.11231e-17
ENSG00000049245	VAMP3	3997.15	3570.98	4169.47	3880.27	3816.93	3938.93	3895.62	-0.0121947	0.0860804	-0.141666	0.887343	0.938994
ENSG00000049246	PER3	4490.94	4490.22	4488.56	3225.7	3017.11	4200.2	3985.45	-0.368849	0.111281	-3.31457	0.000917856	0.00353633
ENSG00000049247	UTS2	0	0	0	0	0.843306	1.00438	NA	NA	NA	NA	NA	NA
ENSG00000049249	TNFRSF9	22.0472	24.2482	34.7792	185.527	105.586	109.645	80.3053	2.31072	0.383998	6.01754	1.77088e-09	1.66808e-08
ENSG00000049283	EPN3	0.837366	0	0	0.750159	3.02899	10.3217	2.48969	3.60782	2.17203	1.66104	0.0967061	0.199515
ENSG00000049323	LTBP1	6327.89	6623.89	6695.18	9194.03	7984.46	8134.07	7493.25	0.365525	0.0812467	4.49895	6.82889e-06	3.91256e-05
ENSG00000049449	RCN1	1018.71	911.462	1028.95	1124.24	1126.96	1345.74	1092.68	0.280601	0.119609	2.34599	0.0189767	0.0518894
ENSG00000049540	ELN	0	0	0	2.82761	0	0	NA	NA	NA	NA	NA	NA
ENSG00000049541	RFC2	7917.62	6311.89	7817.93	9120.42	9811.55	10811.1	8631.75	0.431954	0.0994139	4.34501	1.39272e-05	7.57361e-05
ENSG00000049618	ARID1B	10852.1	12390.3	10962.2	8900.85	8287.39	8803.82	10032.8	-0.396265	0.0799249	-4.95796	7.12355e-07	4.74008e-06
ENSG00000049656	CLPTM1L	20845.9	19063.9	21766.8	14639.6	14446.6	15221.6	17664.1	-0.477128	0.0751414	-6.34974	2.15683e-10	2.28358e-09
ENSG00000049759	NEDD4L	2850.97	3073.85	4032.74	4192.59	3987.09	3847.76	3664.17	0.273789	0.115826	2.36379	0.0180893	0.049841
ENSG00000049768	FOXP3	26.7473	25.785	30.2505	35.4191	53.5117	28.1102	33.3039	0.504279	0.507498	0.993657	0.32039	0.493569
ENSG00000049769	PPP1R3F	71.602	61.6741	68.929	166.454	196.312	190.643	125.936	1.45297	0.266382	5.45446	4.91213e-08	3.83712e-07
ENSG00000049860	HEXB	7860.44	7001.75	7598.36	6611.76	6675.08	7260.62	7168	-0.128572	0.0804308	-1.59854	0.109923	0.220329
ENSG00000049883	PTCD2	2352.16	2230.48	2081.3	1799.89	1751.45	1800.72	2002.67	-0.316526	0.0927323	-3.41333	0.000641745	0.00254559
ENSG00000050030	NEXMIF	0	0	0	0	0	0	NA	NA	NA	NA	NA	NA
ENSG00000050130	JKAMP	1236.36	1179.97	1640.83	1063.48	1012.55	1069.56	1200.46	-0.365451	0.131865	-2.77141	0.00558146	0.0177884
ENSG00000050165	DKK3	0	0	2.77384	6.34434	0.496838	4.18914	2.30069	2.78429	2.2462	1.23955	0.21514	NA
ENSG00000050327	ARHGEF5	43.7229	33.7134	27.7779	30.5809	16.6544	33.5999	31.0082	-0.383428	0.536889	-0.714166	0.475125	0.645887
ENSG00000050344	NFE2L3	1329.96	1256.42	1368.81	1167.42	1036.25	1002.06	1193.49	-0.303529	0.110095	-2.75696	0.00583412	0.0185276
ENSG00000050393	MCUR1	8783.58	8005.03	9182.59	7724.62	7776.02	6991.45	8077.22	-0.207222	0.0829763	-2.49737	0.0125119	0.0361214
ENSG00000050405	LIMA1	3609.74	3500.39	3437.28	5522.67	4533.5	4768.58	4228.69	0.491054	0.0918041	5.34893	8.84745e-08	6.67384e-07
ENSG00000050426	LETMD1	4014.29	3949.6	4028.04	6034.48	5582.06	5858.07	4911.09	0.543105	0.0760019	7.14595	8.93781e-13	1.22419e-11
ENSG00000050438	SLC4A8	183.824	217.263	155.656	152.462	239.79	135.211	180.701	-0.0791334	0.265887	-0.29762	0.765993	0.865792
ENSG00000050555	LAMC3	18.219	35.151	34.4142	17.3027	44.7637	30.7133	30.094	0.0788987	0.572069	0.137918	0.890305	0.940679
ENSG00000050628	PTGER3	5532.93	5593.9	5390.33	3134.89	2775.32	2800.52	4204.65	-0.922893	0.0830796	-11.1085	1.1401e-28	5.5761e-27
ENSG00000050730	TNIP3	1.00948	3.74598	0	2.58669	1.39312	0.998075	NA	NA	NA	NA	NA	NA
ENSG00000050748	MAPK9	4134.11	4316.99	4782.25	3268.36	3137.18	3092.87	3788.63	-0.477984	0.0863593	-5.53484	3.11519e-08	2.50136e-07
ENSG00000050767	COL23A1	0	0	4.38139	7.20043	2.32703	2.30272	2.70193	1.41987	1.93283	0.734608	0.462578	0.634184
ENSG00000050820	BCAR1	4048.22	4054.31	4074.17	4936.83	5170.27	4811.76	4515.93	0.293042	0.0761605	3.84769	0.000119235	0.000546338
ENSG00000051009	FHIP1B	2693.53	2343.55	2792.18	3794.23	3296.95	3387.67	3051.35	0.420788	0.0982116	4.2845	1.83147e-05	9.72531e-05
ENSG00000051108	HERPUD1	1942.07	1898.27	1924.8	3261.27	3823.79	3767.34	2769.59	0.91226	0.0927556	9.8351	7.94924e-23	2.80792e-21
ENSG00000051128	HOMER3	252.724	192.092	290.309	330.363	373.467	447.04	314.333	0.646696	0.203788	3.17337	0.0015068	0.00554291
ENSG00000051180	RAD51	4058.34	3497.48	3974.02	4585.09	4535.33	5037.19	4281.24	0.29613	0.089426	3.31145	0.000928142	0.0035714
ENSG00000051341	POLQ	2234.46	2679.37	2035.61	2778.43	2496.31	2053.15	2379.55	0.076298	0.125832	0.606346	0.544285	0.704288
ENSG00000051382	PIK3CB	9520.06	10539.2	10366.9	13327.5	12977.2	14196	11821.2	0.412574	0.0761395	5.41866	6.00462e-08	4.63211e-07
ENSG00000051523	CYBA	23229.2	19338.9	20866.5	26473.8	24368.6	23113.2	22898.3	0.221365	0.0859219	2.57635	0.009985	0.029703
ENSG00000051596	THOC3	7111.72	6524.85	6984.23	5681.65	6041.3	6778.81	6520.42	-0.156734	0.0865898	-1.81007	0.0702845	0.154222
ENSG00000051620	HEBP2	5160.18	4553.59	5124.4	4285.53	3834.83	3600.71	4426.54	-0.340273	0.0927654	-3.6681	0.000244357	0.00105427
ENSG00000051825	MPHOSPH9	3806.46	3912.13	3115.15	4269.76	4347.55	4033.63	3914.11	0.223811	0.0981725	2.27977	0.0226212	0.0602962
ENSG00000052126	PLEKHA5	1657.24	1561.32	1550.68	1376.51	1156.48	940.761	1373.83	-0.456388	0.13084	-3.48815	0.000486382	0.0019767
ENSG00000052344	PRSS8	145.938	179.67	126.312	678.432	618.123	656.89	400.894	2.10934	0.175864	11.9942	3.81117e-33	2.3371e-31
ENSG00000052723	SIKE1	6546.23	5563.79	7140.91	5910.52	5434.84	6195.83	6132.02	-0.134039	0.0984963	-1.36085	0.17356	0.314292
ENSG00000052749	RRP12	14344.6	14968.1	14633	9493.8	8355.07	8534.37	11721.5	-0.736177	0.0763246	-9.64535	5.14365e-22	1.68853e-20
ENSG00000052795	FNIP2	3038.29	3229.84	2813.39	2657.04	2231.92	2435.99	2734.41	-0.310663	0.0977794	-3.17718	0.00148716	0.00547816
ENSG00000052802	MSMO1	3482.73	3297.9	3131.32	10992.6	10096.6	10146.5	6857.94	1.65573	0.0795171	20.8223	2.71759e-96	1.04222e-93
ENSG00000052841	TTC17	2762.22	2651.51	2369.79	3838.76	3617.42	3876.02	3185.95	0.541703	0.089826	6.03058	1.63371e-09	1.54793e-08
ENSG00000052850	ALX4	147.326	164.543	122.802	287.169	244.815	274.834	206.915	0.889954	0.216768	4.10555	4.03347e-05	0.000201598
ENSG00000053108	FSTL4	6.67106	29.812	29.9571	18.9899	17.5545	28.6221	21.9344	-0.0260477	0.681039	-0.038247	0.969491	0.983535
ENSG00000053254	FOXN3	246.777	472.907	399.991	393.366	296.814	251.744	343.6	-0.246184	0.237564	-1.03628	0.30007	0.470667
ENSG00000053328	METTL24	0	0	0	0.942537	0	0	NA	NA	NA	NA	NA	NA
ENSG00000053371	AKR7A2	3983.21	3678.87	3713.81	5326.86	5155.73	5264.92	4520.56	0.468957	0.0776323	6.04075	1.534e-09	1.45974e-08
ENSG00000053372	MRTO4	21500.3	19622	20854.8	10945.7	10662.6	11415.2	15833.4	-0.908306	0.0720323	-12.6097	1.86695e-36	1.34649e-34
ENSG00000053438	NNAT	36.3942	43.6308	72.2849	98.4967	74.3569	81.3575	67.7535	0.749643	0.382857	1.95802	0.0502273	0.117307
ENSG00000053501	USE1	1560.57	1292.36	1625.23	1598.84	1579.3	1598.48	1542.46	0.0935608	0.109898	0.851344	0.394578	0.569805
ENSG00000053524	MCF2L2	331.818	259.01	373.667	350.619	306.113	399.849	336.846	0.135617	0.193388	0.701271	0.483134	0.652524
ENSG00000053702	NRIP2	82.5359	76.8749	98.3753	75.9582	115	92.0861	90.1383	0.138209	0.317306	0.435569	0.66315	0.796617
ENSG00000053747	LAMA3	0	0	0	0	2.93768	2.88322	NA	NA	NA	NA	NA	NA
ENSG00000053770	AP5M1	3081.47	3420.3	3270.86	2888.16	2545.57	2639.33	2974.28	-0.275559	0.0900631	-3.05963	0.00221614	0.00784876
ENSG00000053900	ANAPC4	3232.87	3303.39	3249.9	2088.88	1994.17	2074.99	2657.37	-0.668429	0.0825131	-8.10088	5.45617e-16	1.05377e-14
ENSG00000053918	KCNQ1	0	1.06244	0	0	1.65902	3.99348	NA	NA	NA	NA	NA	NA
ENSG00000054116	TRAPPC3	5565.65	4822.69	5288.95	4739.99	5062.48	5601.4	5180.19	-0.0254694	0.0910274	-0.279799	0.779631	0.874733
ENSG00000054118	THRAP3	26925.8	27851.3	27750.5	20411.4	18281.8	18780.4	23333.5	-0.521986	0.0715655	-7.29382	3.01284e-13	4.35367e-12
ENSG00000054148	PHPT1	3387.14	2569.94	3104.99	4670.45	5284.31	5520.84	4089.61	0.772076	0.10755	7.17876	7.03452e-13	9.74547e-12
ENSG00000054179	ENTPD2	59.6212	35.153	24.9236	101.443	91.5239	133.267	74.3219	1.44368	0.390738	3.69476	0.000220096	0.000956773
ENSG00000054219	LY75	23.4063	30.9911	35.384	26.8741	40.5412	43.8737	33.5117	0.319684	0.501829	0.637039	0.5241	0.687596
ENSG00000054267	ARID4B	4623.67	4893.17	5095.9	5866.56	4850.35	4626.52	4992.7	0.0706821	0.0981543	0.720112	0.471456	0.642503
ENSG00000054277	OPN3	1604.93	1521.85	1697.77	1104.11	908.383	1050.97	1314.67	-0.65605	0.112505	-5.83128	5.50028e-09	4.88216e-08
ENSG00000054282	SDCCAG8	1136.52	1125.27	1128.32	1519.99	1498.82	1335.4	1290.72	0.361491	0.104506	3.45906	0.000542066	0.00218609
ENSG00000054356	PTPRN	40.5412	29.0869	34.6554	1876.04	1657.19	1700.39	889.65	5.65203	0.185848	30.4121	3.79592e-203	6.55094e-200
ENSG00000054392	HHAT	0	4.13989	0	1.86459	3.3565	3.07277	2.07229	0.990017	2.10928	0.469362	0.638811	NA
ENSG00000054523	KIF1B	6879.66	9317.84	7399.36	6950.92	6158	5835.26	7090.17	-0.316782	0.109584	-2.89077	0.00384298	0.0127946
ENSG00000054598	FOXC1	1.06994	0	0	0	0.801498	0	NA	NA	NA	NA	NA	NA
ENSG00000054611	TBC1D22A	1440.61	1425.59	1253.21	1578.6	1605.03	1606.94	1485	0.21722	0.101589	2.13822	0.0324989	0.081768
ENSG00000054654	SYNE2	88.3392	88.8671	61.7985	34.5284	36.9034	14.8338	54.2117	-1.4501	0.440814	-3.28959	0.00100333	0.00382961
ENSG00000054690	PLEKHH1	402.321	664.104	722.485	770.824	785.879	922.57	711.364	0.474904	0.183602	2.5866	0.00969278	0.0289263
ENSG00000054793	ATP9A	40.7979	45.4716	58.9755	219.217	223.533	194.118	130.352	2.13826	0.27827	7.68413	1.54039e-14	2.55089e-13
ENSG00000054796	SPO11	0	0	0	0	0	0	NA	NA	NA	NA	NA	NA
ENSG00000054803	CBLN4	0	0	0	0	0	0	NA	NA	NA	NA	NA	NA
ENSG00000054938	CHRDL2	0	0	5.88208	0	0	0	NA	NA	NA	NA	NA	NA
ENSG00000054965	FAM168A	1700.15	1881.45	1591.05	2010.23	1792.25	1962.13	1822.88	0.155927	0.102659	1.51888	0.128792	0.249858
ENSG00000054967	RELT	1976.57	1581.39	1663.27	2280.95	2511.11	2670.22	2113.92	0.515249	0.109489	4.70593	2.52709e-06	1.55559e-05
ENSG00000054983	GALC	1096.75	1081.11	1167.77	1066.53	1073.04	941.45	1071.11	-0.118265	0.111981	-1.05612	0.290914	0.460843
ENSG00000055044	NOP58	16824.6	15395.4	17487	10913.6	10134.5	10954.7	13618.3	-0.635239	0.0773671	-8.21071	2.19884e-16	4.41246e-15
ENSG00000055070	SZRD1	21371	21527.2	20894.3	20301.5	19129.6	20218.8	20573.7	-0.0969142	0.0670493	-1.44542	0.148341	0.278676
ENSG00000055118	KCNH2	97272.5	95813.8	103604	66275.7	63302.4	66737.5	82167.6	-0.595784	0.0677264	-8.79694	1.40603e-18	3.52031e-17
ENSG00000055130	CUL1	16449.3	15170.6	16192.3	12287.5	11941.3	12313	14059	-0.387844	0.0699735	-5.54273	2.978e-08	2.40029e-07
ENSG00000055147	FAM114A2	2163.85	1914.42	2169.16	2315.31	2078.36	2582.67	2203.96	0.158562	0.105858	1.49788	0.134164	0.257734
ENSG00000055163	CYFIP2	29.4907	60.5386	20.6055	82.9255	93.0984	90.4838	62.8571	1.29047	0.426341	3.02684	0.00247126	0.00864334
ENSG00000055208	TAB2	5321.39	5534.77	5148.72	5964.99	4977.12	4995.33	5323.72	-0.00625578	0.0907156	-0.0689603	0.945021	0.970446
ENSG00000055211	GINM1	1843.91	1840.57	1880.92	1571.98	1565.41	1578.38	1713.53	-0.238929	0.0905711	-2.63803	0.00833884	0.0253491
ENSG00000055332	EIF2AK2	6761.07	7792.48	7133.92	5540.32	5231.6	5333.34	6298.79	-0.429329	0.081218	-5.28613	1.24931e-07	9.21666e-07
ENSG00000055483	USP36	8024.79	8767.35	8170.75	6589.69	6846.91	7177.08	7596.1	-0.276268	0.0765832	-3.60742	0.000309253	0.00130991
ENSG00000055609	KMT2C	7820.64	11783	7139.88	7219.04	8235.57	6466.87	8110.83	-0.286886	0.255027	-1.12492	0.260621	0.425378
ENSG00000055732	MCOLN3	0	1.56953	1.09356	5.88592	5.06955	5.60048	3.20317	2.71988	1.76261	1.5431	0.122807	0.240506
ENSG00000055813	CCDC85A	12.3524	1.04237	2.31231	7.4658	4.20639	3.08027	5.07658	-0.0946321	1.32615	-0.0713587	0.943112	0.96931
ENSG00000055917	PUM2	8223.47	9885.74	9393.86	7595.27	7057.61	6795.76	8158.62	-0.358519	0.0879366	-4.07702	4.56171e-05	0.00022562
ENSG00000055950	MRPL43	2032	1712.91	1809.33	1523.25	1650.75	1617.77	1724.34	-0.213056	0.102359	-2.08147	0.0373912	0.0919313
ENSG00000055955	ITIH4	0	0	0	0	12.3023	0.963885	NA	NA	NA	NA	NA	NA
ENSG00000055957	ITIH1	0	0	0	0	0	0	NA	NA	NA	NA	NA	NA
ENSG00000056050	HPF1	2084.17	1896.23	1864.72	1460.52	1439.25	1220.02	1660.82	-0.504856	0.107348	-4.70297	2.56409e-06	1.57716e-05
ENSG00000056097	ZFR	15500.2	15494.5	16978.6	13704.7	12773.3	13557.4	14668.1	-0.260917	0.0738705	-3.53209	0.000412292	0.00170077
ENSG00000056277	ZNF280C	503.741	396.463	416.628	509.264	437.753	478.141	456.998	0.113438	0.159004	0.713426	0.475582	0.646182
ENSG00000056291	NPFFR2	43.141	25.7037	29.8187	31.5736	37.3847	19.9349	31.2594	-0.144749	0.528655	-0.273806	0.784233	0.877297
ENSG00000056487	PHF21B	1.78705	2.84798	0.791388	7.9575	7.80543	42.307	10.5827	3.23955	1.08509	2.98551	0.00283107	0.00976746
ENSG00000056558	TRAF1	22.8998	13.9333	10.5267	235.415	137.609	175.955	99.3898	3.527	0.390576	9.03025	1.71273e-19	4.62878e-18
ENSG00000056586	RC3H2	5935.02	6331.64	5622.3	4823.05	4711.13	4418.14	5306.88	-0.358424	0.0817125	-4.3864	1.15242e-05	6.37007e-05
ENSG00000056736	IL17RB	161.428	187.438	152.16	96.1805	99.4462	81.5325	129.698	-0.853957	0.260337	-3.2802	0.00103733	0.00394815
ENSG00000056972	TRAF3IP2	989.335	877.45	1342.47	1355.49	1323.55	1375.9	1210.7	0.341368	0.141946	2.40491	0.0161763	0.0453073
ENSG00000056998	GYG2	962.213	910.669	1022.39	586.511	528.043	546.99	759.469	-0.801247	0.123853	-6.46935	9.84241e-11	1.08586e-09
ENSG00000057019	DCBLD2	1715.95	1919.48	1727.94	1846.97	1874.95	1929.75	1835.84	0.075116	0.0950035	0.790665	0.42914	0.602116
ENSG00000057149	SERPINB3	0	0	0	2.82761	0	0	NA	NA	NA	NA	NA	NA
ENSG00000057252	SOAT1	4673.87	4389.05	4208.3	4161.43	3563.97	3604.39	4100.17	-0.228087	0.0906401	-2.5164	0.011856	0.034514
ENSG00000057294	PKP2	673.224	719.989	716.58	457.423	412.097	426.434	567.624	-0.703102	0.135097	-5.20444	1.94583e-07	1.39547e-06
ENSG00000057468	MSH4	2.98603	0	1.16761	5.48043	3.44273	1.05363	2.35507	1.26145	1.90231	0.663116	0.507256	0.672695
ENSG00000057593	F7	0	0	0	0	0	0	NA	NA	NA	NA	NA	NA
ENSG00000057608	GDI2	44258.3	43525.9	44421.5	37036.4	31181	32292.7	38786	-0.395452	0.0788147	-5.01749	5.23502e-07	3.5519e-06
ENSG00000057657	PRDM1	81.8655	74.026	69.9469	340.18	402.915	258.464	204.566	2.14648	0.240176	8.93709	3.99548e-19	1.04701e-17
ENSG00000057663	ATG5	3485.81	3237.56	3306.45	3204.96	3717.99	3979.13	3488.65	0.119482	0.0960651	1.24376	0.213587	0.36672
ENSG00000057704	TMCC3	4.09183	0	0	17.8354	13.4075	18.3047	8.93991	3.55813	1.23619	2.87831	0.0039981	0.0132435
ENSG00000057757	PITHD1	10492.8	9872.04	10264.3	9488.87	9208.42	9746.43	9845.48	-0.106861	0.0708085	-1.50916	0.131258	0.253382
ENSG00000057935	MTA3	1925.4	1834.99	1685.25	1773.38	1516.59	1639.15	1729.12	-0.144428	0.103629	-1.3937	0.163408	0.300122
ENSG00000058056	USP13	248.619	433.985	452.499	148.801	348.509	460.779	348.865	-0.249563	0.523481	-0.476738	0.633549	0.774623
ENSG00000058063	ATP11B	12429.2	13508.8	12132.3	13896.4	13805.2	13687.4	13243.2	0.120542	0.0724455	1.66391	0.0961313	0.198566
ENSG00000058085	LAMC2	3.10875	0	2.38709	1.89591	4.03418	4.07051	2.58274	0.869515	1.77634	0.489497	0.62449	0.76771
ENSG00000058091	CDK14	37.708	45.1622	42.4483	88.801	74.279	67.8195	59.3697	0.882514	0.374351	2.35745	0.0184009	0.0505899
ENSG00000058262	SEC61A1	20475.3	19796	20138.8	21301.2	18467.7	18733.4	19818.7	-0.0463161	0.0769621	-0.601804	0.547305	0.706734
ENSG00000058272	PPP1R12A	7628.91	7259.23	7032.09	9446.47	8063.52	7779.26	7868.25	0.206162	0.0886436	2.32574	0.0200324	0.0543336
ENSG00000058335	RASGRF1	5.49966	4.21137	6.1724	71.1472	45.7425	78.0349	35.1347	3.5948	0.622544	5.77437	7.72393e-09	6.72982e-08
ENSG00000058404	CAMK2B	11.3936	14.7789	19.9569	22.6684	28.9561	42.8705	23.4374	1.03716	0.610102	1.69997	0.0891359	0.186878
ENSG00000058453	CROCC	1344.21	1317.45	1469.72	1928.73	1830.73	1981.33	1645.36	0.474542	0.0982601	4.82945	1.36911e-06	8.76967e-06
ENSG00000058600	POLR3E	14175.1	12710.7	13198.3	10686.2	11105.1	11264.2	12189.9	-0.278164	0.0738101	-3.76864	0.000164138	0.000731145
ENSG00000058668	ATP2B4	7130.54	8699.08	6472.58	7456.95	6540.38	6737.18	7172.79	-0.105191	0.104599	-1.00566	0.314579	0.486871
ENSG00000058673	ZC3H11A	9809.68	9857.03	10551.7	9087.63	9687.59	10130.9	9854.08	-0.0640179	0.0761866	-0.840277	0.400753	0.575044
ENSG00000058729	RIOK2	3026.3	2995.45	3166.52	3778.08	3085.69	3192.7	3207.46	0.130233	0.0962184	1.35351	0.175892	0.317262
ENSG00000058799	YIPF1	1621.15	1399.16	1548.24	1612.49	1447.78	1538.68	1527.92	0.0093722	0.104008	0.0901103	0.9282	0.961344
ENSG00000058804	NDC1	16038.8	16259.5	16397.4	9101.21	7659.98	7892.65	12224.9	-0.982005	0.081606	-12.0335	2.36964e-33	1.4718e-31
ENSG00000058866	DGKG	4.88798	12.0151	4.82105	21.7878	7.14252	27.625	13.0466	1.30202	0.86869	1.49883	0.133919	0.257428
ENSG00000059122	FLYWCH1	5400.09	4261.74	5153.67	6447.69	6032.94	7399.95	5782.68	0.424302	0.104573	4.05746	4.96084e-05	0.000243319
ENSG00000059145	UNKL	1698.72	1767.03	2213.09	2227.04	2696.43	2520.88	2187.2	0.392338	0.117377	3.34253	0.000830184	0.00322684
ENSG00000059377	TBXAS1	237.673	348.518	258.05	226.89	318.842	237.323	271.216	-0.106459	0.218698	-0.486784	0.626412	0.768846
ENSG00000059378	PARP12	2621.32	2678.19	2487.63	2915.66	3026.3	2968.91	2783	0.194468	0.0833249	2.33385	0.0196036	0.0533501
ENSG00000059573	ALDH18A1	9290.05	9373.31	9917.3	6772.66	6142.5	6628.87	8020.78	-0.548344	0.0759842	-7.21656	5.33206e-13	7.48564e-12
ENSG00000059588	TARBP1	2395.77	2481.7	2207.39	1585.6	1781.76	1782.8	2039.17	-0.460053	0.0974621	-4.72033	2.3546e-06	1.45497e-05
ENSG00000059691	GATB	1856.71	1727.51	1682.98	1581.92	1569.21	1595.35	1668.95	-0.150527	0.0947475	-1.58872	0.112124	0.223797
ENSG00000059728	MXD1	1748.91	1807.68	2157.03	4409.93	4813.92	4248.84	3197.72	1.23867	0.10069	12.3018	8.85494e-35	6.00967e-33
ENSG00000059758	CDK17	2371.03	2226.34	2404.49	2705.74	2563.42	2638.39	2484.9	0.175648	0.0862258	2.03707	0.0416427	0.100704
ENSG00000059769	DNAJC25	885.611	882.154	912.302	759.14	851.3	748.287	839.799	-0.183424	0.118717	-1.54505	0.122334	0.239853
ENSG00000059804	SLC2A3	16571.2	16056.8	16309.3	29922.2	31376.8	36181.5	24403	0.994031	0.0819224	12.1338	6.9914e-34	4.50451e-32
ENSG00000059915	PSD	333.929	282.921	274.494	356.609	332.932	439.923	336.801	0.339546	0.183656	1.84882	0.0644845	0.143834
ENSG00000060069	CTDP1	3733.15	4027.97	4270.68	3400.36	3118.51	3231.52	3630.37	-0.303284	0.0867313	-3.49682	0.000470846	0.00192002
ENSG00000060138	YBX3	21917.6	21149.6	22669.3	18594.8	16995.8	17540.5	19811.2	-0.307143	0.0712324	-4.31184	1.61903e-05	8.69274e-05
ENSG00000060140	STYK1	57.274	48.3732	52.0693	29.155	26.0153	29.6511	40.423	-0.898183	0.441176	-2.03588	0.041762	0.10095
ENSG00000060237	WNK1	20837.9	24680	19527	18896	16153.2	15998.3	19348.7	-0.34967	0.0975208	-3.58559	0.000336315	0.0014144
ENSG00000060303	RPS17P5	0	0	0	0.942537	0	0	NA	NA	NA	NA	NA	NA
ENSG00000060339	CCAR1	13526.6	13292.2	13903.6	14160.6	13305.9	13886.2	13679.2	0.0221504	0.0688106	0.321904	0.747525	0.854229
ENSG00000060491	OGFR	6117.15	5660.8	5766.42	5576.05	5629.63	5938.27	5781.38	-0.0334366	0.0763948	-0.437681	0.661617	0.795607
ENSG00000060558	GNA15	48.269	16.7665	19.251	92.4729	87.712	83.2027	57.9457	1.71661	0.447261	3.83805	0.000124015	0.000566519
ENSG00000060566	CREB3L3	1.00352	2.04933	0	14.5808	21.6812	18.2839	9.59979	4.11663	1.21844	3.37861	0.000728533	0.00286027
ENSG00000060642	PIGV	1217.78	1299.45	1231.43	1646.23	1585	1496.08	1412.66	0.334749	0.10024	3.33947	0.000839391	0.00325844
ENSG00000060656	PTPRU	341.261	414.241	204.95	950.349	689.854	739.696	556.725	1.31179	0.211742	6.19523	5.82009e-10	5.83724e-09
ENSG00000060688	SNRNP40	11375.2	11233.8	11893.1	7550.06	6716.72	7445.56	9369.07	-0.668283	0.0769337	-8.68649	3.73824e-18	8.95141e-17
ENSG00000060709	RIMBP2	0	0	0	1.42	2.77664	0	NA	NA	NA	NA	NA	NA
ENSG00000060718	COL11A1	0	0	0	0	0	0	NA	NA	NA	NA	NA	NA
ENSG00000060749	QSER1	11453.9	11980.1	10684.1	8593.44	7610.64	7924.85	9707.85	-0.499853	0.0803217	-6.22313	4.87319e-10	4.93881e-09
ENSG00000060762	MPC1	6834.93	6038.97	7062.48	4320.5	4335.31	4351.13	5490.55	-0.616013	0.0832856	-7.3964	1.39927e-13	2.09986e-12
ENSG00000060971	ACAA1	4385.09	4072.8	4841.76	4398.33	4266.52	4457.99	4403.75	-0.0188762	0.0867991	-0.21747	0.827842	0.904776
ENSG00000060982	BCAT1	32951	37716.8	36438.4	35638.5	29498.6	29625.5	33644.8	-0.176607	0.0895062	-1.97313	0.0484806	0.113921
ENSG00000061273	HDAC7	16223.9	15639.2	16402.1	11174	12028.5	11789	13876.1	-0.463932	0.0698917	-6.63787	3.18239e-11	3.74889e-10
ENSG00000061337	LZTS1	0	5.3712	5.97663	8.69676	9.69182	11.6824	6.90313	1.41947	1.18389	1.19899	0.230532	0.388118
ENSG00000061455	PRDM6	0	0.911904	0	0.8346	9.32134	0.467595	NA	NA	NA	NA	NA	NA
ENSG00000061492	WNT8A	0	0	0	0	0	0	NA	NA	NA	NA	NA	NA
ENSG00000061656	SPAG4	160.695	83.0805	91.5935	400.599	414.433	445.779	266.03	1.92682	0.239255	8.0534	8.05224e-16	1.52948e-14
ENSG00000061676	NCKAP1	7576.72	6682.04	5777.34	6659.99	5909.76	5451.82	6342.95	-0.152695	0.105906	-1.44179	0.149361	0.280331
ENSG00000061794	MRPS35	6763	6556.31	6441.53	6309.31	5530.58	5887.67	6248.07	-0.156764	0.0794693	-1.97263	0.0485377	0.113985
ENSG00000061918	GUCY1B1	0	0	0	0	0	0	NA	NA	NA	NA	NA	NA
ENSG00000061936	SFSWAP	7510.45	7698.15	8733.16	8153.27	7900.24	8169.45	8027.45	0.0171544	0.0809128	0.212011	0.832099	0.907684
ENSG00000061938	TNK2	4809.21	4463.44	4151.77	4315.2	4181.51	4489.81	4401.82	-0.047994	0.0849865	-0.564725	0.572261	0.727398
ENSG00000061987	MON2	3505.7	3692.14	3813.72	3592.91	3996.53	3483.45	3680.74	0.00830774	0.0874289	0.0950228	0.924297	0.959221
ENSG00000062038	CDH3	59.748	29.876	30.7391	25.1924	21.9146	23.1388	31.7681	-0.770994	0.529994	-1.45472	0.145746	0.275
ENSG00000062096	ARSF	0	0	0	0	0	0	NA	NA	NA	NA	NA	NA
ENSG00000062194	GPBP1	9585.45	10052.9	9477.5	10218.1	8909.64	9059.99	9550.6	-0.0467915	0.0795935	-0.587881	0.556612	0.7145
ENSG00000062282	DGAT2	130.89	127.978	149.841	200.481	155.861	182.904	157.992	0.400272	0.239189	1.67345	0.0942382	0.195519
ENSG00000062370	ZNF112	67.7457	56.8129	71.2386	161.506	185.256	164.363	117.82	1.38637	0.274575	5.04914	4.4381e-07	3.04974e-06
ENSG00000062485	CS	36273	34259.3	36777.2	27711.7	26078	27002.9	31350.4	-0.409475	0.068323	-5.99323	2.05712e-09	1.92345e-08
ENSG00000062524	LTK	571.969	510.389	461.163	891.019	1180.3	1099.58	785.738	1.03859	0.144544	7.18524	6.7089e-13	9.30563e-12
ENSG00000062582	MRPS24	7001.81	5593.95	6906.14	5952.15	6437.07	6804.41	6449.26	-0.0229713	0.097773	-0.234945	0.814251	0.896229
ENSG00000062598	ELMO2	1952.44	1969.89	2002.99	2263.01	2039.78	1998.73	2037.81	0.0889935	0.0931772	0.955099	0.339527	0.513735
ENSG00000062650	WAPL	11067	10125.2	10747	9051.02	7709.55	8087.1	9464.47	-0.362222	0.0829211	-4.36828	1.25231e-05	6.87504e-05
ENSG00000062716	VMP1	6033.14	5448.65	6736.41	7521.01	7264.16	7247.85	6708.54	0.274738	0.0882665	3.11259	0.00185452	0.00668963
ENSG00000062725	APPBP2	1723.53	1622.24	1825.49	2603.06	2554.86	2854.57	2197.29	0.631393	0.0948159	6.65914	2.75426e-11	3.26204e-10
ENSG00000062822	POLD1	31813.1	30726.4	31744.1	24839.8	23691.2	26118.6	28155.6	-0.336911	0.0693913	-4.85523	1.20246e-06	7.75981e-06
ENSG00000063015	SEZ6	11.3465	0	0	0.440452	8.76791	0.373489	3.48806	-0.217659	1.98819	-0.109476	0.912825	0.953657
ENSG00000063046	EIF4B	72905.6	69368.6	72276.2	64217.6	63216.1	63523	67584.5	-0.168068	0.0637378	-2.63686	0.00836762	0.0254238
ENSG00000063127	SLC6A16	26.4881	38.4929	59.0382	33.8147	38.4894	29.682	37.6676	-0.244737	0.491028	-0.498417	0.61819	0.763057
ENSG00000063169	BICRA	1988.8	1840.7	1663.2	2178.6	2165.1	2276.52	2018.82	0.268742	0.0982462	2.7354	0.00623051	0.0196045
ENSG00000063176	SPHK2	1790.81	1605.65	1875.81	1256.61	1203.18	1154.04	1481.02	-0.544619	0.10437	-5.21817	1.80701e-07	1.30054e-06
ENSG00000063177	RPL18	49695.3	43903.9	48575.5	46531.6	50394.8	51511.9	48435.5	0.0622023	0.076485	0.813261	0.416068	0.589977
ENSG00000063180	CA11	363.947	337.425	392.301	687.072	595.359	519.239	482.557	0.719076	0.160487	4.48058	7.44387e-06	4.23678e-05
ENSG00000063241	ISOC2	8663.59	7235.64	7878.49	7242.66	7033.58	7199.15	7542.18	-0.146997	0.0833466	-1.76369	0.0777849	0.167277
ENSG00000063244	U2AF2	27470.9	24522.8	25372.2	28053.5	32303.8	33078.5	28466.9	0.272238	0.0830296	3.27881	0.00104244	0.00396638
ENSG00000063245	EPN1	22345.4	20857.7	20916.1	21120.6	18840.8	19689.2	20628.3	-0.104274	0.0740269	-1.40859	0.158957	0.293575
ENSG00000063322	MED29	2645.35	2461.24	2723.24	2573.1	2057.88	1992.46	2408.88	-0.241844	0.109662	-2.20535	0.0274292	0.0710689
ENSG00000063438	AHRR	68.4419	60.843	20.2505	166.492	72.3338	172.416	93.4629	1.47006	0.43819	3.35485	0.000794077	0.00309897
ENSG00000063515	GSC2	1.05028	1.06958	0	0	0	4.79793	NA	NA	NA	NA	NA	NA
ENSG00000063587	ZNF275	5167.25	5943.03	5435.25	3919.77	3723.85	3605.84	4632.5	-0.556538	0.0848437	-6.55957	5.39643e-11	6.15595e-10
ENSG00000063601	MTMR1	4539.12	4145.86	4418.89	3413.9	3253.77	3478.7	3875.04	-0.369188	0.0813288	-4.53945	5.6402e-06	3.27421e-05
ENSG00000063660	GPC1	138.847	126.363	129.709	840.249	642.299	665.018	423.748	2.44261	0.177332	13.7742	3.64444e-43	3.49418e-41
ENSG00000063761	ADCK1	567.578	662.239	660.94	691.604	834.783	822.092	706.539	0.313705	0.136933	2.29094	0.0219669	0.0588081
ENSG00000063854	HAGH	601.858	574.627	722.178	1227.21	1315.11	1560.71	1000.28	1.11367	0.134859	8.25805	1.48075e-16	3.03446e-15
ENSG00000063978	RNF4	4338.68	3893.5	4648.57	5350.27	5163.59	5803.79	4866.4	0.341481	0.0904894	3.77372	0.000160834	0.000718018
ENSG00000064012	CASP8	534.07	326.258	528.26	596.33	545.137	531.81	510.311	0.2697	0.183987	1.46586	0.142686	0.27028
ENSG00000064042	LIMCH1	7.51114	0	0	1.73976	1.77168	4.24135	2.54399	1.52686	2.09973	0.72717	0.467122	0.638356
ENSG00000064102	INTS13	8274.7	8319.03	8972.07	6924.83	5284.11	5525.42	7216.69	-0.527667	0.100683	-5.2409	1.59797e-07	1.1622e-06
ENSG00000064115	TM7SF3	4322.88	4074.72	4711.84	3737.8	3268.07	3516.11	3938.57	-0.317084	0.0904438	-3.50587	0.000455114	0.00186247
ENSG00000064195	DLX3	0	0	0	10.8261	0.874069	0	NA	NA	NA	NA	NA	NA
ENSG00000064199	SPA17	312.311	257.794	279.626	783.648	1431.07	1493.74	759.698	2.12056	0.195838	10.8281	2.53282e-27	1.13746e-25
ENSG00000064201	TSPAN32	143.904	128.966	76.4515	261.105	217.097	279.551	184.513	1.12705	0.263501	4.2772	1.89261e-05	0.000100191
ENSG00000064205	CCN5	3.08734	3.14386	0	6.57126	9.1229	0	3.65423	1.32636	1.72534	0.768755	0.442039	0.614329
ENSG00000064218	DMRT3	0	0	0	0	0	0	NA	NA	NA	NA	NA	NA
ENSG00000064225	ST3GAL6	8.14548	0.928049	0	1.52715	7.25641	1.42062	3.21295	0.31185	1.75847	0.177341	0.85924	0.923205
ENSG00000064270	ATP2C2	0	13.0483	0	0.620484	1.35568	0.453343	NA	NA	NA	NA	NA	NA
ENSG00000064300	NGFR	14.726	7.03902	11.4042	162.656	131.481	176.963	84.0449	3.76325	0.412395	9.12535	7.15035e-20	1.98346e-18
ENSG00000064309	CDON	50.638	43.2945	57.0108	89.354	42.8905	40.2541	53.907	0.179431	0.436819	0.410769	0.681242	0.809497
ENSG00000064313	TAF2	7478.72	7129.47	7215.07	5532.95	6038.84	6223.4	6603.07	-0.294668	0.0779882	-3.77837	0.000157856	0.000706027
ENSG00000064393	HIPK2	17305.2	26995.4	17922.2	17558.8	17987.8	15775.2	18924.1	-0.277869	0.225161	-1.23409	0.21717	0.37121
ENSG00000064419	TNPO3	28182.8	29105.6	29134.8	25768.7	23198.8	23856.5	26541.2	-0.247016	0.0706658	-3.49556	0.000473076	0.00192794
ENSG00000064489	NA	193.882	105.272	120.833	237.291	154.462	279.142	181.814	0.678832	0.289166	2.34755	0.0188972	0.0517072
ENSG00000064490	RFXANK	8527.08	7969.91	8691.66	6577.26	6818.17	6647.4	7538.58	-0.329618	0.073667	-4.47443	7.66141e-06	4.35444e-05
ENSG00000064545	TMEM161A	7081.41	6414.73	7015.7	6108.16	5529.76	6065.32	6369.18	-0.212604	0.0809634	-2.62592	0.00864145	0.0261604
ENSG00000064547	LPAR2	770.163	636.396	627.273	1072.68	925.894	1063.07	849.246	0.589853	0.131492	4.48584	7.26277e-06	4.14151e-05
ENSG00000064601	CTSA	4563.87	4039.12	4910.67	3825.93	3984.28	4451.77	4295.94	-0.140103	0.0965426	-1.45121	0.146723	0.276324
ENSG00000064607	SUGP2	13096.3	13592.8	13720.8	12899.6	14404.5	14513.2	13704.5	0.0494418	0.0752852	0.656727	0.511357	0.676239
ENSG00000064651	SLC12A2	5193.17	5416.37	5097.68	3192.66	2653.44	2924.21	4079.59	-0.840872	0.0895931	-9.38546	6.26409e-21	1.89895e-19
ENSG00000064652	SNX24	450.238	381.361	419.772	538.023	448.124	555.423	465.49	0.298832	0.15687	1.90496	0.056785	0.129898
ENSG00000064655	EYA2	0	0	0	0	0	0	NA	NA	NA	NA	NA	NA
ENSG00000064666	CNN2	21243.4	20221.8	20924.8	21911.8	20279.7	21569.9	21025.2	0.0313205	0.0690914	0.45332	0.650319	0.787092
ENSG00000064687	ABCA7	13358.1	13266.5	13638.6	11678.6	12994.6	12732.5	12944.8	-0.106182	0.0727859	-1.45883	0.144612	0.273285
ENSG00000064692	SNCAIP	0	0	0	5.65522	0	0	NA	NA	NA	NA	NA	NA
ENSG00000064703	DDX20	4945.04	4670.62	4768.67	3866.27	3219.89	3281.13	4125.27	-0.47255	0.0915078	-5.16404	2.41679e-07	1.71288e-06
ENSG00000064726	BTBD1	11480	10932.7	11146	11094.1	9978.66	10049.8	10780.2	-0.108661	0.0749347	-1.45008	0.147036	0.276721
ENSG00000064763	FAR2	949.749	1042.27	962.273	914.692	942.721	707.342	919.842	-0.202855	0.133575	-1.51867	0.128846	0.249939
ENSG00000064787	BCAS1	235.729	261.943	229.652	139.437	127.173	129.689	187.271	-0.876963	0.21563	-4.06698	4.76263e-05	0.000234645
ENSG00000064835	POU1F1	0	0	0	0	0	0	NA	NA	NA	NA	NA	NA
ENSG00000064886	CHI3L2	0	0	1.98578	0.38662	0	2.92427	NA	NA	NA	NA	NA	NA
ENSG00000064932	SBNO2	8891.83	8282.01	8520.26	10214.1	10035.6	10940.4	9480.68	0.279556	0.0741613	3.76957	0.000163531	0.000728632
ENSG00000064933	PMS1	2043.33	2024.38	2158.99	1427.01	1345.3	1378.3	1729.55	-0.584768	0.0933191	-6.26633	3.69648e-10	3.79077e-09
ENSG00000064961	HMG20B	5865.95	5339.24	5751.19	7771.54	9196.96	9767.34	7282.04	0.656902	0.0934715	7.02783	2.09764e-12	2.77553e-11
ENSG00000064989	CALCRL	5.53297	17.5275	26.28	13.0007	4.72761	9.20201	12.7118	-0.88793	0.864633	-1.02694	0.304447	0.475638
ENSG00000064995	TAF11	5056.19	4531.85	4920	4046.49	3938.91	4093.19	4431.11	-0.264368	0.080261	-3.29385	0.000988235	0.00377797
ENSG00000064999	ANKS1A	4482.18	4631.84	4841.99	4457.62	4223.77	4414.25	4508.61	-0.0917683	0.0778777	-1.17836	0.238651	0.398373
ENSG00000065000	AP3D1	10286.4	9928.97	11543.2	9957.33	9885.48	9829.47	10238.5	-0.0979184	0.0787126	-1.244	0.2135	0.366596
ENSG00000065029	ZNF76	1266.05	1301.89	1202.45	2178.82	2160.59	2049.94	1693.29	0.760968	0.0949502	8.01439	1.10684e-15	2.06984e-14
ENSG00000065054	NHERF2	2762.84	2416.71	2639.3	2538.78	2373.7	2701.52	2572.14	-0.03853	0.0944362	-0.408001	0.683273	0.810714
ENSG00000065057	NTHL1	1602.71	1461.23	1503.11	893.261	783.377	846.4	1181.68	-0.856812	0.108868	-7.87016	3.54197e-15	6.29246e-14
ENSG00000065060	BLTP3A	12650.2	16183.9	13392.8	14316.9	12292.2	12399.7	13539.3	-0.114398	0.0990195	-1.1553	0.247966	0.410013
ENSG00000065135	GNAI3	15772	15501.2	15985	14959.3	12229.4	12544.8	14498.6	-0.250182	0.0861124	-2.90529	0.0036691	0.0122834
ENSG00000065150	IPO5	27083.3	27322.9	29551.7	20725.5	19479.5	19517.9	23946.8	-0.491315	0.0713426	-6.88669	5.71046e-12	7.21981e-11
ENSG00000065154	OAT	11132.7	10241.7	10594.6	9774.31	10201.5	10775.1	10453.3	-0.0561487	0.0750603	-0.748048	0.454431	0.626363
ENSG00000065183	WDR3	16243.5	15818	16361.8	7221.15	6404.61	6585.1	11439	-1.26066	0.0749376	-16.8228	1.66026e-63	2.99354e-61
ENSG00000065243	PKN2	2981.86	3145.08	2874.19	2537.55	2404.33	2233.79	2696.13	-0.326941	0.0902231	-3.62369	0.000290427	0.00123757
ENSG00000065268	WDR18	11007.8	10517.6	10664.8	8165.74	7433.31	7951.12	9290.07	-0.451008	0.0733314	-6.15027	7.7352e-10	7.62817e-09
ENSG00000065308	TRAM2	4580.94	4954.01	4839.83	3772.06	3532.21	3796.9	4245.99	-0.372969	0.0800517	-4.6591	3.17603e-06	1.92417e-05
ENSG00000065320	NTN1	0	0	0	2.88387	3.32553	1.99782	NA	NA	NA	NA	NA	NA
ENSG00000065325	GLP2R	0	0	0	0	0	0	NA	NA	NA	NA	NA	NA
ENSG00000065328	MCM10	7295.28	7054.47	7608.49	6591.09	6973.48	7275.62	7133.07	-0.0754429	0.076713	-0.983444	0.325389	0.498841
ENSG00000065357	DGKA	454.153	462.237	372.187	437.043	406.787	567.573	449.997	0.127629	0.174541	0.731225	0.464642	0.636154
ENSG00000065361	ERBB3	587.983	563.885	621.351	622.09	527.486	479.342	567.023	-0.122071	0.147128	-0.829695	0.406711	0.580937
ENSG00000065371	ROPN1	2.05	0	0	0	0	0	NA	NA	NA	NA	NA	NA
ENSG00000065413	ANKRD44	13.5831	47.0218	20.5379	17.5066	21.5797	8.43146	21.4434	-0.718192	0.692136	-1.03765	0.299435	0.469966
ENSG00000065427	KARS1	30275.6	29188.9	31187.4	25425.5	23341.5	23516.2	27155.9	-0.326663	0.070667	-4.62257	3.79011e-06	2.27059e-05
ENSG00000065457	ADAT1	2736.77	2584.94	2486.84	2296.52	1951.78	1782.37	2306.53	-0.373297	0.107041	-3.48743	0.000487693	0.00198136
ENSG00000065485	PDIA5	1610.91	1236.04	1459.43	1877.5	1964.8	2048.36	1699.51	0.45213	0.112638	4.014	5.96994e-05	0.000288768
ENSG00000065491	TBC1D22B	3544.24	3179.34	3352.19	3757.63	3688.41	3767.42	3548.2	0.154247	0.0819333	1.8826	0.0597552	0.135296
ENSG00000065518	NDUFB4	4208.74	3100.19	4009.9	3967.48	4341.73	3923.17	3925.2	0.112193	0.109874	1.02111	0.307202	0.478889
ENSG00000065526	SPEN	12433	16811.3	14287.3	12440.5	12112.8	12506.2	13431.9	-0.232307	0.097921	-2.37239	0.0176736	0.0488571
ENSG00000065534	MYLK	89.5232	67.7034	157.094	132.325	65.0141	57.306	94.8277	-0.310699	0.39942	-0.777874	0.436643	0.609353
ENSG00000065548	ZC3H15	18528.9	16781.1	18758	16831.4	15480.6	15814.6	17032.4	-0.167906	0.0757486	-2.21663	0.0266486	0.0693512
ENSG00000065559	MAP2K4	2313.44	2119.56	2480.68	1660.63	1747.74	1768.09	2015.02	-0.417027	0.0968832	-4.30443	1.67419e-05	8.96697e-05
ENSG00000065600	PACC1	870.978	878.256	828.564	692.22	737.036	834.183	806.873	-0.188511	0.124577	-1.51321	0.130226	0.251792
ENSG00000065609	SNAP91	0	0	2.8335	2.34794	0	0	NA	NA	NA	NA	NA	NA
ENSG00000065613	SLK	11191.7	10744.1	11378	7658.69	8915.61	8821.81	9784.99	-0.391777	0.081428	-4.81133	1.49927e-06	9.5351e-06
ENSG00000065615	CYB5R4	2874.43	2229.78	2950.08	2773.57	2509.59	2539.76	2646.2	-0.0412552	0.111799	-0.369012	0.712119	0.829861
ENSG00000065618	COL17A1	0	0	0	0	0.836641	0	NA	NA	NA	NA	NA	NA
ENSG00000065621	GSTO2	63.8565	90.9952	69.1787	45.628	40.0972	32.4077	57.0272	-0.92082	0.389776	-2.36244	0.0181553	0.0499944
ENSG00000065665	SEC61A2	376.048	251.593	214.191	344.056	391.664	387.754	327.551	0.422685	0.211698	1.99664	0.0458641	0.109036
ENSG00000065675	PRKCQ	2579.12	2574.77	2813.31	2566.31	2281.27	2339.25	2525.67	-0.148565	0.091734	-1.61952	0.105336	0.213206
ENSG00000065717	TLE2	1054.28	1042.78	1555.95	2342.94	2191.38	2602.38	1798.28	0.968783	0.14085	6.87813	6.06439e-12	7.63929e-11
ENSG00000065802	ASB1	4932.56	5420.52	4752.24	3917.66	3967.61	4342.88	4555.58	-0.305154	0.0862961	-3.53613	0.000406031	0.00167723
ENSG00000065809	FAM107B	72.5855	55.1964	25.4772	540.83	540.7	505.754	290.091	3.36786	0.256174	13.1468	1.77647e-39	1.46489e-37
ENSG00000065833	ME1	2875.53	2758.3	3085.7	4155.97	3138.91	3291.4	3217.63	0.280153	0.10977	2.55218	0.0107052	0.0316143
ENSG00000065882	TBC1D1	2018.97	2015.44	2468.11	2210.93	1757.41	2007.64	2079.75	-0.121659	0.115923	-1.04949	0.293953	0.464014
ENSG00000065883	CDK13	6484.82	7625.11	7331.7	6829.09	5999.9	6234.61	6750.87	-0.169554	0.0881753	-1.92292	0.0544899	0.125637
ENSG00000065911	MTHFD2	14870.9	14632.4	14685	25971	23826.6	25638.3	19937.4	0.771547	0.0691298	11.1608	6.33844e-29	3.13176e-27
ENSG00000065923	SLC9A7	29.4103	61.5114	10.3636	157.92	70.1605	74.5839	67.3249	1.60537	0.5189	3.0938	0.00197614	0.00708915
ENSG00000065970	FOXJ2	2114.93	2144.29	2132.97	1966.53	1748.48	1900.03	2001.21	-0.187389	0.0921704	-2.03307	0.0420456	0.101502
ENSG00000065978	YBX1	215835	200892	217249	205084	187891	202206	204859	-0.0910993	0.0703879	-1.29425	0.19558	0.343892
ENSG00000065989	PDE4A	6081.26	6106.87	5959.21	4932.97	4791.36	4628.81	5416.75	-0.338393	0.0739195	-4.57786	4.69757e-06	2.76554e-05
ENSG00000066027	PPP2R5A	11602.3	11475.5	11010.3	9800.26	8805.93	8686.36	10230.1	-0.320823	0.0768934	-4.17231	3.01524e-05	0.000154411
ENSG00000066032	CTNNA2	0.71577	4.89043	7.50266	20.8623	5.62847	50.0516	14.9419	2.68043	0.995421	2.69276	0.0070863	0.0219559
ENSG00000066044	ELAVL1	13111.9	12969.7	13665.7	11413.8	12100	12346.3	12601.2	-0.148438	0.0709801	-2.09126	0.0365044	0.0900736
ENSG00000066056	TIE1	37.7363	64.3574	88.615	182.243	118.21	189	113.36	1.36259	0.342501	3.97837	6.93906e-05	0.000331268
ENSG00000066084	DIP2B	7219.24	9153.78	7814.25	7550.28	6805.7	6805.14	7558.07	-0.192861	0.0954476	-2.0206	0.0433215	0.104014
ENSG00000066117	SMARCD1	9557.96	9853.94	10409.2	7037.12	7037.17	7370.85	8544.37	-0.475621	0.073269	-6.49144	8.50223e-11	9.47083e-10
ENSG00000066135	KDM4A	4777.97	4538.83	4796.74	8731.43	8049.38	8044.9	6489.87	0.814851	0.0763879	10.6673	1.44798e-26	6.32635e-25
ENSG00000066136	NFYC	4420.91	4018.92	4479.95	3965.99	3988.99	5015.61	4315.06	0.00502505	0.102607	0.0489736	0.96094	0.978724
ENSG00000066185	ZMYND12	0	0	0	0	0	0	NA	NA	NA	NA	NA	NA
ENSG00000066230	SLC9A3	1616.3	1620.45	1700.98	893.808	795.114	832.289	1243.16	-0.970128	0.104889	-9.24909	2.26418e-20	6.5672e-19
ENSG00000066248	NGEF	5.33939	1.82372	5.04384	3.47975	16.5882	17.0665	8.22356	1.63123	1.10086	1.48178	0.138398	0.264009
ENSG00000066279	ASPM	16963.8	20901.3	18313.9	12803.4	10990.3	11025.1	15166.3	-0.690165	0.0934129	-7.38832	1.48692e-13	2.22311e-12
ENSG00000066294	CD84	163.599	139.552	284.483	304.263	248.363	170.219	218.413	0.311565	0.284933	1.09347	0.274187	0.44126
ENSG00000066322	ELOVL1	6646.86	6392.22	6408.61	5991.72	5892.15	5719.2	6175.13	-0.143781	0.0724585	-1.98433	0.0472192	0.1115
ENSG00000066336	SPI1	911.516	673.663	773.679	2013.69	2246.38	2371.13	1498.34	1.49108	0.123846	12.0397	2.19627e-33	1.36763e-31
ENSG00000066379	POLR1H	2820.25	2548.81	2548.19	1984.49	2132.75	2231.48	2377.66	-0.318767	0.0933244	-3.41569	0.000636217	0.00252657
ENSG00000066382	MPPED2	0	0	7.10092	0.938547	0.835177	0	NA	NA	NA	NA	NA	NA
ENSG00000066405	CLDN18	1.025	0	0	0	0	0	NA	NA	NA	NA	NA	NA
ENSG00000066422	ZBTB11	3562.02	3807.49	3290.68	2666.54	2941.79	1822.06	3015.1	-0.520288	0.137153	-3.79348	0.000148553	0.000667633
ENSG00000066427	ATXN3	1033.2	973.267	1045.91	1224.83	1131.62	1059.43	1078.04	0.162529	0.111526	1.45732	0.145027	0.273858
ENSG00000066455	GOLGA5	1494.66	1413.56	1487.88	2130.7	1912.13	1852.94	1715.31	0.423621	0.0992105	4.26992	1.95543e-05	0.000103291
ENSG00000066468	FGFR2	2.48277	3.3808	11.3071	6.25419	11.0632	21.4895	9.32961	1.17581	1.00893	1.1654	0.243858	0.404688
ENSG00000066557	LRRC40	2900.2	2971.39	2943.82	2359.78	2253.58	2346.96	2629.29	-0.340975	0.0826703	-4.12452	3.71508e-05	0.000187039
ENSG00000066583	ISOC1	6629.48	6496.1	6549.19	4151.18	4270.72	4476.33	5428.83	-0.609361	0.0746619	-8.1616	3.30624e-16	6.53164e-15
ENSG00000066629	EML1	41.6497	44.6272	55.4866	19.9181	7.04785	9.42109	29.6917	-2.01145	0.575414	-3.49566	0.000472888	0.0019277
ENSG00000066651	TRMT11	1522.52	1396.36	1499.16	1202	1388.89	1446.99	1409.32	-0.130287	0.10898	-1.19551	0.231887	0.389856
ENSG00000066654	THUMPD1	11012.8	10333.7	10395.4	6581.43	5519.5	5648.11	8248.51	-0.838781	0.0857594	-9.78064	1.36352e-22	4.70628e-21
ENSG00000066697	MSANTD3	1685.72	1576.67	1755.13	1494.38	1562.19	1640.27	1619.06	-0.0952815	0.098547	-0.966863	0.333612	0.507486
ENSG00000066735	KIF26A	3.12556	1.06329	1.14757	0	3.33676	12.0055	3.44645	1.51257	1.71797	0.880442	0.37862	0.555139
ENSG00000066739	ATG2B	2140.29	3095.7	2377.5	2525.31	2476.94	2024.78	2440.09	-0.115453	0.131346	-0.878995	0.379404	0.555866
ENSG00000066777	ARFGEF1	6736.06	7089.38	7078.96	5939.65	5268.26	5577.95	6281.71	-0.316583	0.0785913	-4.02822	5.61997e-05	0.000273262
ENSG00000066813	ACSM2B	0	5.14236	0	0	2.70813	16.427	4.04625	1.86063	1.90167	0.97842	0.327867	0.501462
ENSG00000066827	ZFAT	938.565	1143	1021.31	956.553	847.111	729.882	939.404	-0.291651	0.134312	-2.17145	0.0298968	0.0763731
ENSG00000066855	MTFR1	4529.61	4230.25	4705.82	3652.11	3952.83	3778.91	4141.59	-0.242217	0.0824125	-2.93908	0.00329188	0.0111519
ENSG00000066923	STAG3	769.319	633.31	629.591	1187.62	1011.93	1289.51	920.212	0.777764	0.135719	5.73071	1.00012e-08	8.57178e-08
ENSG00000066926	FECH	11789.9	11093.8	12559.9	9687.07	8882.48	8947.85	10493.5	-0.365092	0.0784222	-4.65547	3.23247e-06	1.95591e-05
ENSG00000066933	MYO9A	2716.26	2355.13	1858.71	1361.95	1128.08	1120.83	1756.83	-0.940012	0.134475	-6.99023	2.74434e-12	3.59188e-11
ENSG00000067048	DDX3Y	2.05	0	0	0	0	0	NA	NA	NA	NA	NA	NA
ENSG00000067057	PFKP	15811.1	15153.5	17397.7	18360.2	16075.9	17856.4	16775.8	0.112802	0.0823438	1.36989	0.17072	0.310484
ENSG00000067064	IDI1	3798.92	3463.99	3641.17	6741.11	6625.07	6534.56	5134.14	0.868025	0.0767954	11.3031	1.26692e-29	6.45781e-28
ENSG00000067066	SP100	1867.58	1767.29	1537.28	1820.43	2194.47	1859.89	1841.16	0.183569	0.112308	1.63451	0.102151	0.208118
ENSG00000067082	KLF6	2137.83	2080.48	2369.85	6292.29	5090.07	5540.26	3918.46	1.3614	0.0984711	13.8254	1.79143e-43	1.74527e-41
ENSG00000067113	PLPP1	5.50544	1.00905	3.37941	7.9303	6.9889	4.67082	4.91398	1.0156	1.27982	0.793553	0.427456	0.600695
ENSG00000067141	NEO1	226.43	245.385	273.595	322.638	302.105	367.626	289.63	0.413689	0.185207	2.23366	0.0255055	0.0668599
ENSG00000067167	TRAM1	10518.2	10188.8	11122.9	10657.9	9329.25	10277.2	10349	-0.0727159	0.0792574	-0.917466	0.358898	0.534535
ENSG00000067177	PHKA1	2294.93	2376.4	2391.93	2198.29	1949.08	2115.37	2221	-0.17376	0.0909507	-1.91048	0.0560711	0.128642
ENSG00000067182	TNFRSF1A	3893.93	3734.92	3473.21	4611.16	4301.44	4461.92	4079.43	0.268328	0.0825809	3.24928	0.00115698	0.00436437
ENSG00000067191	CACNB1	355.647	309.773	555.962	549.241	580.486	741.869	515.496	0.622878	0.203201	3.06532	0.00217435	0.00772112
ENSG00000067208	EVI5	1062.29	1452.86	1210.64	699.963	777.482	1199.3	1067.09	-0.482062	0.175443	-2.74768	0.00600183	0.0189829
ENSG00000067221	STOML1	834.593	633.225	660.841	878.831	928.563	822.909	793.16	0.305672	0.138229	2.21134	0.0270122	0.0701538
ENSG00000067225	PKM	56404.2	50828.9	56227.7	93371.6	79416.5	85998.4	70374.5	0.662817	0.0804747	8.23635	1.77551e-16	3.61095e-15
ENSG00000067248	DHX29	7106.59	7414.03	7368.5	5662.8	5007.93	4877.7	6239.59	-0.493361	0.0824638	-5.98276	2.19387e-09	2.04578e-08
ENSG00000067334	DNTTIP2	12646.4	11392.3	12373	9127.9	8090.01	8370.99	10333.4	-0.508889	0.0796466	-6.38934	1.66603e-10	1.78663e-09
ENSG00000067365	METTL22	745.305	942.441	856.432	931.298	1276.8	1007.52	959.966	0.339165	0.143545	2.36278	0.0181386	0.0499541
ENSG00000067369	TP53BP1	8259.74	9173.23	8051.06	10097.2	8903.25	9386.25	8978.45	0.15554	0.0831066	1.87158	0.0612651	0.138029
ENSG00000067445	TRO	23.7691	34.3742	21.8227	129.684	28.3384	21.1324	43.1869	1.09227	0.61666	1.77127	0.0765156	0.164974
ENSG00000067533	RRP15	6953.53	5919.67	6328.58	5075.54	4147.95	4000.47	5404.29	-0.538171	0.102133	-5.26932	1.36927e-07	1.00282e-06
ENSG00000067560	RHOA	29855.4	27643.5	28285.8	27775.6	24013.6	25634.3	27201.4	-0.147984	0.0768666	-1.92521	0.0542028	0.125116
ENSG00000067596	DHX8	6714.26	6733.25	7056.76	5551.24	4879.01	4893.86	5971.4	-0.420045	0.0818485	-5.13198	2.86704e-07	2.01544e-06
ENSG00000067601	NA	505.896	478.104	498.111	449.09	383.644	378.07	448.819	-0.291541	0.151544	-1.9238	0.0543794	0.125454
ENSG00000067606	PRKCZ	107.83	108.463	116.509	159.505	160.94	145.718	133.161	0.487899	0.249896	1.95241	0.0508894	0.118498
ENSG00000067646	ZFY	0	0	0	0	2.50992	0	NA	NA	NA	NA	NA	NA
ENSG00000067704	IARS2	25580.1	25217.1	25599.7	16276.5	13724.9	13844.2	20040.4	-0.801088	0.0812209	-9.86307	6.01812e-23	2.13515e-21
ENSG00000067715	SYT1	0	0	2.51394	0	0	14.2125	2.78774	2.24079	2.37644	0.942918	0.345723	0.520696
ENSG00000067798	NAV3	48.3318	107.877	57.7321	45.9338	64.5222	51.1854	62.5971	-0.403293	0.41158	-0.979867	0.327152	0.500741
ENSG00000067829	IDH3G	3857.68	3287.48	3680.64	3471.41	3926.3	3960.48	3697.33	0.0692979	0.0937344	0.739301	0.459724	0.631353
ENSG00000067836	ROGDI	1863.04	1667.11	2013.3	1721.35	1693.92	1823.55	1797.04	-0.0814352	0.102516	-0.794363	0.426984	0.600312
ENSG00000067840	PDZD4	4.52154	13.8406	15.1567	44.3946	24.6278	56.3921	26.4889	1.89363	0.638626	2.96517	0.0030252	0.0103456
ENSG00000067842	ATP2B3	0	0	0	6.75296	6.5393	0	2.21538	4.4855	2.47783	1.81026	0.0702559	NA
ENSG00000067900	ROCK1	9284.73	10575.1	9800.02	9154.58	7589.29	7263.8	8944.59	-0.304936	0.0959071	-3.1795	0.00147531	0.00544116
ENSG00000067955	CBFB	8374.03	7697.66	9833.46	9901.82	10871.2	10858.8	9589.49	0.288425	0.0943237	3.05783	0.00222949	0.00789257
ENSG00000067992	PDK3	37.3857	33.7388	78.4852	164.561	183.686	253.567	125.237	2.05528	0.340926	6.02853	1.65457e-09	1.564e-08
ENSG00000068001	HYAL2	922.118	941.069	933.78	787.517	886.147	893.992	894.104	-0.123667	0.116028	-1.06584	0.286494	0.455844
ENSG00000068024	HDAC4	1435.68	1638.13	1249.38	1487.18	1864.28	1572.6	1541.21	0.187599	0.125466	1.49522	0.134857	0.258697
ENSG00000068028	RASSF1	2065.65	1697.99	1851.05	2953.27	3143.67	3334.15	2507.63	0.748077	0.100062	7.47613	7.65448e-14	1.17946e-12
ENSG00000068078	FGFR3	8591.41	7728.97	7902.07	7370.25	7655.21	8085.26	7888.86	-0.0678303	0.0784687	-0.864425	0.387355	0.56294
ENSG00000068079	IFI35	615.354	588.79	596.685	830.291	837.568	969.189	739.646	0.549602	0.12714	4.3228	1.54061e-05	8.31232e-05
ENSG00000068097	HEATR6	1800.01	1810.82	1902.5	1865.65	2033.85	2088.06	1916.81	0.118935	0.0940068	1.26518	0.205808	0.356453
ENSG00000068120	COASY	15382.7	13889.9	14755.6	9556.76	9204.89	10544.7	12222.4	-0.587378	0.079985	-7.3436	2.07928e-13	3.05953e-12
ENSG00000068137	PLEKHH3	3572.02	2731.75	3088.52	4896.67	4817.5	4933.8	4006.71	0.641261	0.0993602	6.45391	1.09004e-10	1.19386e-09
ENSG00000068305	MEF2A	1618.19	1826.44	1399.09	2114.54	2172.38	1974.29	1850.82	0.370833	0.11157	3.32376	0.000888132	0.00343111
ENSG00000068308	OTUD5	11433.5	10985.7	11075.7	13361.4	12886	13106.6	12141.5	0.232523	0.0676491	3.4372	0.00058776	0.0023527
ENSG00000068323	TFE3	5124.67	4879.31	5249.08	7160.97	6860.99	6657.55	5988.76	0.439235	0.0760112	5.77856	7.53431e-09	6.57884e-08
ENSG00000068354	TBC1D25	1820.38	1695.95	1655.17	1356.09	1139.99	1745.72	1568.88	-0.288228	0.136538	-2.11097	0.0347749	0.0865023
ENSG00000068366	ACSL4	5477.6	6088.86	5650.2	10330.4	7470.35	8064.44	7180.31	0.587312	0.108612	5.40741	6.39412e-08	4.92001e-07
ENSG00000068383	INPP5A	1620.11	1666.89	1787.72	1366.38	1173.43	1168.51	1463.84	-0.452255	0.107306	-4.21464	2.50174e-05	0.000130072
ENSG00000068394	GPKOW	3340.87	2834.4	3092.69	3488.53	3287.18	3555.02	3266.45	0.156406	0.0906151	1.72605	0.0843389	0.178778
ENSG00000068400	GRIPAP1	1577	915.406	1582.45	1370.72	733.261	1223.84	1233.78	-0.29239	0.364922	-0.801239	0.422993	0.596576
ENSG00000068438	FTSJ1	5947.86	5374.62	5557.02	4208.15	4361.88	4485.78	4989.22	-0.370667	0.0792872	-4.67499	2.93964e-06	1.79129e-05
ENSG00000068489	PRR11	14050.1	15027.9	14754.2	15085.7	12600.3	11811.4	13888.3	-0.150214	0.092056	-1.63177	0.102728	0.208959
ENSG00000068615	REEP1	0	13.1079	13.2729	7.59478	28.1776	17.475	13.2714	1.02157	0.991229	1.03061	0.302723	0.473557
ENSG00000068650	ATP11A	3980.12	4583.96	3677.56	5038.41	5836.53	6138.17	4875.79	0.474544	0.102644	4.62318	3.77897e-06	2.26448e-05
ENSG00000068654	POLR1A	26567.2	31193.3	31430.2	17829.9	18907.7	19934.3	24310.4	-0.654298	0.0842746	-7.76388	8.23675e-15	1.40484e-13
ENSG00000068697	LAPTM4A	3344.56	2830.74	3225.83	4326.73	4114.3	4251.24	3682.23	0.433073	0.0889101	4.87091	1.11083e-06	7.19927e-06
ENSG00000068724	TTC7A	3157.27	3061.23	3094.27	3037.13	2913.88	2927.82	3031.93	-0.06885	0.0802429	-0.85802	0.390882	0.566372
ENSG00000068745	IP6K2	1706.95	1407.97	1537.01	2140.36	2513.68	2449.62	1959.27	0.610845	0.107636	5.67512	1.38591e-08	1.1651e-07
ENSG00000068781	STON1-GTF2A1L	0	0	0	0	0	0	NA	NA	NA	NA	NA	NA
ENSG00000068784	SRBD1	2308.37	2341.74	2476.47	2361.25	2384.36	2611.2	2413.9	0.0455619	0.0897248	0.507796	0.611596	0.757434
ENSG00000068796	KIF2A	19446.3	19422.8	19429.8	23739.9	19334.9	19164.1	20089.6	0.0943657	0.0883426	1.06818	0.28544	0.454604
ENSG00000068831	RASGRP2	587.158	657.937	582.364	1150.47	1346.07	1337.58	943.596	1.07063	0.122812	8.71763	2.84097e-18	6.87093e-17
ENSG00000068878	PSME4	23302.1	26829.3	25556.7	23957.4	20210.7	20891.3	23457.9	-0.218296	0.0860336	-2.53733	0.0111701	0.0327844
ENSG00000068885	IFT80	897.534	744.828	699.653	961.59	806.904	953.628	844.023	0.216641	0.136696	1.58483	0.113005	0.225217
ENSG00000068903	SIRT2	2953.33	2566.12	2328.75	3620.34	3295.15	3292.32	3009.33	0.379111	0.101723	3.72689	0.00019386	0.000850838
ENSG00000068912	ERLEC1	2783.9	2544.41	2629.01	3193.08	3098.06	3209.87	2909.72	0.255648	0.0837236	3.05347	0.00226209	0.00799509
ENSG00000068971	PPP2R5B	887.665	789.826	793.675	1421.69	1729.78	1515.71	1189.72	0.917137	0.117356	7.815	5.4964e-15	9.52644e-14
ENSG00000068976	PYGM	62.7215	53.8216	170.793	172.152	146.74	158.282	127.418	0.812098	0.366032	2.21865	0.0265104	0.0690661
ENSG00000068985	PAGE1	1476.35	1288.55	1201.29	1667.44	1653.91	1499.19	1464.45	0.281055	0.111105	2.52963	0.0114182	0.033403
ENSG00000069011	PITX1	21730.5	20713.8	21561.3	15088.4	13780.1	15183.7	18009.6	-0.539079	0.072028	-7.4843	7.19279e-14	1.11329e-12
ENSG00000069018	TRPC7	0	0	0	0	0	3.03714	NA	NA	NA	NA	NA	NA
ENSG00000069020	MAST4	1736.98	2504.84	2127.01	2582.11	3009.6	2959.79	2486.72	0.425221	0.123342	3.4475	0.000565792	0.00227418
ENSG00000069122	ADGRF5	0	0	0	0	0	0	NA	NA	NA	NA	NA	NA
ENSG00000069188	SDK2	2.17724	4.43044	1.22923	24.5158	21.1352	26.2378	13.2876	3.18391	0.918694	3.46569	0.000528882	0.00213577
ENSG00000069206	ADAM7	0	0	0	0	0	0	NA	NA	NA	NA	NA	NA
ENSG00000069248	NUP133	15125	15245.9	14871.8	9917.77	7852.32	8915.82	11988.1	-0.761758	0.0882442	-8.63239	6.00807e-18	1.40933e-16
ENSG00000069275	NUCKS1	58786.9	60040	60683	41709.2	37386	34502.7	48851.3	-0.660099	0.0797999	-8.27193	1.31802e-16	2.71945e-15
ENSG00000069329	VPS35	12145.7	12879.3	13141	10336.1	10150.8	9427.64	11346.8	-0.351283	0.0744554	-4.71804	2.38132e-06	1.47073e-05
ENSG00000069345	DNAJA2	10472.4	10319.7	10762.6	8623.99	7564.19	8411.51	9359.06	-0.359284	0.0774373	-4.63968	3.48955e-06	2.10199e-05
ENSG00000069399	BCL3	71.6403	77.332	124.681	187.718	197.54	150.61	134.92	0.991182	0.287774	3.44431	0.000572516	0.00229815
ENSG00000069424	KCNAB2	1560.26	1587.8	1715.55	1202.17	1304.11	1667.41	1506.22	-0.221884	0.125747	-1.76452	0.0776448	0.16703
ENSG00000069431	ABCC9	278.118	299.249	226.512	228.463	276.406	242.942	258.615	-0.105302	0.198981	-0.529203	0.596664	0.74599
ENSG00000069482	GAL	6510.04	5525.87	6237.27	5457.1	5347.15	5643.75	5786.86	-0.151892	0.0843457	-1.80083	0.07173	0.156697
ENSG00000069493	CLEC2D	112.795	180.023	226.916	308.854	284.311	202.322	219.204	0.619921	0.266113	2.32954	0.0198303	0.0538338
ENSG00000069509	FUNDC1	779.651	597.057	672.984	725.139	820.837	819.524	735.866	0.206392	0.138571	1.48943	0.136373	0.261022
ENSG00000069535	MAOB	0	0	0	0	0	2.02476	NA	NA	NA	NA	NA	NA
ENSG00000069667	RORA	31.5077	93.7957	22.3322	30.5782	79.5827	58.6086	52.7342	0.206077	0.54479	0.37827	0.70523	0.825096
ENSG00000069696	DRD4	69.7117	94.2934	125.685	74.2568	132.337	96.4929	98.7961	0.0933967	0.339835	0.27483	0.783447	0.876753
ENSG00000069702	TGFBR3	4019.89	4503.57	4472.73	3344.51	2680.03	2988.57	3668.22	-0.52808	0.0985492	-5.35854	8.38955e-08	6.35025e-07
ENSG00000069764	PLA2G10	1.025	0	0	0	0	0	NA	NA	NA	NA	NA	NA
ENSG00000069812	HES2	53.4853	60.699	32.0477	106.905	74.0411	54.2525	63.5717	0.683849	0.4104	1.6663	0.0956539	0.197715
ENSG00000069849	ATP1B3	14222.3	12722.3	14461.3	11608.7	11423.5	11729.7	12694.6	-0.252279	0.0756658	-3.33412	0.000855687	0.0033169
ENSG00000069869	NEDD4	3404.67	4951.63	3643.66	4749.12	5204.28	4735.65	4448.17	0.292193	0.119895	2.43708	0.0148065	0.0419193
ENSG00000069943	PIGB	1026.72	1155.1	1067.82	733.7	927.968	944.579	975.982	-0.318983	0.129218	-2.46857	0.0135655	0.038728
ENSG00000069956	MAPK6	18295.8	20478.7	21573.8	16162.1	12783.7	13392.3	17114.4	-0.511303	0.0968415	-5.2798	1.29328e-07	9.51781e-07
ENSG00000069966	GNB5	135.57	173.641	99.298	200.907	206.748	181.445	166.268	0.545133	0.255489	2.13369	0.0328684	0.0825323
ENSG00000069974	RAB27A	10002.3	9925.39	9948.53	14405.1	13331.8	13522.3	11855.9	0.465732	0.0698908	6.66371	2.67005e-11	3.16852e-10
ENSG00000069998	HDHD5	2614.2	2406.4	2377.15	1338.81	1559.75	1561.51	1976.3	-0.730146	0.100703	-7.25045	4.15375e-13	5.91389e-12
ENSG00000070010	UFD1	28037.8	24926.1	29220.1	27994.5	28599.9	29950.4	28121.5	0.0746174	0.0783457	0.952412	0.340888	0.515246
ENSG00000070018	LRP6	2821.63	3536.84	3124.37	2977.35	2541.61	3076.73	3013.09	-0.142325	0.107464	-1.3244	0.185371	0.330291
ENSG00000070019	GUCY2C	0	1.03048	0	0	0.843399	0	NA	NA	NA	NA	NA	NA
ENSG00000070031	SCT	1.12913	3.54604	6.06478	3.64093	4.55861	1.78643	3.45432	-0.0956811	1.47987	-0.0646551	0.948449	0.972325
ENSG00000070047	PHRF1	14443.6	14369.2	14825.2	10525.7	9614.21	10187.7	12327.6	-0.525012	0.0710061	-7.39391	1.42576e-13	2.13697e-12
ENSG00000070061	ELP1	9853.12	9694.56	11610.1	6515.92	6373.43	5970.43	8336.25	-0.723884	0.0878982	-8.23548	1.7884e-16	3.6341e-15
ENSG00000070081	NUCB2	4074.36	3842.28	4298.93	6674.24	5320.66	5326.72	4922.86	0.504058	0.10055	5.013	5.3589e-07	3.62374e-06
ENSG00000070087	PFN2	74.9809	39.7432	61.5014	28.6004	24.7513	39.1412	44.7864	-0.93459	0.454387	-2.05681	0.0397041	0.0966832
ENSG00000070159	PTPN3	0	4.66631	0	11.1269	0.19849	0.482815	NA	NA	NA	NA	NA	NA
ENSG00000070182	SPTB	28517.4	33026.8	29672.4	26864.5	23648.8	23782	27585.3	-0.296041	0.0828867	-3.57163	0.000354763	0.00148474
ENSG00000070190	DAPP1	211.637	184.713	221.698	486.244	420.765	426.258	325.219	1.11019	0.176811	6.27899	3.40771e-10	3.51553e-09
ENSG00000070193	FGF10	0	0	0	0	0	0	NA	NA	NA	NA	NA	NA
ENSG00000070214	SLC44A1	86.1487	89.762	80.1262	145.675	155.124	120.254	112.848	0.712865	0.27575	2.58518	0.00973273	0.0290348
ENSG00000070269	TMEM260	538.185	619.335	565.472	451.526	1128.56	610.403	652.247	0.344714	0.407098	0.846758	0.39713	0.571951
ENSG00000070366	SMG6	3936.62	3994.48	3684.85	3399.15	3509.95	3401.5	3654.42	-0.17206	0.0800524	-2.14934	0.0316075	0.0799904
ENSG00000070367	EXOC5	7621.82	7790.27	8207.92	8011.33	6393.45	6419.49	7407.38	-0.18171	0.0955926	-1.90088	0.0573182	0.130956
ENSG00000070371	CLTCL1	1654.4	2226.66	1761.16	2007.19	2108.64	2286.36	2007.4	0.182951	0.118128	1.54875	0.121442	0.238531
ENSG00000070388	FGF22	96.1676	122.08	102.33	102.713	121.696	123.755	111.457	0.119314	0.277975	0.429226	0.667758	0.800006
ENSG00000070404	FSTL3	700.138	715.735	563.156	600.409	652.782	723.159	659.23	-0.00210457	0.144701	-0.0145443	0.988396	0.993867
ENSG00000070413	DGCR2	27923.4	28119.7	28200.1	20517.8	18719.3	19821.2	23883.6	-0.512454	0.0684966	-7.48145	7.35086e-14	1.13558e-12
ENSG00000070423	RNF126	8475.28	7389.67	8429.2	6794.96	7231.97	7744.06	7677.52	-0.15819	0.0857482	-1.84482	0.0650642	0.144873
ENSG00000070444	MNT	3509.55	3458.07	3608.71	3428.18	3920.1	4034.48	3659.85	0.105879	0.08878	1.1926	0.233025	0.391144
ENSG00000070476	ZXDC	1375.48	1576.41	1317.44	1684.45	1619.66	1619.04	1532.08	0.20527	0.104726	1.96007	0.049988	0.116895
ENSG00000070495	JMJD6	3722.43	3444.22	3526.85	3845.67	3915.34	4117.82	3762.06	0.151532	0.0808624	1.87395	0.060937	0.137469
ENSG00000070501	POLB	2156.41	2188.55	2102.81	1900.08	1728.4	2031.62	2017.98	-0.188682	0.0963426	-1.95845	0.0501775	0.117244
ENSG00000070526	ST6GALNAC1	2610.11	2409.17	2382.01	3719.83	4030.8	4114.88	3211.13	0.680742	0.0868132	7.84145	4.45366e-15	7.80311e-14
ENSG00000070540	WIPI1	607.562	579.409	650.853	1053.23	1023.95	1232.19	857.866	0.848701	0.126862	6.68993	2.23279e-11	2.67194e-10
ENSG00000070601	FRMPD1	240.606	231.5	258.169	208.099	208.734	174.408	220.253	-0.303473	0.202792	-1.49647	0.13453	0.258254
ENSG00000070610	GBA2	4241.73	3799.22	4339.54	5299.61	5342.93	5481.2	4750.71	0.38131	0.0821758	4.64018	3.48105e-06	2.0974e-05
ENSG00000070614	NDST1	13242.3	16616.9	15466.6	9592.61	9479.72	9588.32	12331.1	-0.661184	0.0877233	-7.53715	4.80369e-14	7.54138e-13
ENSG00000070669	ASNS	16050.7	14779.4	14560.5	47798.2	42169.8	43018.8	29729.6	1.55077	0.0775685	19.9922	6.43954e-89	1.94482e-86
ENSG00000070718	AP3M2	1705.74	1594.05	1544.32	1842.04	1728.77	1677.41	1682.05	0.115538	0.0974927	1.18509	0.235982	0.394763
ENSG00000070729	CNGB1	0	0	0	0	2.52683	1.00561	NA	NA	NA	NA	NA	NA
ENSG00000070731	ST6GALNAC2	0	0	0	0	0	0	NA	NA	NA	NA	NA	NA
ENSG00000070748	CHAT	0	0	0	0	0	0	NA	NA	NA	NA	NA	NA
ENSG00000070756	PABPC1	197550	195251	207820	197997	175755	181214	192598	-0.114052	0.0720822	-1.58225	0.113592	0.22607
ENSG00000070759	TESK2	511.678	367.308	418.011	482.683	498.813	520.49	466.497	0.213325	0.162469	1.31302	0.189178	0.335318
ENSG00000070761	CFAP20	2729.55	2326.25	2625.94	2646.94	2922.35	3132.47	2730.58	0.17973	0.099589	1.80472	0.0711185	0.1556
ENSG00000070770	CSNK2A2	13044.5	13274.4	12785.2	14380.8	13853.1	13976	13552.4	0.110217	0.0670613	1.64352	0.100275	0.205103
ENSG00000070778	PTPN21	377.138	651.594	473.266	340.498	320.301	288.717	408.586	-0.65804	0.198783	-3.31035	0.000931807	0.00358379
ENSG00000070785	EIF2B3	12564.6	12653.6	13164.7	7211.8	6823.97	7456.72	9979.23	-0.836725	0.0725117	-11.5392	8.37349e-31	4.55658e-29
ENSG00000070808	CAMK2A	32.7281	16.3472	11.7827	10.1926	4.77359	38.0839	18.9847	-0.205297	0.815221	-0.25183	0.801173	0.888309
ENSG00000070814	TCOF1	42818.9	44976.1	53236.6	28130.5	25333.7	27143.3	36939.9	-0.806973	0.0886518	-9.10273	8.80907e-20	2.42686e-18
ENSG00000070831	CDC42	410.277	382.388	147.747	707.523	284.668	754.914	447.919	0.893485	0.597687	1.49491	0.134939	0.258826
ENSG00000070882	OSBPL3	6131.62	6035.31	6456.29	5411.16	5303.94	4996.66	5722.5	-0.245054	0.0767379	-3.19338	0.00140617	0.00520441
ENSG00000070886	EPHA8	4.19573	1.07161	0	0	2.45527	4.90172	2.10406	0.468907	2.1324	0.219897	0.825951	NA
ENSG00000070915	SLC12A3	0	0	1.0732	2.29198	0.754285	0	NA	NA	NA	NA	NA	NA
ENSG00000070950	RAD18	6643.23	7193.2	8631.28	6319.56	5524.22	5440.98	6625.41	-0.377827	0.102717	-3.67832	0.000234772	0.00101618
ENSG00000070961	ATP2B1	4412.62	3835.55	3992.15	4011.99	4080.34	4968.26	4216.82	0.0927502	0.100609	0.921887	0.356587	0.532183
ENSG00000070985	TRPM5	8.09303	0	0	4.62326	3.23435	2.16376	3.01907	0.29804	1.85244	0.16089	0.87218	0.930087
ENSG00000071051	NCK2	2114.98	1928.39	1708.51	2321.16	2722.77	2711.05	2251.14	0.430816	0.107944	3.99111	6.57637e-05	0.000315199
ENSG00000071054	MAP4K4	24123.8	25508.8	24875.1	20997.6	19057.8	18478.8	22173.7	-0.348091	0.0745559	-4.66887	3.02866e-06	1.84089e-05
ENSG00000071073	MGAT4A	128.864	152.314	125.908	134.946	142.041	201.238	147.552	0.228756	0.261059	0.876264	0.380887	0.557294
ENSG00000071082	RPL31	39681.2	31565.2	33668.6	40240.4	42567.3	41783.1	38251	0.247967	0.0872314	2.84263	0.00447425	0.0146203
ENSG00000071127	WDR1	21851.9	20235.8	20694.1	31981	31357.5	30367.4	26081.3	0.577802	0.0684983	8.43527	3.30427e-17	7.21178e-16
ENSG00000071189	SNX13	2614.76	2649.95	2971.63	2838.86	2249.79	2716.83	2673.64	-0.077742	0.105989	-0.733488	0.463261	0.634767
ENSG00000071203	MS4A12	0	0	0	0	0	0	NA	NA	NA	NA	NA	NA
ENSG00000071205	ARHGAP10	22.1627	18.0506	6.12957	60.2616	87.4501	62.0548	42.6849	2.16663	0.514273	4.213	2.51996e-05	0.000130907
ENSG00000071242	RPS6KA2	7.43125	9.47147	12.8403	8.7451	16.4167	19.7772	12.447	0.596268	0.808461	0.737535	0.460797	0.632431
ENSG00000071243	ING3	2593.27	2421.31	2729.04	2567.12	2358.92	2392.65	2510.39	-0.0811528	0.0907154	-0.894588	0.371008	0.547448
ENSG00000071246	VASH1	50.5729	75.3522	99.3174	481.655	286.557	359.94	225.566	2.32827	0.271144	8.58684	8.93959e-18	2.06491e-16
ENSG00000071282	LMCD1	0.929862	21.5674	17.6	12.6003	3.4033	14.7992	11.8167	-0.324363	1.07037	-0.303038	0.761861	0.862868
ENSG00000071462	BUD23	13800.8	12109.2	13591.4	9642.5	9636.72	9930.81	11451.9	-0.435443	0.0767108	-5.67642	1.37539e-08	1.15666e-07
ENSG00000071537	SEL1L	3912.48	4549.36	4596.38	7008.42	6507.74	6034.89	5434.88	0.58269	0.0921305	6.32461	2.53873e-10	2.66456e-09
ENSG00000071539	TRIP13	6846.06	6898.7	6828.13	5768.96	5587.5	6227.36	6359.45	-0.226711	0.0762494	-2.97328	0.00294638	0.010109
ENSG00000071553	ATP6AP1	12415.3	11590.2	14423.2	12121.1	12989.2	13786.6	12887.6	0.017628	0.0914463	0.192769	0.84714	0.916118
ENSG00000071564	TCF3	31344.3	32642.7	32345.7	26480.7	25678.7	25631.1	29020.5	-0.30842	0.0649428	-4.74911	2.04317e-06	1.2746e-05
ENSG00000071575	TRIB2	5497.53	4974.66	4852.17	6093.93	5709.52	6576.54	5617.39	0.26199	0.0867634	3.01959	0.00253115	0.00883362
ENSG00000071626	DAZAP1	31438.5	28988	32397.4	27591.5	30092.9	31916	30404	-0.050992	0.0793043	-0.642992	0.520229	0.684153
ENSG00000071655	MBD3	24137.9	24489	24617.6	19297.9	15969.8	16925.7	20906.3	-0.488947	0.0813669	-6.00916	1.86491e-09	1.75187e-08
ENSG00000071677	PRLH	0	0	0	0	0	0	NA	NA	NA	NA	NA	NA
ENSG00000071794	HLTF	7440.52	6559.26	8109.45	7594.33	6535.92	6785.13	7170.77	-0.0797249	0.0947004	-0.841864	0.399864	0.574313
ENSG00000071859	FAM50A	6381.24	5628.77	6245.49	7768.7	7411	7784.15	6869.89	0.330998	0.0791542	4.18168	2.89359e-05	0.000148781
ENSG00000071889	FAM3A	6291.01	5503.94	5855.68	5598.62	5613.82	5873.15	5789.37	-0.0469145	0.080389	-0.583593	0.559494	0.716828
ENSG00000071894	CPSF1	28381.5	24649.8	26491.2	22885	24051.7	23960.8	25070	-0.165619	0.0750931	-2.20552	0.0274178	0.0710468
ENSG00000071909	MYO3B	462.657	468.366	414.321	391.702	385.994	370.532	415.595	-0.229347	0.152281	-1.50607	0.132048	0.254602
ENSG00000071967	CYBRD1	1788.95	1710.14	1988.25	1659.76	1681.87	1611.27	1740.04	-0.147083	0.0986893	-1.49037	0.136128	0.260678
ENSG00000071991	CDH19	0	0	0	0	0	0	NA	NA	NA	NA	NA	NA
ENSG00000071994	PDCD2	18126.5	17027.4	18070.1	16050	15346.9	15504.6	16687.6	-0.182452	0.0686543	-2.65754	0.0078713	0.024119
ENSG00000072041	SLC6A15	2.91361	2.90297	7.97459	11.6486	7.2001	3.47456	6.01907	0.717016	1.16566	0.615115	0.538478	0.699246
ENSG00000072042	RDH11	6739.63	6801.06	7294.22	7100.35	6292.38	6358.97	6764.44	-0.076884	0.0811766	-0.94712	0.343577	0.518305
ENSG00000072062	PRKACA	6826.95	6229.76	6786.28	8054.28	8392.88	8888.63	7529.8	0.35252	0.0783662	4.49836	6.84785e-06	3.9225e-05
ENSG00000072071	ADGRL1	6886.77	8019.15	7631.59	4680.56	4708.81	5129.63	6176.08	-0.634548	0.0850537	-7.46056	8.6157e-14	1.32168e-12
ENSG00000072080	SPP2	0	1.36712	0	0.909647	2.27094	7.04759	1.93255	3.00901	2.30678	1.30442	0.192089	NA
ENSG00000072110	ACTN1	11603	11553.5	11728.4	14927.1	14660.4	15353.1	13304.3	0.365376	0.0668557	5.46514	4.62533e-08	3.62833e-07
ENSG00000072121	ZFYVE26	1765.89	2628.73	1734.01	1466.7	1508.25	2393.59	1916.2	-0.192116	0.296135	-0.648744	0.516504	0.680848
ENSG00000072133	RPS6KA6	11.6435	18.365	2.27365	0	10.6202	11.2439	9.02438	-0.572834	1.17609	-0.487068	0.62621	0.768676
ENSG00000072134	EPN2	1567.08	1495.5	1500.29	1690.58	1416.94	1779.97	1575.06	0.0980438	0.110258	0.88922	0.373885	0.550081
ENSG00000072135	PTPN18	9051.57	8471.12	8770.79	5776.01	6157.09	5712	7323.1	-0.575331	0.074554	-7.71696	1.19132e-14	1.99057e-13
ENSG00000072163	LIMS2	0	1.11003	0	4.22792	0	11.8277	2.86095	3.73233	2.21521	1.68487	0.0920142	0.191933
ENSG00000072182	ASIC4	718.926	506.962	551.571	808.224	1024.69	1122.46	788.806	0.733924	0.161383	4.54771	5.4234e-06	3.1567e-05
ENSG00000072195	SPEG	1075.02	1036.17	1034	1445.91	1334.88	1664.7	1265.11	0.497864	0.114111	4.36298	1.28301e-05	7.02763e-05
ENSG00000072201	LNX1	297.484	141.326	252.811	326.665	308.413	311.83	273.088	0.459372	0.241807	1.89975	0.0574658	0.131244
ENSG00000072210	ALDH3A2	77.0895	97.3293	80.9436	100.342	90.9549	71.4175	86.3462	0.038921	0.317731	0.122496	0.902506	0.947532
ENSG00000072274	TFRC	37280.8	34191.2	47971.2	309400	320191	338735	181295	3.01929	0.104346	28.9354	4.28242e-184	4.92703e-181
ENSG00000072310	SREBF1	19828.8	16474.6	17444	14287.3	14201.3	14803.6	16173.3	-0.312075	0.0820408	-3.8039	0.000142438	0.000642418
ENSG00000072315	TRPC5	0.997206	0	0	3.69075	0.850373	1.04582	NA	NA	NA	NA	NA	NA
ENSG00000072364	AFF4	7494.99	8339.06	8429.85	9817.01	7629.15	7373.37	8180.57	0.0327043	0.10524	0.310759	0.755984	0.859504
ENSG00000072401	UBE2D1	1161.43	1047.8	1163.5	792.754	875.494	897.317	989.716	-0.39545	0.115484	-3.42428	0.000616428	0.00245484
ENSG00000072415	PALS1	2354.57	2416.43	2353.84	1750.18	1661.97	1652.87	2031.64	-0.492193	0.0883641	-5.57005	2.54662e-08	2.07099e-07
ENSG00000072422	RHOBTB1	431.749	579.512	420.487	338.834	293.19	606.487	445.043	-0.219738	0.232803	-0.943878	0.345232	0.520119
ENSG00000072501	SMC1A	37038.3	37276.1	36341.1	38901.9	35060.4	36614.7	36872.1	-0.00104657	0.0692696	-0.0151086	0.987946	0.993703
ENSG00000072506	HSD17B10	8728	7385.17	8152.87	8481.49	8935.01	9134.16	8469.45	0.129783	0.0828159	1.56713	0.117085	0.231515
ENSG00000072518	MARK2	8636.82	8720.69	9286.97	8811.07	8426.88	8426.23	8718.11	-0.0540229	0.0724196	-0.74597	0.455685	0.627565
ENSG00000072571	HMMR	9048.72	8434.68	9111.68	11069.7	10116.9	9981.53	9627.21	0.229045	0.0769376	2.97702	0.00291061	0.0100005
ENSG00000072609	CHFR	3585.56	3499.27	3319.51	4070.62	4443.24	4347.06	3877.54	0.30572	0.0818302	3.73603	0.000186948	0.00082259
ENSG00000072657	TRHDE	7.24852	3.61216	11.0562	47.0163	12.5154	19.6444	16.8488	1.76705	0.790324	2.23585	0.0253616	0.0665321
ENSG00000072682	P4HA2	1989.93	1881.66	2341.4	4428.5	3804.36	4217.09	3110.49	1.00323	0.103065	9.734	2.15938e-22	7.3071e-21
ENSG00000072694	FCGR2B	121.109	120.674	121.075	487.247	295.366	318.776	244.041	1.59412	0.232316	6.86188	6.79603e-12	8.53425e-11
ENSG00000072736	NFATC3	21878.3	23939.7	23741.4	25182	21432.5	22031.8	23034.3	-0.0190261	0.0817404	-0.232762	0.815946	0.897223
ENSG00000072756	TRNT1	1813.28	1533.42	1891.36	1312.7	1321.61	1299.65	1528.67	-0.412362	0.108113	-3.81419	0.000136631	0.000618193
ENSG00000072778	ACADVL	11497.6	10095	9907.82	14571.8	16833.6	17124	13338.3	0.623415	0.08869	7.02915	2.07795e-12	2.75098e-11
ENSG00000072786	STK10	1379.1	1588.94	1291.73	1631.13	1491.62	1672.66	1509.2	0.171051	0.110766	1.54425	0.122527	0.240115
ENSG00000072803	FBXW11	4413.87	4609.08	4730.18	4427.27	3715.18	3945.55	4306.86	-0.186223	0.0887495	-2.0983	0.0358786	0.0888089
ENSG00000072818	ACAP1	579.56	492.632	392.223	848.006	815.743	859.529	664.616	0.787114	0.152354	5.16636	2.38702e-07	1.69427e-06
ENSG00000072832	CRMP1	12.3098	40.8367	40.0259	53.0364	22.2813	26.7782	32.5447	0.134267	0.593877	0.226085	0.821135	0.900851
ENSG00000072840	EVC	472.115	421.644	398.829	418.358	433.042	458.881	433.811	0.0185071	0.152984	0.120974	0.903711	0.948175
ENSG00000072849	DERL2	1052.97	811.933	1062.33	1120.31	1177.42	1262.95	1081.32	0.283722	0.128889	2.20128	0.027716	0.0716736
ENSG00000072858	SIDT1	1.40935	2.90672	2.21525	0.371412	9.75612	8.75817	4.23617	1.47141	1.58737	0.926947	0.353954	0.529392
ENSG00000072864	NDE1	3789.95	3764.67	3330.1	6791.59	5995.26	6068.24	4956.64	0.792596	0.0885584	8.94998	3.55556e-19	9.34775e-18
ENSG00000072952	IRAG1	64.7306	6.90841	16.5873	10.2915	20.6262	15.052	22.366	-0.841733	0.77153	-1.09099	0.275276	0.442571
ENSG00000072954	TMEM38A	81.3252	64.2326	73.3614	49.3628	50.3765	36.0378	59.1161	-0.686932	0.376785	-1.82314	0.0682821	0.150553
ENSG00000072958	AP1M1	4655.89	3990.83	4639.41	5274.02	5708.12	5465.63	4955.65	0.308319	0.0873578	3.52938	0.000416528	0.00171707
ENSG00000073008	PVR	1017.3	1071.42	1302.36	824.836	728.03	1078.24	1003.7	-0.366607	0.152176	-2.4091	0.0159921	0.0448815
ENSG00000073050	XRCC1	3589.9	3270.13	3469.62	4251.69	3746.67	4109	3739.5	0.228896	0.0865249	2.64544	0.00815852	0.0248573
ENSG00000073060	SCARB1	16023.6	15564.4	16426.6	18541.4	18306.2	19699.4	17426.9	0.235959	0.0695769	3.39134	0.000695507	0.0027413
ENSG00000073067	CYP2W1	0	0.577231	0	2.10775	0	3.25887	NA	NA	NA	NA	NA	NA
ENSG00000073111	MCM2	24084.7	22913.3	23579.3	22306.3	22574.8	24225.5	23280.6	-0.0304387	0.0695174	-0.437857	0.66149	0.795493
ENSG00000073146	MOV10L1	4.5807	22.5073	17.6009	19.8285	7.5193	8.9416	13.4964	-0.251842	0.862411	-0.292021	0.77027	0.868351
ENSG00000073150	PANX2	560.764	521.984	484.01	1592.66	1392.29	1507.75	1009.91	1.51862	0.118829	12.7798	2.12496e-37	1.61382e-35
ENSG00000073169	SELENOO	1873.09	1676.94	2007.61	1757.58	2080.55	2108.53	1917.38	0.0978992	0.109415	0.894751	0.37092	0.547353
ENSG00000073282	TP63	113.654	74.6601	76.3331	66.8868	69.9383	46.4934	74.6609	-0.527603	0.357067	-1.4776	0.139514	0.26571
ENSG00000073331	ALPK1	156.217	73.067	158.43	300.829	279.157	262.537	205.039	1.13645	0.274201	4.14461	3.40399e-05	0.000172709
ENSG00000073350	LLGL2	2152.26	1568.03	1931.27	2340.13	2333.69	2152.17	2079.59	0.272953	0.116157	2.34987	0.0187801	0.0514508
ENSG00000073417	PDE8A	2097.7	2681.73	2390.52	2148.04	2048.96	1844.84	2201.96	-0.246339	0.109806	-2.2434	0.0248712	0.0653523
ENSG00000073464	CLCN4	189.012	211.502	154.452	231.047	237.388	234.217	209.603	0.34053	0.213036	1.59846	0.109941	0.220347
ENSG00000073536	NLE1	7496.01	6880.76	7904.02	4235.13	3767.2	4051.09	5722.37	-0.886411	0.0852289	-10.4004	2.46991e-25	1.00974e-23
ENSG00000073578	SDHA	17344.6	15679.4	16667.9	18847.8	18683.2	19855	17846.3	0.207666	0.0722152	2.87566	0.00403184	0.0133333
ENSG00000073584	SMARCE1	10244.1	10668	11040.8	9283.72	8768.64	9574.84	9930.02	-0.209927	0.073924	-2.83977	0.00451467	0.0147444
ENSG00000073598	FNDC8	0	2.16253	0	5.63025	4.11466	1.98643	2.31565	2.43506	2.0823	1.16941	0.242239	0.402633
ENSG00000073605	GSDMB	383.722	258.43	355.249	580.09	589.113	577.723	457.388	0.813326	0.170989	4.7566	1.96879e-06	1.23042e-05
ENSG00000073614	KDM5A	5298.28	8203.27	5439.51	4992.75	4933.21	4405.21	5545.37	-0.401946	0.133	-3.02215	0.00250987	0.00876442
ENSG00000073670	ADAM11	47.1529	38.2999	79.6715	29.3702	30.6275	36.8686	43.6651	-0.76454	0.461288	-1.6574	0.097438	0.200648
ENSG00000073711	PPP2R3A	107.018	113.263	115.293	114.356	118.428	127.896	116.042	0.104137	0.264641	0.393503	0.693948	0.817678
ENSG00000073712	FERMT2	72.7957	157.505	93.8212	324.207	286.243	286.147	203.453	1.48061	0.26732	5.5387	3.04717e-08	2.45245e-07
ENSG00000073734	ABCB11	170.376	221.567	203.198	254.577	208.535	199.769	209.67	0.155998	0.217932	0.715808	0.47411	0.645023
ENSG00000073737	DHRS9	1.79765	0	4.21306	151.75	152.989	92.482	67.2053	6.189	0.702776	8.8065	1.29112e-18	3.25625e-17
ENSG00000073754	CD5L	1.025	0	0	0	0	0	NA	NA	NA	NA	NA	NA
ENSG00000073756	PTGS2	0	0	0	1.88507	0	0	NA	NA	NA	NA	NA	NA
ENSG00000073792	IGF2BP2	9851.1	10199.6	10445.7	7101.67	5667.95	6075.19	8223.53	-0.694684	0.0904493	-7.68037	1.58627e-14	2.62326e-13
ENSG00000073803	MAP3K13	298.008	334.06	343.575	174.442	232.82	148.664	255.261	-0.808665	0.213743	-3.78336	0.000154728	0.000693321
ENSG00000073849	ST6GAL1	10648.4	10691.8	10567.4	11629.5	10410.2	10601.2	10758.1	0.0327774	0.0739649	0.443148	0.657659	0.792346
ENSG00000073861	TBX21	0	0	0	11.6417	3.31164	2.98185	2.98919	4.91216	2.06452	2.37933	0.0173443	0.0481009
ENSG00000073905	NA	0	0	3.64578	0	0.809899	0	NA	NA	NA	NA	NA	NA
ENSG00000073910	FRY	17.9763	9.37902	0.762982	9.68347	6.53008	6.60903	8.49014	-0.124325	1.10551	-0.11246	0.910459	0.952225
ENSG00000073921	PICALM	45658.4	47404.7	47921.3	53949.3	45370.2	45479.3	47630.5	0.0385224	0.0816929	0.471552	0.637247	0.777215
ENSG00000073969	NSF	4633.92	5203.79	5051.55	4956.56	6497.86	6362.06	5450.96	0.258268	0.104417	2.47344	0.013382	0.0382676
ENSG00000074047	GLI2	0	0	0	6.52644	3.66916	0.600082	NA	NA	NA	NA	NA	NA
ENSG00000074054	CLASP1	2452.72	2865.18	2634.84	3596.55	2840.61	2433.31	2803.87	0.157684	0.125306	1.25839	0.20825	0.359806
ENSG00000074071	MRPS34	11299.2	10151.6	10438.6	6252.18	5843.06	6007.7	8332.06	-0.816975	0.0765334	-10.6748	1.33614e-26	5.8589e-25
ENSG00000074181	NOTCH3	40.9273	63.9558	26.4003	148.277	142.988	141.681	94.0383	1.77717	0.356386	4.98664	6.14393e-07	4.13031e-06
ENSG00000074201	CLNS1A	12916.1	11314.1	12604	10893	10218.7	10408.2	11392.3	-0.224775	0.0777767	-2.89	0.00385242	0.0128225
ENSG00000074211	PPP2R2C	13.5575	6.37163	7.25589	18.1409	14.4974	21.0914	13.4858	0.977764	0.780933	1.25205	0.210553	0.362541
ENSG00000074219	TEAD2	1853.12	1512.15	1664.69	1465.16	1539.83	1404.75	1573.28	-0.189299	0.107562	-1.75991	0.078423	0.168455
ENSG00000074266	EED	4098.39	3736.53	4108.97	3606.4	3676.18	3880.13	3851.1	-0.0976268	0.0829288	-1.17724	0.239101	0.398986
ENSG00000074276	CDHR2	6.50529	39.3933	15.241	10.2137	8.64077	10.7712	15.1275	-0.990904	0.828064	-1.19665	0.231442	0.389317
ENSG00000074317	SNCB	3.16043	3.2387	1.18283	14.2308	24.7248	11.865	9.73376	2.73246	1.02203	2.67356	0.00750514	0.023129
ENSG00000074319	TSG101	3473.46	3137.76	3245.13	3485.99	3302.42	3339.56	3330.72	0.0391103	0.0834624	0.468598	0.639357	0.778408
ENSG00000074356	NCBP3	4342.53	6193.68	5754.69	5460.31	5789.8	6860.06	5733.51	0.152851	0.121255	1.26058	0.207461	0.35875
ENSG00000074370	ATP2A3	17351.4	17103.8	17934.8	43979.6	40169	40850.4	29564.8	1.25457	0.069797	17.9746	3.08105e-72	7.02277e-70
ENSG00000074410	CA12	3.89586	13.4473	13.7374	81.5116	9.58476	28.6766	25.1423	1.98614	0.797112	2.49166	0.0127146	0.0366234
ENSG00000074416	MGLL	86.5579	79.1127	57.7086	57.3899	83.9036	67.1915	71.9774	-0.0996598	0.354298	-0.281288	0.778489	0.874068
ENSG00000074527	NTN4	0	0	0	0	0	0	NA	NA	NA	NA	NA	NA
ENSG00000074582	BCS1L	3388.12	3032.36	3265.4	2050.46	2502.74	2252.98	2748.68	-0.508981	0.0985551	-5.16443	2.41175e-07	1.71031e-06
ENSG00000074590	NUAK1	0	0	1.17393	0	0	4.05809	NA	NA	NA	NA	NA	NA
ENSG00000074603	DPP8	3026.54	2908.9	3065.69	2906.27	2759.45	2854.06	2920.15	-0.079193	0.0820228	-0.965499	0.334295	0.508269
ENSG00000074621	SLC24A1	999.381	1286.65	1403.43	1552.81	1595.42	1297.78	1355.91	0.271075	0.135177	2.00534	0.0449267	0.10725
ENSG00000074657	ZNF532	8.1389	7.87437	5.0093	3.87334	6.76526	2.40711	5.67805	-0.798687	1.17097	-0.682076	0.495191	0.662072
ENSG00000074660	SCARF1	130.589	100.873	75.0109	484.352	477.789	472.442	290.176	2.22781	0.212229	10.4972	8.89942e-26	3.7265e-24
ENSG00000074695	LMAN1	20578.2	22356.9	22281.8	19396.6	17506.6	18840.9	20160.2	-0.22642	0.0742433	-3.0497	0.00229068	0.00808548
ENSG00000074696	HACD3	14609.2	14508.3	15943.4	11716.2	10240.9	11127.2	13024.2	-0.445703	0.0794396	-5.61058	2.01644e-08	1.66448e-07
ENSG00000074706	IPCEF1	0	1.034	0	0.946921	0	0	NA	NA	NA	NA	NA	NA
ENSG00000074755	ZZEF1	4504.11	6468.31	4938.8	5137.78	4976.19	4475.2	5083.4	-0.125229	0.117387	-1.06681	0.28606	0.455288
ENSG00000074771	NOX3	0	0	0	0	0	0	NA	NA	NA	NA	NA	NA
ENSG00000074800	ENO1	384017	366438	390636	395423	336032	363806	372725	-0.0591407	0.0765578	-0.772497	0.43982	0.612372
ENSG00000074803	SLC12A1	0	0	0	0	0	0	NA	NA	NA	NA	NA	NA
ENSG00000074842	MYDGF	8988.06	8248.34	9282.96	8726.76	9261.72	9843.52	9058.56	0.0697187	0.0808519	0.862302	0.388522	0.563876
ENSG00000074855	ANO8	855.451	850.044	803.841	1238.25	1391.94	1359.98	1083.25	0.6695	0.110041	6.08412	1.17134e-09	1.13203e-08
ENSG00000074935	TUBE1	1022.03	905.912	1194.12	1699.83	2017.08	1765.91	1434.15	0.813807	0.122817	6.62615	3.44549e-11	4.03717e-10
ENSG00000074964	ARHGEF10L	1.35575	0	1.2281	5.39519	9.43434	8.99616	4.40159	3.26943	1.61436	2.02522	0.0428445	0.102981
ENSG00000074966	TXK	36.7891	28.4685	13.7504	61.8086	33.978	39.8076	35.767	0.775152	0.531637	1.45805	0.144827	0.273522
ENSG00000075035	WSCD2	88.0385	53.811	157.522	100.231	48.6099	58.9182	84.5217	-0.516657	0.419837	-1.23061	0.218468	0.3729
ENSG00000075043	KCNQ2	0.277229	2.14476	0.621093	3.68681	13.7488	7.47893	4.6596	3.56045	1.47555	2.41296	0.0158236	0.0444757
ENSG00000075073	TACR2	28.1682	50.047	18	30.0144	20.0771	17.9257	27.3721	-0.504071	0.589686	-0.854812	0.392655	0.568013
ENSG00000075089	ACTR6	2593.59	2304.16	2598.56	3739.56	3509.75	3506.11	3041.96	0.521205	0.0884296	5.89401	3.76935e-09	3.43018e-08
ENSG00000075131	TIPIN	2029.05	1540.33	1810	1785.27	1743.22	1895.8	1800.61	0.0120875	0.113106	0.106868	0.914893	0.954785
ENSG00000075142	SRI	3979.92	3281.55	4153.45	3900.07	4364.84	4439.32	4019.86	0.154797	0.101675	1.52247	0.127891	0.248549
ENSG00000075151	EIF4G3	6907.65	7169.53	6806.93	6755.75	6832.11	7371.85	6973.97	0.00498754	0.0752905	0.0662439	0.947184	0.971593
ENSG00000075188	NUP37	3675.43	3486.91	3640.46	3047.16	2649.71	2777.29	3212.83	-0.350375	0.0874625	-4.006	6.17549e-05	0.000297876
ENSG00000075213	SEMA3A	62.813	59.6225	155.9	34.7841	29.8116	119.301	77.0387	-0.673554	0.511114	-1.31782	0.187565	0.333267
ENSG00000075218	GTSE1	3267.79	3078.88	3153.98	3654.95	3698.67	3746.89	3433.53	0.224459	0.0789603	2.84268	0.0044736	0.0146203
ENSG00000075223	SEMA3C	15.7291	0.462704	6.57155	2.13885	2.97309	8.86122	6.12276	-0.650758	1.35648	-0.479741	0.631411	0.773303
ENSG00000075234	TTC38	2049.76	1779.16	1982.33	1920.73	1870.93	1935.65	1923.1	-0.0210839	0.0956235	-0.220489	0.82549	0.903631
ENSG00000075239	ACAT1	6787.87	5614.89	6021.25	5485.68	5252.9	5660.35	5803.82	-0.1681	0.0881351	-1.9073	0.0564818	0.12936
ENSG00000075240	GRAMD4	3838.62	4626.95	4082.33	3156.42	3760.98	4402.48	3977.96	-0.148798	0.115799	-1.28497	0.198804	0.347914
ENSG00000075275	CELSR1	1.98399	0.67081	5.11934	7.82426	12.9131	208.207	39.4531	4.81837	1.52096	3.16797	0.00153505	0.00563653
ENSG00000075290	WNT8B	0	0	0	4.75184	1.66878	1.00675	NA	NA	NA	NA	NA	NA
ENSG00000075292	ZNF638	9800.38	9302.01	9338.1	8949.78	8186.03	8345.7	8987	-0.158466	0.0738682	-2.14525	0.0319325	0.0806187
ENSG00000075303	SLC25A40	3281.28	3504.66	3152.39	3380.9	3756.73	3106.68	3363.77	0.043704	0.0946219	0.46188	0.644167	0.7819
ENSG00000075336	TIMM21	3232.42	2608.88	3514.72	1983.19	2363.47	2589.18	2715.31	-0.431699	0.12301	-3.50945	0.00044904	0.00184011
ENSG00000075340	ADD2	14928.1	14335.6	14956.9	12276.6	10979.1	11978.4	13242.5	-0.327799	0.0737816	-4.44283	8.87845e-06	4.9933e-05
ENSG00000075388	FGF4	0	0	0	0	0	0	NA	NA	NA	NA	NA	NA
ENSG00000075391	RASAL2	341.887	373.946	430.229	178.008	182.663	179.035	280.961	-1.08318	0.185434	-5.84133	5.17857e-09	4.61015e-08
ENSG00000075399	VPS9D1	726.15	667.193	561.611	874.018	877.2	976.961	780.522	0.480514	0.13459	3.5702	0.000356707	0.00149262
ENSG00000075407	ZNF37A	5335.56	5509.46	5047.25	3601.76	3121.35	3134.57	4291.66	-0.689014	0.0880305	-7.82699	4.99682e-15	8.71055e-14
ENSG00000075413	MARK3	8089.68	7740.93	8219.02	8462.75	7746.6	8331.84	8098.47	0.0291329	0.0746682	0.390165	0.696415	0.819106
ENSG00000075415	SLC25A3	43191.7	40212.5	40748.1	41219.9	37287.9	37447.2	40017.9	-0.0985602	0.0725882	-1.3578	0.174527	0.31546
ENSG00000075420	FNDC3B	2365.83	2394	2474.17	6088.55	6265.85	5696.63	4214.17	1.31955	0.0801299	16.4676	6.27237e-61	1.03093e-58
ENSG00000075426	FOSL2	160.316	159.774	154.592	552.448	639.835	568.826	372.632	1.89024	0.167535	11.2827	1.59843e-29	8.09636e-28
ENSG00000075429	CACNG5	64.345	89.166	55.4492	47.9977	53.5988	45.6998	59.3761	-0.505007	0.381921	-1.32228	0.186075	0.331252
ENSG00000075461	CACNG4	0	0	1.18711	1.90991	1.65856	2.997	NA	NA	NA	NA	NA	NA
ENSG00000075539	FRYL	1883.99	2490.26	2177.38	2433.26	2389.63	2480.47	2309.17	0.156165	0.107869	1.44773	0.147691	0.277781
ENSG00000075568	TMEM131	5698.69	5776.21	6120.72	5935.8	4848	4810.36	5531.63	-0.174215	0.09471	-1.83945	0.0658487	0.146336
ENSG00000075618	FSCN1	76223.3	70860.9	76019.1	74189.6	68758.3	70604.4	72775.9	-0.0631269	0.0691343	-0.913105	0.361187	0.536991
ENSG00000075624	ACTB	191717	168731	178618	213060	211606	215141	196479	0.247171	0.0706046	3.50077	0.000463911	0.00189558
ENSG00000075643	MOCOS	2935.02	2894.4	2685.76	2781.6	3160.16	3194.44	2941.9	0.101103	0.0916508	1.10313	0.269972	0.436592
ENSG00000075651	PLD1	2068.98	2339.52	2063.65	2236.25	2438.72	2277.26	2237.4	0.103205	0.0948113	1.08853	0.276361	0.443901
ENSG00000075673	ATP12A	0	0	0	0	0	0	NA	NA	NA	NA	NA	NA
ENSG00000075702	WDR62	7982.82	8425.18	8065.46	6521.28	6560.97	6753.57	7384.88	-0.303148	0.0713867	-4.24655	2.17083e-05	0.00011417
ENSG00000075711	DLG1	6288.63	6073.51	6359.85	4286.59	4013.32	4429.91	5241.97	-0.556775	0.0777598	-7.16019	8.05673e-13	1.11043e-11
ENSG00000075785	RAB7A	16585.7	15447.7	21274	14887.9	14055.9	14389.9	16106.9	-0.298595	0.103283	-2.89102	0.00383992	0.0127862
ENSG00000075790	BCAP29	5409.71	4844.63	5067.57	5778.97	5117.17	5393.38	5268.57	0.0884756	0.0836527	1.05765	0.290213	0.460034
ENSG00000075826	SEC31B	292.28	225.767	372.804	254.134	449.704	413.43	334.687	0.330756	0.235466	1.40469	0.160114	0.29533
ENSG00000075856	SART3	13348.1	14203.7	14780.8	12188.5	11870.6	12438.7	13138.4	-0.213897	0.0723101	-2.95805	0.00309589	0.0105501
ENSG00000075884	ARHGAP15	253.133	215.468	218.967	247.387	255.477	176.655	227.848	-0.0166377	0.217587	-0.0764647	0.939049	0.96715
ENSG00000075886	TUBA3D	31.6114	66.8455	59.0255	40.4981	21.9736	15.0369	39.1652	-1.05949	0.526788	-2.01122	0.0443021	0.105989
ENSG00000075891	PAX2	0	0	0	0	0	0	NA	NA	NA	NA	NA	NA
ENSG00000075914	EXOSC7	6227.97	5155.96	5652.08	4227.89	4504.54	4621.66	5065.02	-0.351368	0.0896138	-3.92091	8.8214e-05	0.000413531
ENSG00000075945	KIFAP3	1579.58	1553.77	1526.28	1400.91	1143.95	1206.82	1401.89	-0.313183	0.10919	-2.86824	0.00412756	0.013607
ENSG00000075975	MKRN2	5702.49	5220.54	5817.04	6110.94	5788.3	6088.26	5787.93	0.103682	0.0787468	1.31664	0.187958	0.333792
ENSG00000076003	MCM6	22518.5	21018.6	22728.2	19325.6	17544.8	18319.5	20242.5	-0.26385	0.0728146	-3.62359	0.000290544	0.00123785
ENSG00000076043	REXO2	6697.98	6117.92	7082.11	5469.48	5890.75	6079.75	6223	-0.190115	0.0845205	-2.24934	0.0244911	0.064536
ENSG00000076053	RBM7	3141.88	3171.25	3333.66	3297.72	3192.53	3360.62	3249.61	0.0302419	0.0808172	0.374201	0.708255	0.827368
ENSG00000076067	RBMS2	263.297	163.241	169.996	274.721	366.613	257.814	249.28	0.596784	0.236853	2.51963	0.0117477	0.0342425
ENSG00000076108	BAZ2A	21026.5	24944.8	21858.9	27890.4	26681.5	24734.3	24522.7	0.225509	0.0840065	2.68442	0.00726554	0.0224508
ENSG00000076201	PTPN23	10005.7	8966.82	10090	9630.04	10129.1	10259.8	9846.9	0.0467835	0.0774264	0.604232	0.545689	0.705293
ENSG00000076242	MLH1	8892.78	8095.14	8811.98	9275.84	9277.52	8891.11	8874.06	0.0892327	0.0742601	1.20162	0.229509	0.386801
ENSG00000076248	UNG	4479.23	4129.01	4730.81	2404.37	2506.66	2641.8	3481.98	-0.820526	0.0880175	-9.32231	1.13838e-20	3.37891e-19
ENSG00000076258	FMO4	1.87352	19.113	2.89544	44.1624	41.5469	11.7502	20.2236	2.40546	0.876123	2.74557	0.00604064	0.0190956
ENSG00000076321	KLHL20	1655.63	1539.86	1665.19	1786	1878.43	1665.31	1698.4	0.133356	0.0980418	1.3602	0.173768	0.314553
ENSG00000076344	RGS11	0	0	2.36272	0	4.18574	3.02259	NA	NA	NA	NA	NA	NA
ENSG00000076351	SLC46A1	1611.48	1631.58	2088.34	907.748	1088.57	700.58	1338.05	-0.982904	0.151744	-6.47739	9.33199e-11	1.03237e-09
ENSG00000076356	PLXNA2	104.881	187.169	173.916	128.4	135.535	111.766	140.278	-0.309197	0.281714	-1.09756	0.272398	0.439141
ENSG00000076382	SPAG5	14733.2	14056.1	14277.5	16804.9	17033.1	17218.3	15687.2	0.245495	0.0664731	3.69315	0.000221497	0.000961998
ENSG00000076513	ANKRD13A	6437.1	5779.27	6674.63	7145.42	6339.45	6902.21	6546.35	0.110054	0.0855349	1.28665	0.198216	0.347136
ENSG00000076554	TPD52	8.73727	17.2535	76.1317	61.7682	97.4764	38.3354	49.9504	1.02415	0.634275	1.61468	0.106379	0.21474
ENSG00000076555	ACACB	229.952	328.583	223.244	307.74	262.031	575.178	321.122	0.544077	0.264887	2.054	0.0399758	0.0972173
ENSG00000076604	TRAF4	11918.6	11092.7	11021.2	12168.3	13479.7	13386.6	12177.8	0.197779	0.0761303	2.5979	0.00937945	0.0281267
ENSG00000076641	PAG1	5.53511	4.17098	7.22259	4.47507	86.831	26.8827	22.5196	2.65849	0.859056	3.09467	0.00197034	0.00707254
ENSG00000076650	GPATCH1	1072.48	1222.16	1165.99	1203.08	1052.62	1346.53	1177.14	0.0561968	0.12126	0.463442	0.643048	0.781012
ENSG00000076662	ICAM3	46.732	83.094	91.0947	55.8953	63.5617	35.3142	62.6153	-0.504847	0.406811	-1.24099	0.214611	0.367929
ENSG00000076685	NT5C2	2418.46	2105.32	2176.94	3456.83	3279.3	3662.24	2849.85	0.6335	0.09243	6.85384	7.18937e-12	8.99547e-11
ENSG00000076706	MCAM	10717.9	10443.9	10675.2	6778.56	6036.45	6494.5	8524.41	-0.721579	0.0751693	-9.59937	8.04327e-22	2.59804e-20
ENSG00000076716	GPC4	0	1.03037	2.33813	0.932879	2.53015	2.05885	NA	NA	NA	NA	NA	NA
ENSG00000076770	MBNL3	103.278	85.5689	90.9257	98.4707	117.253	80.3543	95.975	0.0816153	0.303451	0.268957	0.787963	0.879758
ENSG00000076826	CAMSAP3	123.286	120.922	143.591	446.399	250.662	249.943	222.467	1.28262	0.256198	5.00638	5.54642e-07	3.74113e-06
ENSG00000076864	RAP1GAP	4512.65	4268.53	4613.81	8792.69	7556.29	7757.76	6250.29	0.847667	0.084608	10.0188	1.26067e-23	4.70775e-22
ENSG00000076924	XAB2	9221.7	8616.95	9237.2	8299.34	8179.28	8856.97	8735.24	-0.0959073	0.0745631	-1.28626	0.198353	0.347352
ENSG00000076928	ARHGEF1	11212.8	9009.18	9509.88	11342.3	11348.3	11693.2	10685.9	0.209747	0.0882951	2.37552	0.017524	0.0485291
ENSG00000076944	STXBP2	8983.4	7715.66	8377.2	12754.2	12918.9	14148.2	10816.3	0.667159	0.0825153	8.08527	6.20263e-16	1.19307e-14
ENSG00000076984	MAP2K7	9085.32	8016.6	9399.52	8976.21	9744.8	9941.94	9194.07	0.113185	0.0843192	1.34234	0.179486	0.322564
ENSG00000077009	NMRK2	2.56441	0	0	3.76734	0	0	NA	NA	NA	NA	NA	NA
ENSG00000077044	DGKD	3224.27	4493.3	4050.97	3991.85	4436.18	4107.11	4050.61	0.0918981	0.111295	0.825718	0.408964	0.583417
ENSG00000077063	CTTNBP2	0	5.62242	1.87865	0	0	1.17131	NA	NA	NA	NA	NA	NA
ENSG00000077080	ACTL6B	8.82413	1.47025	5.03661	0	3.93431	9.24444	4.75162	-0.211945	1.45887	-0.145281	0.884489	0.937164
ENSG00000077092	RARB	59.5087	57.4401	53.1766	64.7349	54.0543	47.4397	56.059	-0.0341244	0.379634	-0.0898877	0.928376	0.961445
ENSG00000077097	TOP2B	40098.7	42716	44195.3	36047.1	30468.9	31441.1	37494.5	-0.374717	0.0817167	-4.58556	4.5277e-06	2.67532e-05
ENSG00000077147	TM9SF3	15881.1	14772.2	15388.7	17839.6	13278.3	12519.4	14946.6	-0.0775198	0.110353	-0.702474	0.482384	0.651948
ENSG00000077150	NFKB2	1978.77	2033.37	2001.71	5150.71	4603.43	4445.91	3368.98	1.23946	0.0880247	14.0809	4.97966e-45	4.99226e-43
ENSG00000077152	UBE2T	1892.09	1831.1	1828.27	1877.38	2236.83	2171.37	1972.84	0.179265	0.0994354	1.80283	0.0714145	0.156135
ENSG00000077157	PPP1R12B	2405.66	3084.34	2403.43	2727.5	3931.13	3044.07	2932.69	0.297063	0.132537	2.24136	0.0250027	0.0656691
ENSG00000077232	DNAJC10	10255.6	10745.6	10694.4	8710.38	7852.52	8232.91	9415.24	-0.354134	0.0741496	-4.77594	1.78869e-06	1.12514e-05
ENSG00000077235	GTF3C1	16178.5	17796.3	18131.8	13147.1	10739.4	11706.2	14616.6	-0.549931	0.0879731	-6.25112	4.07519e-10	4.15621e-09
ENSG00000077238	IL4R	463.404	415.236	399.623	1079.4	833.886	913.415	684.16	1.14326	0.143519	7.96588	1.64055e-15	3.01884e-14
ENSG00000077254	USP33	5044.4	5035.04	5642.47	6244.17	6588.44	6046.5	5766.84	0.264453	0.0819103	3.22856	0.00124414	0.0046568
ENSG00000077264	PAK3	19.2162	17.254	21.1626	35.38	11.0878	18.7822	20.4805	0.178653	0.664705	0.268771	0.788106	0.879837
ENSG00000077274	CAPN6	4.10721	5.21661	2.36399	0.938107	4.16588	1.01039	2.96703	-0.920874	1.59959	-0.575692	0.564823	0.721704
ENSG00000077279	DCX	0	0	5.74476	15.5702	3.04685	7.4435	5.30089	2.17017	1.52151	1.42633	0.153774	0.286314
ENSG00000077312	SNRPA	10075.1	9350.52	9892.51	10175.7	10665.4	11216.9	10229.4	0.128865	0.0746822	1.72551	0.0844364	0.178969
ENSG00000077327	SPAG6	319.14	225.884	298.453	336.648	425.577	345.854	325.259	0.395939	0.19414	2.03945	0.0414052	0.10022
ENSG00000077348	EXOSC5	3314.71	2922.43	3032.34	2129.69	2111.27	2120.55	2605.16	-0.543229	0.0883074	-6.15156	7.67227e-10	7.57229e-09
ENSG00000077380	DYNC1I2	8780.53	8982.34	10041.8	11933.9	11422	11764	10487.4	0.337178	0.0776408	4.3428	1.40679e-05	7.63463e-05
ENSG00000077420	APBB1IP	0	0	0	3.77015	0	0	NA	NA	NA	NA	NA	NA
ENSG00000077454	LRCH4	4199.81	2953.2	3624.94	4579.77	5416.11	6171.37	4490.87	0.585057	0.126	4.6433	3.42881e-06	2.06747e-05
ENSG00000077458	FAM76B	1458.59	1376.31	1508.32	1903.68	2268.32	2146.21	1776.9	0.540622	0.102749	5.26156	1.4284e-07	1.04422e-06
ENSG00000077463	SIRT6	2270.59	2108.96	2179.19	1927.3	2258.05	2542.31	2214.4	0.0360271	0.109226	0.329839	0.741521	0.849884
ENSG00000077498	TYR	0	0	0	0	0	0	NA	NA	NA	NA	NA	NA
ENSG00000077514	POLD3	2145.45	1836.78	2054.7	2081.69	2019.7	2036.96	2029.21	0.0243373	0.095692	0.254329	0.799241	0.88681
ENSG00000077522	ACTN2	119.304	129.417	69.1283	68.7446	86.2726	117.194	98.3435	-0.225517	0.343086	-0.657319	0.510976	0.675957
ENSG00000077549	CAPZB	20365.8	19050.9	20930.3	23397.9	20277.4	21185.5	20867.9	0.104063	0.0787098	1.32211	0.186131	0.331327
ENSG00000077585	GPR137B	31.869	36.7533	16.2168	136.565	93.2878	78.323	65.5025	1.86719	0.419025	4.45603	8.34919e-06	4.7176e-05
ENSG00000077616	NAALAD2	34.6336	51.0432	45.2867	14.5808	23.3771	8.62062	29.5903	-1.47785	0.564968	-2.61582	0.00890144	0.0268566
ENSG00000077684	JADE1	7242.55	7604.56	7824.84	6535.99	5683.27	6731.9	6937.18	-0.258857	0.0855069	-3.02732	0.0024673	0.00863322
ENSG00000077713	SLC25A43	710.013	611.133	668.823	477.706	439.186	455.883	560.457	-0.535855	0.138323	-3.87394	0.00010709	0.000494724
ENSG00000077721	UBE2A	3273.71	3201.09	2860.13	2756.04	2362.98	2211.6	2777.59	-0.348761	0.103543	-3.36828	0.000756399	0.00296149
ENSG00000077782	FGFR1	62.0123	44.5224	33.2386	136.547	98.529	92.3416	77.8651	1.21927	0.365203	3.33863	0.000841938	0.00326728
ENSG00000077800	FKBP6	15.7062	9.28964	8.24711	11.2687	12.4184	25.2541	13.6974	0.550614	0.78696	0.699672	0.484132	0.65347
ENSG00000077935	SMC1B	10.7961	12.827	3.43226	0	0.965632	5.9501	5.66186	-1.9811	1.37886	-1.43677	0.150783	0.282366
ENSG00000077942	FBLN1	36.4196	43.4952	36.7183	50.244	59.4425	54.7599	46.8466	0.49579	0.411893	1.20369	0.228711	0.385858
ENSG00000077943	ITGA8	2.02278	1.02056	0	0.930155	1.70147	1.04071	NA	NA	NA	NA	NA	NA
ENSG00000077984	CST7	0	1.11436	0	0	1.6236	9.72621	2.07736	3.25392	2.45195	1.32707	0.184484	NA
ENSG00000078018	MAP2	0	0	4.24482	3.54793	5.5812	26.2795	6.6089	2.93522	1.47675	1.98762	0.0468539	0.110854
ENSG00000078043	PIAS2	1891.02	1890.31	1854.48	1033.19	1237.39	1062.25	1494.77	-0.758109	0.10575	-7.16888	7.56159e-13	1.04354e-11
ENSG00000078053	AMPH	5.08068	23.881	3.51427	2.7821	8.24345	0	7.25025	-1.53754	1.28023	-1.20098	0.229757	0.387138
ENSG00000078061	ARAF	7346.23	6811.76	7279.19	7113.27	7147.11	7542.69	7206.71	0.0243605	0.0746243	0.326442	0.74409	0.851665
ENSG00000078070	MCCC1	2972.94	2934.84	3020.68	3045.69	2809.48	3038.09	2970.29	-0.00590315	0.0831999	-0.0709514	0.943436	0.969354
ENSG00000078081	LAMP3	92.4905	124.956	74.5037	413.379	283.314	321.046	218.282	1.80833	0.24719	7.31554	2.56344e-13	3.73329e-12
ENSG00000078098	FAP	0	0	0	0	0	0	NA	NA	NA	NA	NA	NA
ENSG00000078114	NEBL	2170.34	2332.08	2561.88	2669.67	2297.49	2562.43	2432.32	0.0923382	0.100052	0.922898	0.35606	0.53156
ENSG00000078124	ACER3	2536.14	2576.72	3005.42	2572.06	1953.35	2047.4	2448.51	-0.304183	0.116768	-2.60502	0.00918699	0.0276147
ENSG00000078140	UBE2K	14672.2	14509.5	18808.9	20990.9	22227.8	23485.3	19115.8	0.475127	0.098985	4.8	1.58669e-06	1.0054e-05
ENSG00000078142	PIK3C3	2829.32	2233.66	2180.42	3161.77	3093.2	2575.45	2678.97	0.286307	0.117491	2.43684	0.0148164	0.0419377
ENSG00000078177	N4BP2	2157.46	2295.23	2249.5	2569.28	2492.19	2336.6	2350.04	0.142888	0.0886235	1.61231	0.106895	0.21553
ENSG00000078237	TIGAR	34.4985	88.5173	42.4681	49.5591	41.1225	67.0742	53.8733	-0.0725552	0.456381	-0.15898	0.873685	0.930901
ENSG00000078246	TULP3	1107.35	1102.3	1143.82	1359.1	1414.34	1512.71	1273.27	0.35374	0.102989	3.43475	0.000593095	0.00237208
ENSG00000078269	SYNJ2	5045.8	5286.92	5059.35	6436.25	6557.61	6643.2	5838.19	0.351304	0.0728191	4.82435	1.40462e-06	8.97329e-06
ENSG00000078295	ADCY2	132.739	16.1145	13.722	11.5748	8.40971	13.1863	32.6244	-2.05961	0.750351	-2.74487	0.00605355	0.0191331
ENSG00000078304	PPP2R5C	14670.1	14392.4	15210.5	12099.7	11294.3	10962.2	13104.9	-0.365755	0.0726692	-5.03315	4.82484e-07	3.29581e-06
ENSG00000078319	NA	1590.56	1398.81	1478.94	1516.12	1379.23	1354.29	1452.99	-0.0722889	0.104477	-0.691909	0.488994	0.657133
ENSG00000078328	RBFOX1	11.4125	3.40056	8.27786	15.4378	12.3341	8.72327	9.93103	0.649845	0.916716	0.708884	0.478397	0.648555
ENSG00000078369	GNB1	29902.2	28268.3	32912.8	36544.4	35369.5	36833.4	33305.1	0.25576	0.0757569	3.37607	0.000735301	0.00288309
ENSG00000078399	HOXA9	1.025	0	0	0	0	0	NA	NA	NA	NA	NA	NA
ENSG00000078401	EDN1	0	0	0	0	5.01985	0	NA	NA	NA	NA	NA	NA
ENSG00000078403	MLLT10	4965.33	4810.24	6054.07	3516.56	4038.51	3990.39	4562.52	-0.454585	0.101868	-4.46251	8.10042e-06	4.58777e-05
ENSG00000078487	ZCWPW1	118.43	96.3971	143.402	212.513	261.42	254.044	181.034	1.02631	0.23918	4.29096	1.77901e-05	9.48262e-05
ENSG00000078549	ADCYAP1R1	0	0	0.989742	22.0653	9.24762	6.02678	6.38824	5.17662	1.65866	3.12097	0.00180255	0.00652162
ENSG00000078579	FGF20	0	0	0	0	0	0	NA	NA	NA	NA	NA	NA
ENSG00000078589	P2RY10	1.00709	1.01002	4.68368	0	0	1.06473	NA	NA	NA	NA	NA	NA
ENSG00000078596	ITM2A	3791.24	3071.25	3423.15	5376.34	5072.63	5731.69	4411.05	0.653486	0.0951454	6.86828	6.49799e-12	8.17697e-11
ENSG00000078618	NRDC	40353.2	38974.8	41749.3	43161.3	37867.3	39631.5	40289.6	-0.0049754	0.0742004	-0.0670535	0.946539	0.971242
ENSG00000078668	VDAC3	13748.2	11955.1	13488.9	12631.9	11602.9	12216.5	12607.3	-0.104603	0.0797227	-1.31209	0.18949	0.335822
ENSG00000078674	PCM1	11667.7	13465.5	12037.6	11442	9762.84	9408.79	11297.4	-0.279961	0.0918663	-3.04748	0.00230765	0.00814063
ENSG00000078687	TNRC6C	21.7625	30.4896	23.238	32.3107	0	4.59482	18.7326	-0.990326	0.981565	-1.00893	0.31301	0.485505
ENSG00000078699	CBFA2T2	2961.74	3458.9	3028.73	2605.7	2863.64	2566.04	2914.12	-0.233529	0.0949802	-2.45871	0.0139438	0.0396581
ENSG00000078725	BRINP1	0	0	1.17642	0	0	0	NA	NA	NA	NA	NA	NA
ENSG00000078747	ITCH	1483.55	1815.18	1424.6	1538.98	1265.03	994.126	1420.24	-0.316035	0.147597	-2.1412	0.0322581	0.0812794
ENSG00000078795	PKD2L2	79.835	74.3994	94.6752	63.0596	105.808	88.054	84.3052	0.0479632	0.333618	0.143767	0.885685	0.937985
ENSG00000078804	TP53INP2	913.264	938.923	833.479	4065	3354.24	3799.67	2317.43	2.06194	0.103402	19.941	1.79433e-88	5.16104e-86
ENSG00000078808	SDF4	17101.4	15075.2	15572	17939.7	17804.1	18738.1	17038.4	0.190265	0.0748933	2.54049	0.0110698	0.0325256
ENSG00000078814	MYH7B	166.499	242.316	194.803	174.46	195.117	165.76	189.826	-0.173157	0.229894	-0.753205	0.451327	0.623213
ENSG00000078898	BPIFB2	0	0	0	0	0	0	NA	NA	NA	NA	NA	NA
ENSG00000078900	TP73	656.186	630.815	701.889	1138.18	1073.7	1350.87	925.275	0.840136	0.127481	6.59027	4.39018e-11	5.06306e-10
ENSG00000078902	TOLLIP	2054.64	1798.49	2585.31	3656.93	4329.17	4396.46	3136.83	0.944765	0.123226	7.66694	1.76147e-14	2.89713e-13
ENSG00000078967	UBE2D4	1274.64	1254.68	1287.04	1177.07	967.046	1021.82	1163.72	-0.269632	0.113041	-2.38525	0.0170676	0.0474171
ENSG00000079101	CLUL1	31.6737	12.2569	3.7719	42.6523	28.1071	26.2583	24.12	1.05171	0.706055	1.48955	0.136342	0.260986
ENSG00000079102	RUNX1T1	0	0	0	0	0	0	NA	NA	NA	NA	NA	NA
ENSG00000079112	CDH17	0	0	0	0.369339	2.13507	0	NA	NA	NA	NA	NA	NA
ENSG00000079134	THOC1	5136.14	4890.81	5047.46	4921.25	4955.98	5131.65	5013.88	-0.00637579	0.0745418	-0.0855331	0.931838	0.963448
ENSG00000079150	FKBP7	316.773	422.885	341.189	161.792	254.646	171.443	278.121	-0.881094	0.220279	-3.9999	6.33692e-05	0.000305053
ENSG00000079156	OSBPL6	2507.19	2884.91	2766.64	3639.7	3158.22	3066.36	3003.84	0.274183	0.0981397	2.7938	0.00520927	0.0167435
ENSG00000079215	SLC1A3	0	1.27296	0	6.86605	0	1.81458	NA	NA	NA	NA	NA	NA
ENSG00000079246	XRCC5	41053.2	37523.8	44861.1	33134.2	28311.5	29651.6	35755.9	-0.438266	0.0869053	-5.04303	4.58213e-07	3.13979e-06
ENSG00000079257	LXN	4.12766	2.48358	0	0	4.69255	0	1.88396	-0.459922	2.4025	-0.191434	0.848185	NA
ENSG00000079263	SP140	3.04881	11.4538	8.69964	9.85416	9.13269	19.1718	10.2268	0.705334	0.930572	0.757957	0.448477	0.62035
ENSG00000079277	MKNK1	3308.47	3108.93	3188.85	3059.73	3579.66	3521.12	3294.46	0.0808912	0.0905137	0.89369	0.371488	0.547989
ENSG00000079308	TNS1	411.027	460.257	586.615	1401.93	973.102	1101.42	822.393	1.25602	0.163916	7.66257	1.82248e-14	2.99137e-13
ENSG00000079313	REXO1	10592.3	10360.3	10645.9	10351	10596.3	10450.2	10499.3	-0.00918346	0.067384	-0.136285	0.891596	0.941555
ENSG00000079332	SAR1A	13982.9	14898.8	16516.1	13507.6	11237.1	11313.7	13576	-0.332196	0.0928573	-3.57749	0.00034691	0.00145515
ENSG00000079335	CDC14A	3549.22	3378.93	3786.99	2950.41	2755.97	2744.29	3194.3	-0.342128	0.086172	-3.9703	7.17835e-05	0.000341881
ENSG00000079337	RAPGEF3	99.8558	79.5577	132.478	145.949	117.011	125.321	116.696	0.336764	0.291518	1.15521	0.248005	0.410049
ENSG00000079385	CEACAM1	6.68387	7.36544	16.6088	24.0921	20.5435	32.0725	17.8944	1.33442	0.707928	1.88497	0.0594343	0.134696
ENSG00000079387	SENP1	6144.93	6386.82	6687.91	4798.99	4464.62	4505.99	5498.21	-0.48088	0.0778286	-6.17871	6.46258e-10	6.45483e-09
ENSG00000079393	DUSP13	592.257	473.87	650.081	959.897	1109.16	1164.83	825.016	0.916896	0.143728	6.37937	1.77816e-10	1.90014e-09
ENSG00000079432	CIC	12497.7	12736	13701.8	17261.3	15568.3	17528.2	14882.2	0.371109	0.0776469	4.77944	1.75783e-06	1.10688e-05
ENSG00000079435	LIPE	4.25332	17.8764	8.49446	7.56629	45.3381	10.529	15.6763	1.08789	0.878102	1.23891	0.215378	0.368834
ENSG00000079459	FDFT1	18439.5	16277.7	17521.3	45844.7	45446.1	48058.8	31931.3	1.41551	0.0731433	19.3526	1.93984e-83	5.03961e-81
ENSG00000079462	PAFAH1B3	5379.36	4444.05	5197.48	3466.98	3431.93	3818.33	4289.69	-0.487166	0.094217	-5.17068	2.33239e-07	1.65646e-06
ENSG00000079482	OPHN1	1143.21	1765.53	880.808	1181.89	1335.81	1104.57	1235.3	-0.0643967	0.303072	-0.21248	0.831733	0.907451
ENSG00000079557	AFM	0	0	0	2.82078	0	3.04449	NA	NA	NA	NA	NA	NA
ENSG00000079616	KIF22	12322.8	11348.4	12506.5	11334.2	11473.7	12360	11890.9	-0.0408663	0.0758397	-0.538851	0.58999	0.740814
ENSG00000079689	SCGN	0	0	0	5.67922	0.835581	1.00938	NA	NA	NA	NA	NA	NA
ENSG00000079691	CARMIL1	20.2774	52.9795	48.063	40.7953	42.1612	62.7051	44.4969	0.264556	0.482731	0.548041	0.583664	0.735777
ENSG00000079739	PGM1	5.19035	0	0	5.64789	6.65728	6.03792	3.92224	1.80453	1.63907	1.10094	0.270921	0.437509
ENSG00000079785	DDX1	30566.2	29287.7	31552.7	21694.8	18972.1	19338.3	25235.3	-0.607205	0.0767134	-7.91524	2.46783e-15	4.47973e-14
ENSG00000079805	DNM2	25738.9	25292.2	28065.2	34484.4	31376.1	33201.1	29693	0.324744	0.0742041	4.37636	1.20677e-05	6.64014e-05
ENSG00000079819	EPB41L2	6646.81	5336.44	5431.98	6609.83	6958.81	7389.63	6395.58	0.26717	0.0961772	2.77789	0.00547132	0.0174835
ENSG00000079841	RIMS1	2.76118	0	1.49795	2.48906	3.32504	0	NA	NA	NA	NA	NA	NA
ENSG00000079931	MOXD1	0	0	0	0	0	0	NA	NA	NA	NA	NA	NA
ENSG00000079950	STX7	2981.94	2975.78	2957.5	2665.57	2564.67	2051.62	2699.51	-0.291904	0.105184	-2.77516	0.00551747	0.0176146
ENSG00000079974	RABL2B	311.211	308.77	356.071	520.466	548.791	584.852	438.36	0.762622	0.153437	4.97024	6.68686e-07	4.4729e-06
ENSG00000079999	KEAP1	11300.2	11310.8	12178.2	9468.57	9564.09	9687.52	10584.9	-0.276512	0.070907	-3.89963	9.6338e-05	0.000449261
ENSG00000080007	DDX43	8.16187	6.14709	16.5605	5.5728	13.5306	11.3269	10.2166	-0.0116905	0.904154	-0.0129297	0.989684	0.994334
ENSG00000080031	PTPRH	2664.23	2206.6	2288.23	6070.24	5751.74	6133.73	4185.79	1.32675	0.0915195	14.4969	1.26823e-47	1.43857e-45
ENSG00000080166	DCT	7.73589	23.3192	50.0279	47.1232	39.4154	44.262	35.3139	0.764263	0.59495	1.28458	0.198938	0.348066
ENSG00000080189	SLC35C2	4343.95	4142.94	4224.4	4647.93	4573.26	4852.83	4464.22	0.146728	0.076541	1.91698	0.0552399	0.127025
ENSG00000080200	CRYBG3	89.355	118.074	90.8252	126.23	49.3458	80.4262	92.3759	-0.222856	0.365606	-0.609553	0.542158	0.702514
ENSG00000080224	EPHA6	206.566	156.857	158.382	113.281	166.43	164.999	161.086	-0.233598	0.256577	-0.91044	0.362591	0.538253
ENSG00000080293	SCTR	0	0	3.11504	0	3.79156	0	NA	NA	NA	NA	NA	NA
ENSG00000080298	RFX3	498.729	581.826	569.341	641.886	511.038	683.893	581.119	0.151801	0.153324	0.990066	0.322142	0.495528
ENSG00000080345	RIF1	19340.4	24121.4	21462.1	14893.3	13245.4	14072.1	17855.8	-0.621161	0.0894252	-6.94615	3.75396e-12	4.84764e-11
ENSG00000080371	RAB21	6017.56	5809.94	6449.53	4888.91	4320.96	4592.04	5346.49	-0.405002	0.0832684	-4.86381	1.15148e-06	7.44674e-06
ENSG00000080493	SLC4A4	2.56586	60.074	9.96811	10.9551	8.12247	7.29892	16.4974	-1.39422	0.93778	-1.48672	0.137088	0.262101
ENSG00000080503	SMARCA2	4559.4	4984.46	5173.05	4544.54	4158.81	4193.78	4602.34	-0.190262	0.0844653	-2.25255	0.0242878	0.0641321
ENSG00000080511	RDH8	0	0	0	0	0	0	NA	NA	NA	NA	NA	NA
ENSG00000080546	SESN1	1290.15	1282.43	1197.66	1146.69	1028.96	1115.43	1176.89	-0.196761	0.10673	-1.84355	0.0652492	0.145191
ENSG00000080561	MID2	0	0	1.03311	9.54958	0	0.455125	NA	NA	NA	NA	NA	NA
ENSG00000080572	DNAAF6	3.80216	8.92894	3.73913	5.19501	1.81159	3.53572	4.50209	-0.667726	1.30485	-0.511726	0.608843	0.75537
ENSG00000080573	COL5A3	3.10834	0	4.66708	5.70661	3.33632	3.01134	3.30495	0.64183	1.60023	0.401085	0.688358	0.814196
ENSG00000080603	SRCAP	6584.73	7437.17	4670.7	2307.59	3020.44	1991.88	4335.42	-1.35235	0.260818	-5.18504	2.15972e-07	1.54199e-06
ENSG00000080608	PUM3	4281.24	3949.19	4083.57	2944.48	2883.38	2806.12	3491.33	-0.512155	0.0808451	-6.33502	2.37308e-10	2.49939e-09
ENSG00000080618	CPB2	7.79222	16.3242	15.3428	21.15	25.8932	26.3109	18.8022	0.912199	0.665877	1.36992	0.170711	0.310484
ENSG00000080644	CHRNA3	18.2271	57.4385	26.9373	12.55	43.0316	14.2817	28.7443	-0.640363	0.655481	-0.976936	0.328601	0.502012
ENSG00000080709	KCNN2	25.829	60.9105	59.7598	48.3248	19.8775	16.03	38.4553	-0.796576	0.55866	-1.42587	0.153906	0.286415
ENSG00000080802	CNOT4	3085.77	3172.13	3349.53	3333.58	2854.8	2776.13	3095.32	-0.0995341	0.0953296	-1.0441	0.296437	0.466594
ENSG00000080815	PSEN1	2069.53	2292.85	2337.36	2454.15	2235.01	2473.9	2310.47	0.096571	0.0943881	1.02313	0.306248	0.477907
ENSG00000080819	CPOX	4850.75	4534.98	4870.76	9810.7	9194.29	9698.89	7160.06	1.0096	0.0749255	13.4748	2.20213e-41	1.97058e-39
ENSG00000080822	CLDND1	2665.47	2026.39	2511.35	3059.88	2916.83	2811	2665.15	0.287683	0.107845	2.66756	0.00764052	0.0234983
ENSG00000080823	MOK	183.572	169.707	188.741	277.952	256.601	286.883	227.243	0.601081	0.197743	3.0397	0.00236812	0.00831992
ENSG00000080824	HSP90AA1	249237	239141	286005	156810	131612	133635	199407	-0.8756	0.090354	-9.69078	3.30001e-22	1.09975e-20
ENSG00000080839	RBL1	3731.73	4065.64	3914.72	3794.68	3469.43	3476.57	3742.13	-0.124845	0.0835162	-1.49486	0.134951	0.258826
ENSG00000080845	DLGAP4	5630.91	5277.73	5290.4	6663.08	5997.86	6032.95	5815.49	0.206646	0.0799398	2.58502	0.00973729	0.0290448
ENSG00000080854	IGSF9B	2.0491	9.38167	15.2528	55.7097	55.9739	33.3847	28.6253	2.4604	0.653458	3.7652	0.000166415	0.000740195
ENSG00000080910	CFHR2	55.3253	51.2063	43.5928	5.86348	29.0429	29.6148	35.7743	-1.2002	0.565744	-2.12146	0.0338831	0.0846061
ENSG00000080947	NA	225.722	223.341	135.559	499.325	487.747	240.034	301.954	1.063	0.269496	3.94438	8.00065e-05	0.000377915
ENSG00000080986	NDC80	4563.67	4527.01	4825.95	6594.87	6288.25	6475.45	5545.87	0.476327	0.0749526	6.35503	2.0838e-10	2.21174e-09
ENSG00000081014	AP4E1	2576.09	2795.75	2662.69	2222.55	1980.14	2031.04	2378.05	-0.366181	0.0913439	-4.00882	6.10232e-05	0.000294582
ENSG00000081019	RSBN1	3134.71	3536.06	3573.91	3358.66	3479.56	3269.06	3391.99	-0.0190884	0.0872273	-0.218835	0.826779	0.904362
ENSG00000081026	MAGI3	958.143	993.032	776.121	1251.59	954.537	907.086	973.418	0.190866	0.147111	1.29742	0.194485	0.34244
ENSG00000081041	CXCL2	27.5388	24.1557	24.3822	94.5675	109.03	138.066	69.6233	2.16472	0.375834	5.75977	8.42277e-09	7.30185e-08
ENSG00000081051	AFP	33.5171	26.8825	37.5803	29.1876	67.5796	64.0292	43.1294	0.689922	0.478964	1.44045	0.149741	0.280888
ENSG00000081052	COL4A4	38.3558	49.4313	14.3919	34.4683	41.3937	29.0272	34.5114	0.0654276	0.553434	0.118221	0.905892	0.949594
ENSG00000081059	TCF7	1768.61	1968.1	1637.06	3626.19	3163.18	3501.18	2610.72	0.936815	0.0998295	9.38415	6.3425e-21	1.92032e-19
ENSG00000081087	OSTM1	807.454	1009.84	1272.42	686.876	743.659	745.484	877.623	-0.504909	0.153886	-3.28105	0.00103421	0.00393937
ENSG00000081138	CDH7	6.83925	2.04843	10.2128	0	5.04423	10.5844	5.78818	-0.335534	1.35326	-0.247945	0.804177	0.890395
ENSG00000081148	IMPG2	12.021	16.0827	20.9575	33.35	23.3028	50.141	25.9758	1.1225	0.591697	1.89709	0.0578166	0.131933
ENSG00000081154	PCNP	11912	10855.5	11786.2	11735.6	11526	12443	11709.7	0.0471888	0.0745853	0.632682	0.526941	0.690007
ENSG00000081177	EXD2	883.579	1012.77	823.053	797.352	714.467	723.219	825.741	-0.283433	0.128091	-2.21275	0.0269149	0.0699237
ENSG00000081181	ARG2	1233.19	1086.77	1173.44	4936.13	4282.09	4351.73	2843.89	1.95769	0.0962859	20.332	6.69801e-92	2.1869e-89
ENSG00000081189	MEF2C	9577.29	8377.05	10541.7	9319.8	6959.53	7093.47	8644.8	-0.285827	0.113871	-2.5101	0.0120699	0.035021
ENSG00000081237	PTPRC	3916.91	5144.81	4820.71	3554.49	3283.54	3059.94	3963.4	-0.487675	0.106791	-4.56665	4.95579e-06	2.90553e-05
ENSG00000081248	CACNA1S	0	1.03881	0	0	0	0	NA	NA	NA	NA	NA	NA
ENSG00000081277	PKP1	0	0	0	0	0	0	NA	NA	NA	NA	NA	NA
ENSG00000081307	UBA5	4195.51	3444.22	3728.21	3237.42	3244.34	3060.57	3485.05	-0.252364	0.0932224	-2.70712	0.00678694	0.0211341
ENSG00000081320	STK17B	1706.71	2052.75	1859.94	2223.73	1380.53	1721.73	1824.23	-0.0776624	0.143994	-0.539346	0.589648	0.7405
ENSG00000081377	CDC14B	1054.71	1098.68	1124.35	1014.21	899.212	823.227	1002.4	-0.259982	0.118938	-2.18586	0.0288259	0.0740917
ENSG00000081386	ZNF510	1429.71	1394.63	1653.06	1453.09	1485.62	1322.28	1456.4	-0.0701316	0.109047	-0.643133	0.520138	0.68407
ENSG00000081479	LRP2	18.1466	29.1765	15.2341	51.2241	15.0132	4.98133	22.296	0.0776946	0.765502	0.101495	0.919158	0.956901
ENSG00000081665	ZNF506	207.087	410.248	242.343	425.595	465.546	573.991	387.468	0.772034	0.228098	3.38465	0.000712682	0.00280487
ENSG00000081692	JMJD4	4202.06	3922.23	4312.68	2404.76	2454.23	2437.05	3288.84	-0.769308	0.0822174	-9.35699	8.20371e-21	2.4653e-19
ENSG00000081721	DUSP12	1301.13	1209.4	1510.41	1183.25	1401.49	1322.05	1321.29	-0.0405872	0.118934	-0.341257	0.73291	0.844206
ENSG00000081760	AACS	1461.2	1444.71	1449.72	2131.58	2338.58	2509.42	1889.2	0.679663	0.0979161	6.94128	3.88574e-12	5.00444e-11
ENSG00000081791	DELE1	3030.75	2765.35	2832.08	3518.84	3410.72	3276.95	3139.12	0.242393	0.0843517	2.8736	0.00405819	0.013404
ENSG00000081800	SLC13A1	2.89368	0	0	0	0.889064	0	NA	NA	NA	NA	NA	NA
ENSG00000081803	CADPS2	10.8254	16.3516	4.97221	14.7745	5.20021	15.9712	11.3492	0.138643	0.888587	0.156027	0.876012	0.932563
ENSG00000081818	PCDHB4	0	0	0.701306	0	4.21031	0	NA	NA	NA	NA	NA	NA
ENSG00000081842	PCDHA6	0	0	0	0	1.09371	1.54886	NA	NA	NA	NA	NA	NA
ENSG00000081853	PCDHGA2	53.6789	8.19162	51.3196	46.4866	42.4382	36.6678	39.7971	0.153124	0.583385	0.262476	0.792955	0.882793
ENSG00000081870	IFT25	3691.32	3233.6	3924.39	3917.97	3872.63	4008.7	3774.77	0.121306	0.090833	1.33549	0.181717	0.325557
ENSG00000081913	PHLPP1	1503.54	1611.78	1353.97	1693.76	1544.75	1587.05	1549.14	0.110138	0.105061	1.04832	0.294489	0.464511
ENSG00000081923	ATP8B1	0.619411	16.1829	0	101.885	48.2666	126.841	48.9658	4.17351	1.56124	2.6732	0.00751321	0.023148
ENSG00000081985	IL12RB2	147.931	127.695	87.005	107.752	118.505	135.259	120.691	-0.00252639	0.289287	-0.00873315	0.993032	0.996166
ENSG00000082014	SMARCD3	454.312	394.264	395.647	467.45	533.645	648.861	482.363	0.404333	0.165473	2.4435	0.0145457	0.0412342
ENSG00000082068	WDR70	3282.96	2932.88	3028.31	3262.13	2984.02	3859.29	3224.93	0.127624	0.104409	1.22235	0.221574	0.376553
ENSG00000082074	FYB1	1130.38	1025.19	1282.19	746.081	613.199	697.686	915.788	-0.740342	0.131262	-5.64019	1.69862e-08	1.4147e-07
ENSG00000082126	MPP4	9.09355	17.3832	9.33889	3.67255	3.41496	7.40434	8.38459	-1.31935	0.988238	-1.33505	0.181861	0.325742
ENSG00000082146	STRADB	1239.71	1133.6	1244.97	1374.71	1206.77	1326.97	1254.46	0.111037	0.107661	1.03136	0.302374	0.473226
ENSG00000082153	BZW1	18514.7	17775.3	19933.2	20955.2	19162.3	18260.2	19100.2	0.0543717	0.0797046	0.682165	0.495135	0.662034
ENSG00000082175	PGR	716.363	964.255	1072.9	862.078	676.627	695.416	831.274	-0.299088	0.158953	-1.88161	0.0598894	0.135549
ENSG00000082196	C1QTNF3	28.5122	11.1427	12.6456	29.4002	19.5143	15.0255	19.3734	0.305321	0.685913	0.445131	0.656225	0.79121
ENSG00000082212	ME2	4594.88	4226.22	4599.32	4030.82	3741.1	3812.22	4167.43	-0.212215	0.0813097	-2.60995	0.0090555	0.027266
ENSG00000082213	C5orf22	4026.3	3645.99	3976.82	2878.54	3696.02	3211.01	3572.45	-0.251748	0.101264	-2.48606	0.0129167	0.0371304
ENSG00000082258	CCNT2	2533.76	2831.87	3169.97	2755.63	2686.45	2804.36	2797.01	-0.0493372	0.0981559	-0.502641	0.615217	0.760514
ENSG00000082269	FAM135A	2147.18	2235.1	2586.94	1364.67	1318.52	988.726	1773.52	-0.923998	0.127996	-7.21897	5.23818e-13	7.37527e-12
ENSG00000082293	COL19A1	2.53617	0	3.16262	4.55665	3.61361	10.4958	4.06081	1.71424	1.51022	1.13509	0.256336	0.420286
ENSG00000082397	EPB41L3	0	0	2.94091	1.7412	11.3703	3.22604	3.21308	2.21781	1.84945	1.19918	0.230459	0.388022
ENSG00000082438	COBLL1	186.835	266.656	231.051	92.3586	91.3065	70.7428	156.492	-1.42246	0.255981	-5.55688	2.74633e-08	2.2259e-07
ENSG00000082458	DLG3	840.081	998.277	666.414	1012.69	990.503	879.837	897.966	0.204422	0.14799	1.38132	0.16718	0.305574
ENSG00000082482	KCNK2	5.14128	1.74128	16.1299	2.09985	4.11265	3.4642	5.4482	-1.26337	1.2576	-1.00459	0.315094	0.487481
ENSG00000082497	SERTAD4	0	0	0	0	0	0	NA	NA	NA	NA	NA	NA
ENSG00000082512	TRAF5	678.717	713.675	771.465	487.467	401.827	557.62	601.795	-0.58295	0.152051	-3.83392	0.000126118	0.000575256
ENSG00000082515	MRPL22	5242.5	4345.9	4908.2	3661.3	3476.83	3386.15	4170.15	-0.462079	0.0907777	-5.09022	3.57639e-07	2.48374e-06
ENSG00000082516	GEMIN5	12394.1	11965.3	11665.4	5174.63	4606.43	4733.05	8423.15	-1.31169	0.0771267	-17.007	7.28947e-65	1.37594e-62
ENSG00000082556	OPRK1	4.08369	5.15528	2.35567	0.936002	0	2.05994	2.43176	-1.99017	1.87569	-1.06104	0.288674	0.458165
ENSG00000082641	NFE2L1	19657.8	19309.7	19038	22880.4	20529.1	20902.9	20386.3	0.148882	0.0719147	2.07026	0.0384283	0.0939985
ENSG00000082684	SEMA5B	10.5862	23.7543	7.25263	22.1011	7.61225	2.67153	12.3297	-0.370289	0.932813	-0.39696	0.691397	0.815905
ENSG00000082701	GSK3B	4548.01	4837.45	5352.71	3676.03	3960.15	3874.12	4374.74	-0.356336	0.0873235	-4.08065	4.49108e-05	0.000222628
ENSG00000082781	ITGB5	2992	3667.35	3712.52	5944.24	5222.45	6437.23	4662.63	0.763286	0.105262	7.25126	4.12906e-13	5.88568e-12
ENSG00000082805	ERC1	2846.72	3475.39	2919.79	2328.52	1872.99	1844.25	2547.94	-0.612365	0.114913	-5.32895	9.87848e-08	7.39387e-07
ENSG00000082898	XPO1	46089.9	46301.3	46672	37898.7	35349	35109.7	41236.8	-0.359936	0.0668352	-5.38542	7.2275e-08	5.51559e-07
ENSG00000082929	LINC01587	0	0	0	0	0	0	NA	NA	NA	NA	NA	NA
ENSG00000082996	RNF13	1244.09	1123.32	1325.55	1207.04	1079.44	1190.76	1195.03	-0.0866026	0.112479	-0.769944	0.441333	0.613735
ENSG00000083067	TRPM3	109.051	96.8005	140.162	63.4463	64.8726	65.8616	90.0324	-0.831583	0.311721	-2.66772	0.00763684	0.02349
ENSG00000083093	PALB2	2011.67	1564.98	1917	1222.03	1301.18	1245.02	1543.65	-0.54279	0.114036	-4.75983	1.93757e-06	1.21247e-05
ENSG00000083097	DOP1A	692.122	797.879	760.466	389.251	465.631	453.875	593.204	-0.783135	0.14134	-5.54079	3.01116e-08	2.42428e-07
ENSG00000083099	LYRM2	4370.51	4832.95	4387.28	3996.8	4089.45	3916.07	4265.51	-0.179148	0.0809012	-2.2144	0.0268013	0.0696661
ENSG00000083123	BCKDHB	969.559	675.234	985.213	726.81	713.938	864.214	822.495	-0.189351	0.156326	-1.21126	0.225797	0.381983
ENSG00000083168	KAT6A	9148.51	11139.5	9439.99	8730.88	8070.83	7602.36	9022.01	-0.28467	0.0922241	-3.08672	0.00202376	0.00724385
ENSG00000083223	TUT7	2554.08	2871.35	3615.55	2767.2	2941.58	3128.52	2979.71	-0.0316745	0.117636	-0.269259	0.78773	0.879621
ENSG00000083290	ULK2	56.1166	46.1959	75.1275	7.32845	8.13307	7.55821	33.41	-2.92064	0.522394	-5.59089	2.25913e-08	1.84902e-07
ENSG00000083307	GRHL2	0	0	0	0.941608	0.837466	0	NA	NA	NA	NA	NA	NA
ENSG00000083312	TNPO1	24800	26486.4	25443.5	20154.7	18973.1	17475.7	22222.2	-0.438838	0.0761134	-5.76558	8.13788e-09	7.07263e-08
ENSG00000083444	PLOD1	15419.3	14782.9	15653.6	16823.4	14972.9	16371.9	15670.7	0.0709376	0.0742586	0.955278	0.339437	0.513663
ENSG00000083454	P2RX5	116.682	71.9708	81.7821	255.288	267.247	276.026	178.166	1.56257	0.247097	6.32372	2.55333e-10	2.67756e-09
ENSG00000083457	ITGAE	514.827	379.486	512.001	679.391	715.778	706.131	584.602	0.579681	0.151838	3.81777	0.000134666	0.000610213
ENSG00000083520	DIS3	6456.29	5998.64	7129.4	6070.26	5665.26	6421.97	6290.3	-0.109031	0.0885985	-1.23062	0.218466	0.3729
ENSG00000083535	PIBF1	1249.98	1263.4	1487.77	1425.69	1181.74	1225.4	1305.66	-0.0607615	0.118746	-0.511692	0.608867	0.75537
ENSG00000083544	TDRD3	924.578	962.763	1049.09	742.959	615.922	621.393	819.451	-0.567613	0.128945	-4.40196	1.07275e-05	5.95286e-05
ENSG00000083622	NA	0	0	0	0	0	0	NA	NA	NA	NA	NA	NA
ENSG00000083635	NUFIP1	1705.67	1660.01	1565.59	928.051	841.029	777.917	1246.38	-0.952681	0.110469	-8.62396	6.46773e-18	1.51275e-16
ENSG00000083642	PDS5B	3358.75	3502.71	4075.54	3447.33	2661.96	3142.79	3364.85	-0.241032	0.109991	-2.19139	0.0284239	0.0732666
ENSG00000083720	OXCT1	5575.46	5217.13	5221.38	6185.01	6045.32	6497.59	5790.31	0.225616	0.0764297	2.95194	0.00315787	0.01074
ENSG00000083750	RRAGB	286.421	289.914	304.233	261.898	285.505	313.552	290.254	-0.0355566	0.178569	-0.199119	0.842169	0.913106
ENSG00000083782	EPYC	0	3.11642	0	0	0	0	NA	NA	NA	NA	NA	NA
ENSG00000083799	CYLD	764.41	640.204	865.01	996.037	903.148	970.145	856.492	0.340701	0.134719	2.52898	0.0114396	0.0334575
ENSG00000083807	SLC27A5	1853.69	1540.82	1730.07	1378.61	1360.92	1356.01	1536.69	-0.323172	0.104104	-3.10431	0.00190723	0.00686744
ENSG00000083812	ZNF324	2309.59	2345.78	2321.58	1937.24	1713.81	1694.83	2053.8	-0.384204	0.094187	-4.07916	4.51989e-05	0.000223964
ENSG00000083814	ZNF671	600.179	278.987	536.681	488.751	407.25	525.42	472.878	0.0137596	0.227463	0.0604914	0.951764	0.974051
ENSG00000083817	ZNF416	293.428	215.38	239.069	158.09	216.835	179.079	216.98	-0.431873	0.222959	-1.93701	0.0527446	0.122147
ENSG00000083828	ZNF586	1064.42	1198.22	930.351	1124.19	1017.43	974.92	1051.59	-0.0351071	0.125611	-0.279491	0.779868	0.874733
ENSG00000083838	ZNF446	713.096	771.92	723.47	638.844	599.114	640.48	681.154	-0.233847	0.125168	-1.86826	0.061726	0.138861
ENSG00000083844	ZNF264	600.282	557.566	416.458	723.716	588.469	572.696	576.531	0.262235	0.167271	1.56772	0.116946	0.231297
ENSG00000083845	RPS5	67584.9	57043.4	64683.7	73828.6	74066	71616.4	68137.2	0.213531	0.0775194	2.75454	0.00587738	0.018643
ENSG00000083857	FAT1	3165.5	5130.92	3418.59	3372.93	3679.07	3260.09	3671.18	-0.184256	0.139967	-1.31643	0.18803	0.333873
ENSG00000083896	YTHDC1	6596.21	6183.36	6449.18	8315.56	8136.01	8760.71	7406.84	0.390748	0.0740639	5.27581	1.32167e-07	9.70607e-07
ENSG00000083937	CHMP2B	1530.9	1360.34	1399.15	1166.52	1061.34	1176.78	1282.5	-0.33412	0.106873	-3.12634	0.00176998	0.0064134
ENSG00000084070	SMAP2	19243.8	18652.2	19305.7	20619.7	18949.8	19424.3	19365.9	0.04449	0.0692182	0.64275	0.520386	0.684285
ENSG00000084072	PPIE	5515.82	4829.62	4811.26	5957.41	5994.29	5999.57	5517.99	0.244001	0.0821869	2.96885	0.00298916	0.0102369
ENSG00000084073	ZMPSTE24	11804.6	11433.1	11773.9	6080.46	5226.65	5210.01	8588.11	-1.08372	0.0824101	-13.1503	1.69428e-39	1.41157e-37
ENSG00000084090	STARD7	24514.5	23008.4	23688.6	18880.7	19130.7	21084.9	21718	-0.269149	0.0735657	-3.65862	0.000253572	0.00109149
ENSG00000084092	NOA1	3393.46	3504.36	3470.14	4032.73	3773.72	3747.86	3653.71	0.156298	0.079694	1.96122	0.049853	0.116636
ENSG00000084093	REST	4038.92	4089.83	4235.55	4889.82	4439.82	4568.32	4377.04	0.168905	0.0795629	2.12291	0.033761	0.0843448
ENSG00000084110	HAL	6.13592	10.7806	2.35044	1.15974	0.788838	0	3.53592	-3.17812	1.63401	-1.94499	0.0517766	0.120286
ENSG00000084112	SSH1	1235.39	1261.41	1335.82	1971	1819.98	1854.94	1579.76	0.558949	0.097242	5.74802	9.02947e-09	7.78868e-08
ENSG00000084207	GSTP1	43317.1	36087.6	38719.3	49220.3	48294.4	48038.8	43946.2	0.301233	0.0789435	3.8158	0.000135743	0.000614518
ENSG00000084234	APLP2	37456.5	37422.3	39363.9	29889.5	24503.9	24979.1	32269.2	-0.525408	0.085228	-6.16473	7.06024e-10	7.01408e-09
ENSG00000084444	FAM234B	1218.85	1195.85	1210.18	716.414	599.393	626.413	927.852	-0.90058	0.118607	-7.59301	3.12568e-14	4.99137e-13
ENSG00000084453	SLCO1A2	265.63	237.982	205.514	115.09	134.993	159.655	186.477	-0.796286	0.231974	-3.43266	0.000597695	0.0023889
ENSG00000084463	WBP11	11601.8	11578.2	11712.5	12021.1	11310.9	11270.4	11582.5	-0.0120078	0.0691639	-0.173614	0.862169	0.924764
ENSG00000084623	EIF3I	10424.2	8986.16	11063.9	10118.7	9963.83	10856.9	10235.6	0.0219048	0.0883823	0.247842	0.804257	0.890395
ENSG00000084628	NKAIN1	10.5206	9.65392	17.6938	17.0589	3.24567	7.81509	10.998	-0.433784	0.90743	-0.478036	0.632624	0.773991
ENSG00000084636	COL16A1	4.18773	6.62913	27.7845	7.60939	14.2171	1.79687	10.3708	-0.627449	1.06624	-0.588469	0.556217	0.714258
ENSG00000084652	TXLNA	11070	11035.6	10831.4	12451.6	11893.8	13076.9	11726.6	0.184083	0.0712737	2.58276	0.00980141	0.029218
ENSG00000084674	APOB	0	0	0	0	0	0	NA	NA	NA	NA	NA	NA
ENSG00000084676	NCOA1	5688.11	6926.57	5818.92	5721.96	5001.84	5342.32	5749.95	-0.198372	0.0948728	-2.09093	0.0365343	0.090134
ENSG00000084693	AGBL5	5310.69	5281.06	5344.6	5023.75	4084	4551.74	4932.64	-0.222705	0.0895085	-2.48809	0.0128431	0.0369496
ENSG00000084710	EFR3B	6.20359	1.58163	0	14.4044	2.51968	1.52768	4.37282	1.06146	1.55402	0.683043	0.49458	0.6617
ENSG00000084731	KIF3C	1427.44	1564.03	1694.76	3275.26	2686.58	4017.51	2444.26	1.09012	0.129464	8.42027	3.7561e-17	8.13911e-16
ENSG00000084733	RAB10	23717.6	22470.8	24326	18969.4	17785.5	19235.1	21084.1	-0.332761	0.0712251	-4.67196	2.98339e-06	1.81514e-05
ENSG00000084734	GCKR	3.65636	10.1547	2.03471	0	3.99143	3.98993	3.9712	-0.974615	1.54107	-0.632426	0.527109	0.690045
ENSG00000084754	HADHA	39692.2	38840.5	40801.5	40731.3	33479.5	36281.1	38304.3	-0.11108	0.0814921	-1.36308	0.172857	0.313237
ENSG00000084764	MAPRE3	2241.78	1835.69	1950.64	3469.71	3867.14	3988.54	2892.25	0.909562	0.100898	9.01466	1.9748e-19	5.31918e-18
ENSG00000084774	CAD	29578.8	31774.1	30099.7	16604	16508.3	17675	23706.6	-0.848637	0.0699482	-12.1324	7.1159e-34	4.57253e-32
ENSG00000085063	CD59	14238.4	13290.4	13518	19578.7	17765.8	18633.3	16170.7	0.447574	0.0725287	6.17099	6.78644e-10	6.76154e-09
ENSG00000085117	CD82	495.382	516.168	441.907	1115.56	892.289	1175.34	772.775	1.12961	0.142349	7.93552	2.09613e-15	3.8309e-14
ENSG00000085185	BCORL1	8087.54	9030.25	7465.87	6841.64	6377.36	6608.32	7401.83	-0.310292	0.0862559	-3.59734	0.00032149	0.00135654
ENSG00000085224	ATRX	4064.38	3953.8	5446.07	4017.06	3828.01	3492.51	4133.64	-0.246632	0.116054	-2.12515	0.0335743	0.0839741
ENSG00000085231	AK6	3706.23	3495.19	3767.82	3447.81	3665.82	3311.65	3565.75	-0.0731233	0.0835867	-0.87482	0.381672	0.557962
ENSG00000085265	FCN1	7.11192	0	5.86366	1.87298	5.11309	0	3.32694	-0.876497	1.78868	-0.490026	0.624116	0.767563
ENSG00000085274	MYNN	1697.45	1529.19	1505.41	1451.32	1379.9	1441.07	1500.73	-0.147791	0.10041	-1.47187	0.141057	0.267804
ENSG00000085276	MECOM	4428.34	4440.98	4789.87	1976.03	1709.63	1900.88	3207.62	-1.29006	0.0900047	-14.3332	1.35693e-46	1.46361e-44
ENSG00000085365	SCAMP1	3079.75	3470.72	3510.2	2441.41	1864.6	2043.58	2735.04	-0.663801	0.109528	-6.06057	1.35641e-09	1.30204e-08
ENSG00000085377	PREP	6733.47	6617.47	6718.39	5213.63	5027.02	4959.47	5878.24	-0.400885	0.0723433	-5.54143	3.00008e-08	2.41617e-07
ENSG00000085382	HACE1	1369.51	1258.25	1274.01	1306.29	982.728	1252.46	1240.54	-0.141516	0.124795	-1.13399	0.256799	0.420589
ENSG00000085415	SEH1L	14412.5	13231.2	14807.7	10228.9	9959.03	10818.6	12243	-0.453337	0.0762444	-5.94585	2.7503e-09	2.53723e-08
ENSG00000085433	WDR47	1214.95	1091.09	1182.64	1469.62	1635.47	1674.33	1378.02	0.453539	0.106024	4.27769	1.88843e-05	0.000100025
ENSG00000085449	WDFY1	3732.72	3777.25	3823.92	4452.1	3802.65	3784.48	3895.52	0.0872014	0.0893268	0.976207	0.328962	0.502437
ENSG00000085465	OVGP1	14.9593	2.86159	7.49631	18.6358	47.2773	23.5831	19.1356	1.81252	0.758947	2.3882	0.0169312	0.0471121
ENSG00000085491	SLC25A24	4476.81	4632.71	4736.81	4778.38	3791.93	3914.54	4388.53	-0.149057	0.097492	-1.52891	0.126286	0.246064
ENSG00000085511	MAP3K4	12741	14035.7	13749.4	10064.6	9610.25	9525.67	11621.1	-0.472812	0.073366	-6.44456	1.15934e-10	1.26517e-09
ENSG00000085514	PILRA	24.0155	22.0341	14.9512	34.5088	43.2304	24.7553	27.2492	0.745268	0.56053	1.32958	0.183658	0.328134
ENSG00000085552	IGSF9	19.6927	22.7168	17.4706	23.2862	23.9754	26.8498	22.3319	0.306023	0.586295	0.521961	0.601697	0.749769
ENSG00000085563	ABCB1	102.162	94.623	106.249	1650.24	1566.27	1743.31	877.143	4.0338	0.139614	28.8925	1.4829e-183	1.62856e-180
ENSG00000085644	ZNF213	1732.48	1391.34	1507.95	2237.13	1918.79	1897.49	1780.86	0.386119	0.11333	3.40705	0.000656689	0.00259975
ENSG00000085662	AKR1B1	750.01	838.753	825.295	845.019	884.85	817.92	826.975	0.0790184	0.119122	0.663338	0.507114	0.672659
ENSG00000085719	CPNE3	6325.22	6154.4	8684.24	3854.28	3260.44	2994.17	5212.13	-1.06528	0.125939	-8.4587	2.70381e-17	5.9334e-16
ENSG00000085721	RRN3	4775.38	4901.83	5050.79	4711.41	3978.59	4224.99	4607.17	-0.189514	0.0867281	-2.18514	0.0288782	0.0742105
ENSG00000085733	CTTN	20528.2	20723.6	24112.1	21102.5	19856.1	21862.2	21364.1	-0.0571649	0.0827545	-0.690777	0.489706	0.657684
ENSG00000085741	WNT11	15.3016	7.2909	4.63299	27.6511	43.1024	32.5218	21.7501	1.91522	0.673473	2.8438	0.00445786	0.0145746
ENSG00000085760	MTIF2	13848.6	14433.9	14589.1	10573.8	9165.06	9020.55	11938.5	-0.575954	0.0814249	-7.07344	1.5114e-12	2.02086e-11
ENSG00000085788	DDHD2	5975.9	6072.2	7282.25	5817.33	4958.06	4937.97	5840.62	-0.298488	0.0996628	-2.99498	0.00274465	0.0095005
ENSG00000085831	TTC39A	44.192	63.6688	14.0736	123.941	75.0651	95.7019	69.4404	1.28589	0.462866	2.7781	0.0054677	0.0174765
ENSG00000085832	EPS15	3021.98	2578.24	2193.7	2479.8	2446.65	2533.17	2542.26	-0.0636822	0.111822	-0.569496	0.569019	0.724957
ENSG00000085840	ORC1	10749.1	10885.2	10870.6	10872.9	9886.37	10087.4	10558.6	-0.0755681	0.0721142	-1.04789	0.294687	0.464596
ENSG00000085871	MGST2	1199.54	1079.76	1221.24	1232.21	1439.22	1444.01	1269.33	0.23385	0.112825	2.07268	0.0382024	0.0935664
ENSG00000085872	CHERP	18804.9	18439.3	18164.4	17262.2	16923	18119.1	17952.2	-0.0832393	0.0678898	-1.22609	0.220163	0.374865
ENSG00000085978	ATG16L1	1463.32	1510.75	1300.88	1396.57	1184.87	1461.38	1386.3	-0.0815114	0.116102	-0.702064	0.482639	0.652144
ENSG00000085982	USP40	2269.63	1976.4	2381.34	1907.46	1758.55	1785.07	2013.07	-0.281041	0.101136	-2.77885	0.00545512	0.0174432
ENSG00000085998	POMGNT1	5754.53	5135.82	5525.55	5021.09	4721.61	5063.28	5203.65	-0.149048	0.0805808	-1.84967	0.0643614	0.143613
ENSG00000085999	RAD54L	6975.3	6574.03	7287.75	5274.18	5443.01	5959.58	6252.31	-0.321409	0.0821304	-3.9134	9.10054e-05	0.000425873
ENSG00000086015	MAST2	9507.64	10318.7	10142.5	9030.99	9967.99	9065.91	9672.28	-0.0946904	0.0768919	-1.23147	0.218145	0.372571
ENSG00000086061	DNAJA1	24863.8	22747.6	24262.2	18338.7	17345.5	17874.4	20905.4	-0.424354	0.0702851	-6.03761	1.56411e-09	1.48605e-08
ENSG00000086062	B4GALT1	6121.42	5728.68	5692.75	5434.62	4587.28	4844.92	5401.61	-0.238938	0.0867328	-2.75488	0.00587145	0.0186266
ENSG00000086065	CHMP5	2152.92	1794.35	2003.63	2690.9	3020.11	3100.15	2460.34	0.566063	0.101096	5.59927	2.15253e-08	1.76896e-07
ENSG00000086102	NFX1	7011.49	6952.01	7251.3	5888.51	5634.61	5888.03	6437.66	-0.28507	0.0723399	-3.94071	8.12416e-05	0.000383218
ENSG00000086159	AQP6	48.7006	38.6801	29.3242	11.095	13.0342	12.5532	25.5646	-1.6779	0.570701	-2.94008	0.00328133	0.0111192
ENSG00000086189	DIMT1	6638.72	6158.72	6977.89	4306.63	4513.93	4484.61	5513.42	-0.571553	0.0799278	-7.15087	8.62314e-13	1.18444e-11
ENSG00000086200	IPO11	11353.8	11845.4	12224.5	8064.41	7621.22	7371.15	9746.75	-0.619337	0.0741455	-8.353	6.65512e-17	1.40924e-15
ENSG00000086205	FOLH1	0	0	0	0	0	0	NA	NA	NA	NA	NA	NA
ENSG00000086232	EIF2AK1	21855.7	20511.8	22653.3	22023.7	20333.9	20944.3	21387.1	-0.0386288	0.0726602	-0.531636	0.594978	0.74459
ENSG00000086288	NME8	0	0	0	1.88507	0	0	NA	NA	NA	NA	NA	NA
ENSG00000086289	EPDR1	5.125	0	0	0	0	0	NA	NA	NA	NA	NA	NA
ENSG00000086300	SNX10	803.439	852.882	937.289	1108.69	955.719	1006.39	944.067	0.244784	0.120798	2.02639	0.0427248	0.102737
ENSG00000086475	SEPHS1	6238.7	5336.11	6273.51	4146.1	4146.14	4246.95	5064.59	-0.509157	0.0863459	-5.89671	3.7081e-09	3.37721e-08
ENSG00000086504	MRPL28	10389	8964.48	8717	6734.73	6832.04	6825.13	8077.06	-0.461098	0.0840137	-5.48836	4.05673e-08	3.201e-07
ENSG00000086506	HBQ1	1274.54	1132.21	1291.2	712.476	721.175	751.576	980.529	-0.759024	0.114064	-6.65436	2.84529e-11	3.36161e-10
ENSG00000086544	ITPKC	1920.78	2089.62	2214.24	2640.4	2389.01	2570.47	2304.09	0.288127	0.094874	3.03695	0.00238986	0.00838608
ENSG00000086548	CEACAM6	0	0	0	0	0	0	NA	NA	NA	NA	NA	NA
ENSG00000086570	FAT2	30.1023	29.7011	50.1271	7.55934	21.6057	24.3995	27.2492	-1.01618	0.605561	-1.67809	0.0933304	0.194041
ENSG00000086589	RBM22	6032.62	5280.42	5805.56	5228.84	5380.01	5651.24	5563.11	-0.0742899	0.0822578	-0.903135	0.366454	0.542485
ENSG00000086598	TMED2	24112	23345.6	30365.5	21257.7	21835.9	24657.9	24262.4	-0.19987	0.100443	-1.98987	0.0466047	0.110349
ENSG00000086619	ERO1B	655.619	645.548	634.988	873.702	926.271	930.699	777.805	0.495775	0.117907	4.2048	2.6131e-05	0.000135396
ENSG00000086666	ZFAND6	3774.39	3203.77	4087.69	4505.48	4749.02	4683.49	4167.31	0.3333	0.0967031	3.44664	0.00056761	0.00228111
ENSG00000086696	HSD17B2	3.80218	5.74358	2.94624	6.24145	2.65651	0	3.56499	-0.934605	1.61427	-0.578964	0.562613	0.719783
ENSG00000086712	TXLNG	6620.74	6624.25	6787.29	4812.83	4210.8	4436.88	5582.13	-0.573659	0.0799818	-7.17237	7.3711e-13	1.01884e-11
ENSG00000086717	PPEF1	0	0	0	0	0	0	NA	NA	NA	NA	NA	NA
ENSG00000086730	LAT2	98.0708	94.4558	115.852	132.54	104.826	147.878	115.604	0.320393	0.280756	1.14118	0.253796	0.417168
ENSG00000086758	HUWE1	38096.6	66607.7	39694.3	29970.8	29094.9	27010.7	38412.5	-0.746369	0.280677	-2.65917	0.00783336	0.0240272
ENSG00000086827	ZW10	3866.88	3237.81	3939.62	3061.37	2760.88	2976.39	3307.16	-0.327753	0.0976451	-3.35657	0.000789157	0.00308128
ENSG00000086848	ALG9	2575.3	2469.32	2590.8	2576.18	2185.93	2290.08	2447.93	-0.114833	0.094144	-1.21976	0.222555	0.377887
ENSG00000086967	MYBPC2	4.12694	12.652	0	47.9945	18.231	23.0467	17.6752	2.39557	0.884887	2.7072	0.00678527	0.0211316
ENSG00000086991	NOX4	0	0	0	0	0	0	NA	NA	NA	NA	NA	NA
ENSG00000087008	ACOX3	690.619	688.224	698.656	702.075	700.754	748.446	704.796	0.0502663	0.121958	0.412161	0.680222	0.808721
ENSG00000087053	MTMR2	7933.25	8235.95	8621.7	6169.45	5107.23	5297.11	6894.12	-0.580819	0.0885655	-6.55807	5.45085e-11	6.21217e-10
ENSG00000087074	PPP1R15A	5005.09	4243.59	4276.75	14581.4	14827	14943	9646.13	1.71312	0.0828638	20.6739	5.95173e-95	2.14626e-92
ENSG00000087076	HSD17B14	7.84228	1.81159	6.72329	14.1208	22.9427	10.1259	10.5944	1.47263	0.931131	1.58155	0.113753	0.226298
ENSG00000087077	TRIP6	13285.4	12038.6	12848.7	8931.67	9339.27	10061.8	11084.2	-0.430122	0.0781085	-5.50672	3.65575e-08	2.90452e-07
ENSG00000087085	ACHE	791.261	658.04	725.013	504.2	557.763	524.668	626.824	-0.454679	0.135977	-3.3438	0.000826382	0.00321517
ENSG00000087086	FTL	151866	126391	143442	161384	159861	158318	150210	0.185506	0.0784059	2.36597	0.0179828	0.0495702
ENSG00000087087	SRRT	25061.3	21883.2	24085.1	23863.5	23565.1	24233.6	23782	0.0128039	0.0739664	0.173104	0.86257	0.925013
ENSG00000087088	BAX	3743.89	3390.06	4089.94	3926.35	4730.15	4709.25	4098.27	0.252259	0.101099	2.49518	0.0125892	0.0363055
ENSG00000087095	NLK	2977.23	2956.73	3019.27	3039.66	3102.88	2899.33	2999.18	0.014497	0.081378	0.178144	0.85861	0.922876
ENSG00000087111	PIGS	15632.2	14379	16792.2	10214.5	11098	11100.5	13202.7	-0.529945	0.0807641	-6.56164	5.32208e-11	6.07975e-10
ENSG00000087116	ADAMTS2	0	0	0	1.31747	6.1641	1.47455	NA	NA	NA	NA	NA	NA
ENSG00000087128	TMPRSS11E	0	0	0	0.942537	0	0	NA	NA	NA	NA	NA	NA
ENSG00000087152	ATXN7L3	9470.77	8563.39	8447.51	8211.78	8288.84	8481.76	8577.34	-0.0841322	0.0761701	-1.10453	0.269363	0.435986
ENSG00000087157	PGS1	3142.01	3007.78	3053.14	3235.96	3402.21	3594.87	3239.33	0.152851	0.0835029	1.83049	0.0671772	0.148605
ENSG00000087191	PSMC5	17580.5	16112.8	17490.4	14064.2	13584.5	14187.9	15503.4	-0.290933	0.0711789	-4.08735	4.36321e-05	0.000216957
ENSG00000087206	UIMC1	2157.98	1669.14	1712.91	2189.03	2901.12	2721.74	2225.32	0.495651	0.12611	3.93031	8.4835e-05	0.000398929
ENSG00000087237	CETP	0	1.08553	0	10.44	0	4.81057	2.72268	3.69329	2.23925	1.64934	0.0990778	0.20321
ENSG00000087245	MMP2	1.60065	0	0	5.4459	3.18982	11.7715	3.66798	3.49417	1.82585	1.91373	0.055655	0.127821
ENSG00000087250	MT3	0	0	0	0	0	0	NA	NA	NA	NA	NA	NA
ENSG00000087253	LPCAT2	822.546	719.142	1029.36	1230.1	1464.87	1619.25	1147.54	0.747479	0.145282	5.14501	2.6751e-07	1.88765e-06
ENSG00000087258	GNAO1	1.68645	4.90408	15.0891	0	7.47423	10.8105	6.66073	-0.223422	1.3255	-0.168557	0.866145	0.927489
ENSG00000087263	OGFOD1	9077.11	8486.66	9690.55	8743.2	8480.16	8566.59	8840.71	-0.0794973	0.0767105	-1.03633	0.300049	0.470667
ENSG00000087266	SH3BP2	821.914	963.82	768.588	2761.4	2512.16	2611.32	1739.87	1.6253	0.109078	14.9004	3.27738e-50	4.01953e-48
ENSG00000087269	NOP14	19650.8	19196.3	20429.8	13881.4	12102.5	12374.5	16272.6	-0.627933	0.0773212	-8.12109	4.62004e-16	8.97306e-15
ENSG00000087274	ADD1	14254.2	13900.5	15868.5	18366.9	18784.2	18670.5	16640.8	0.342731	0.0750093	4.56918	4.89645e-06	2.87353e-05
ENSG00000087299	L2HGDH	2179.07	2352.64	2554.63	1980.48	2310.81	2625.28	2333.82	-0.035221	0.113335	-0.310768	0.755977	0.859504
ENSG00000087301	TXNDC16	903.505	831.472	921.485	853.629	833.615	802.937	857.774	-0.0923344	0.116371	-0.793447	0.427518	0.600733
ENSG00000087302	RTRAF	4036.82	3474.64	4144.34	4553.32	4623.23	4741.53	4262.31	0.256152	0.0888691	2.88235	0.00394724	0.0130984
ENSG00000087303	NID2	3.52385	10.1072	3.61267	11.6188	5.58556	3.20107	6.27486	0.218823	1.15373	0.189665	0.849572	0.917442
ENSG00000087338	GMCL1	6435.52	5495.42	5859.62	4339.85	4210.32	4309.5	5108.37	-0.468249	0.0836525	-5.59755	2.17402e-08	1.7854e-07
ENSG00000087365	SF3B2	35054.1	34476.3	35559	31321	29416.3	31680.2	32917.8	-0.185402	0.0671249	-2.76205	0.00574405	0.0182608
ENSG00000087448	KLHL42	1119.5	1552.62	1201.32	1683.54	1600.37	1700.7	1476.34	0.3644	0.125298	2.90828	0.00363428	0.012182
ENSG00000087460	GNAS	32439	28967.4	31452.4	47409.3	45731.2	47505.6	38917.5	0.598956	0.0710424	8.43097	3.42816e-17	7.46869e-16
ENSG00000087470	DNM1L	9803.36	9937.84	10864.6	8294.33	6393.84	6760.67	8675.77	-0.512835	0.0986242	-5.19989	1.99404e-07	1.42792e-06
ENSG00000087494	PTHLH	37.7173	30.0646	24.0674	166.646	166.335	206.07	105.15	2.54631	0.317525	8.01924	1.06399e-15	1.99435e-14
ENSG00000087495	PHACTR3	0	3.96422	2.13153	2.16504	0	6.11918	2.39666	0.429731	2.03063	0.211624	0.8324	0.907892
ENSG00000087502	ERGIC2	3529.31	3248.55	3908.29	3660.63	2726.04	2512.75	3264.26	-0.263697	0.126011	-2.09264	0.036381	0.0898223
ENSG00000087510	TFAP2C	7.25568	0	0	17.9137	17.4953	14.0708	9.45591	2.74765	1.18606	2.31662	0.0205245	0.0554729
ENSG00000087586	AURKA	10734.4	9688.72	10791.6	13171	12775.4	12594.1	11625.8	0.304216	0.0745964	4.07816	4.53934e-05	0.000224739
ENSG00000087589	CASS4	2946.04	2795.98	2793.83	6245.17	5689.24	5795.71	4377.66	1.05449	0.080477	13.103	3.16349e-39	2.5822e-37
ENSG00000087842	PIR	1052.83	986.055	967.884	1094.64	1142.98	1186.75	1071.86	0.187119	0.108298	1.72781	0.0840215	0.178246
ENSG00000087884	AAMDC	277.884	211.889	270.439	565.512	578.306	491.4	399.238	1.10559	0.171813	6.43484	1.23607e-10	1.34526e-09
ENSG00000087903	RFX2	1335.83	1629.28	1341	1702.88	1769.38	1944.84	1620.53	0.330983	0.112093	2.95275	0.00314959	0.0107149
ENSG00000087995	METTL2A	4430.76	4324.32	4537.14	3196.81	2944.56	3221.02	3775.77	-0.505783	0.0811148	-6.2354	4.50612e-10	4.58217e-09
ENSG00000088002	SULT2B1	3.8417	6.94462	15.4121	19.0289	6.70882	12.8539	10.7983	0.565901	0.917204	0.616985	0.537245	0.69832
ENSG00000088035	ALG6	1708.04	1682.94	1572.76	1052.82	801.222	1026.65	1307.41	-0.787241	0.122347	-6.4345	1.23883e-10	1.34765e-09
ENSG00000088038	CNOT3	7423.84	6506.98	7008.88	6875.69	6741.95	6853.94	6901.88	-0.0325925	0.0778967	-0.418406	0.67565	0.805695
ENSG00000088053	GP6	1721.46	1653.48	1513.97	2535.98	2117.08	2242.52	1964.08	0.495849	0.103813	4.77635	1.78502e-06	1.12312e-05
ENSG00000088179	PTPN4	1328.74	1399.51	1986.17	1419.69	1581.1	1722.38	1572.93	0.00447279	0.142574	0.0313717	0.974973	0.98657
ENSG00000088205	DDX18	17868.4	16795.8	16565.6	13293.7	12270.9	12868.9	14943.9	-0.414691	0.0720026	-5.75938	8.44212e-09	7.31337e-08
ENSG00000088247	KHSRP	74602.2	70852.1	75841.7	63606.8	64566.3	66974.3	69407.3	-0.181416	0.0665535	-2.72586	0.00641336	0.0201186
ENSG00000088256	GNA11	5662.29	3893.61	4335.2	5148.05	5574.4	5850.89	5077.41	0.255063	0.117686	2.16733	0.03021	0.0770346
ENSG00000088280	ASAP3	3320.2	3185.08	3285.45	3640.39	3246.05	3231.46	3318.11	0.0474299	0.085944	0.55187	0.581037	0.733806
ENSG00000088298	EDEM2	1056.33	908.359	1023.77	1273.9	1250.43	1320.51	1138.88	0.363425	0.110052	3.30231	0.00095893	0.00367641
ENSG00000088305	DNMT3B	12001.9	11633.6	11132.5	11908.1	11688	11372.9	11622.8	0.00826375	0.07039	0.117399	0.906543	0.94995
ENSG00000088320	REM1	0	0	0	0	0	0	NA	NA	NA	NA	NA	NA
ENSG00000088325	TPX2	38129	38266.8	38873.9	41228.1	35113	36733.7	38057.4	-0.027746	0.0765965	-0.362236	0.717176	0.833423
ENSG00000088340	FER1L4	10.8919	18.1933	0	13.6633	4.90855	4.45784	8.6858	-0.296018	1.16409	-0.254291	0.799271	0.88681
ENSG00000088356	PDRG1	2345.83	1866.02	2094.71	2433.8	2909.58	3013.81	2443.96	0.40608	0.112603	3.60631	0.00031058	0.00131486
ENSG00000088367	EPB41L1	335.788	273.664	291.539	572.47	493.423	461.188	404.679	0.761464	0.167377	4.54938	5.38041e-06	3.13546e-05
ENSG00000088386	SLC15A1	22.9491	16.4015	10.364	37.8424	11.4575	10.9756	18.3317	0.271224	0.744112	0.364494	0.715489	0.832143
ENSG00000088387	DOCK9	2399.32	2706.63	2572.85	4405.9	2907.25	3363.36	3059.22	0.474234	0.126908	3.73683	0.000186355	0.000820131
ENSG00000088448	ANKRD10	1304.72	1596.3	1448.79	5753.26	2682	3738.43	2753.92	1.48425	0.330543	4.49033	7.11113e-06	4.06271e-05
ENSG00000088451	TGDS	831.135	721.695	815.539	940.93	921.279	887.336	852.986	0.215614	0.119273	1.80775	0.0706461	0.154805
ENSG00000088538	DOCK3	12.3217	5.214	5.87696	9.42135	10.8328	23.278	11.1575	0.886106	0.883464	1.00299	0.315866	0.488426
ENSG00000088543	C3orf18	106.67	140.747	93.5632	299.793	132.346	135.835	151.492	0.728155	0.328624	2.21577	0.0267073	0.0694741
ENSG00000088682	COQ9	3665.86	3670.31	4036.19	4520.15	4713.44	5077.72	4280.61	0.331772	0.0851455	3.89653	9.75816e-05	0.000454534
ENSG00000088726	TMEM40	0	8.58602	13.1113	2.88149	10.5423	2.31084	6.23866	-0.379638	1.34487	-0.282286	0.777724	0.873575
ENSG00000088727	KIF9	958.516	893.772	1119.61	818.055	917.798	879.051	931.134	-0.184084	0.125408	-1.46788	0.142137	0.269505
ENSG00000088756	ARHGAP28	704.717	876.717	833.095	622.255	478.545	497.657	668.831	-0.595298	0.149818	-3.97348	7.08286e-05	0.000337799
ENSG00000088766	CRLS1	4047.84	4005.77	4299.97	3052.54	3248.76	3151.91	3634.46	-0.385873	0.0806167	-4.78652	1.697e-06	1.07025e-05
ENSG00000088782	DEFB127	0	0	0	0	0	0	NA	NA	NA	NA	NA	NA
ENSG00000088808	PPP1R13B	54.9946	59.063	100.41	129.691	111.095	156.335	101.931	0.915264	0.326822	2.8005	0.00510238	0.0164499
ENSG00000088812	ATRN	3768.88	4438.68	3965.27	3527.2	3117.22	3111.53	3654.8	-0.319486	0.0942259	-3.39064	0.000697292	0.00274788
ENSG00000088826	SMOX	393.297	394.017	441.647	2391.17	2233.19	2452.98	1384.38	2.5268	0.109351	23.1071	3.92559e-118	2.20573e-115
ENSG00000088827	SIGLEC1	0	0	0	1.88507	0	0	NA	NA	NA	NA	NA	NA
ENSG00000088832	FKBP1A	12771.6	10649.4	11650.2	12067.5	12298.3	13272.2	12118.2	0.101785	0.0845217	1.20425	0.228495	0.385575
ENSG00000088833	NSFL1C	6776.51	5896.53	7740.66	7478.78	8475.01	9132.21	7583.28	0.297429	0.104936	2.83439	0.00459136	0.0149605
ENSG00000088836	SLC4A11	106.886	127.396	115.442	156.859	167.053	127.275	133.485	0.366173	0.258353	1.41734	0.156385	0.290223
ENSG00000088854	DNAAF9	496.392	589.239	512.267	774.468	741.083	807.013	653.41	0.538859	0.133401	4.0394	5.35875e-05	0.000261245
ENSG00000088876	ZNF343	1170.41	1391.02	1330.32	944.054	872.137	1004.24	1118.7	-0.464907	0.116689	-3.98417	6.77154e-05	0.000323847
ENSG00000088881	EBF4	0	2.61605	0	25.7421	4.77992	3.6172	6.12588	3.33213	1.56171	2.13365	0.0328715	0.0825323
ENSG00000088882	CPXM1	34.3807	29.8258	21.3863	140.629	101.671	159.829	81.287	2.22512	0.364998	6.09627	1.08572e-09	1.05307e-08
ENSG00000088888	MAVS	20350.7	22818.5	21905.6	17995	15267.4	16361.6	19116.5	-0.391094	0.0823797	-4.74746	2.05992e-06	1.28438e-05
ENSG00000088899	LZTS3	956.575	761.312	864.713	960.019	820.415	985.117	891.358	0.0979127	0.131911	0.742262	0.457928	0.629818
ENSG00000088926	F11	0	0	0	0	0	0	NA	NA	NA	NA	NA	NA
ENSG00000088930	XRN2	7539.9	7135.26	7101.56	7159.38	6531.97	6305.13	6962.2	-0.123044	0.0794793	-1.54813	0.121591	0.238803
ENSG00000088970	KIZ	1101.47	1123.12	1164.58	1238.36	1052.06	1036.02	1119.27	-0.0270355	0.114573	-0.235969	0.813457	0.895881
ENSG00000088986	DYNLL1	12369.2	10919.9	12931.7	9441.15	9984.79	9687.76	10889.1	-0.315009	0.0815655	-3.86203	0.000112447	0.000518083
ENSG00000088992	TESC	1242.44	1141.94	1227.86	1208.48	1291.81	1340.94	1242.24	0.0887554	0.105185	0.843803	0.398779	0.573404
ENSG00000089006	SNX5	8608.2	7228.24	7919.31	7436.46	7402.3	8091.34	7780.98	-0.0511064	0.0856093	-0.596973	0.550526	0.709554
ENSG00000089009	RPL6	106545	93704.6	99778.4	97404.2	93946.6	93343.4	97453.7	-0.075688	0.0717626	-1.0547	0.291563	0.461494
ENSG00000089012	SIRPG	0	0	0	0	0	0	NA	NA	NA	NA	NA	NA
ENSG00000089022	MAPKAPK5	3961.68	4021.41	4090.71	3548.6	3274.41	3145.63	3673.74	-0.27635	0.0830044	-3.32933	0.00087054	0.00336961
ENSG00000089041	P2RX7	8.68517	16.6928	27.7246	30.0643	23.6973	37.5066	24.0618	0.784541	0.626968	1.25133	0.210816	0.362795
ENSG00000089048	ESF1	3354.03	3322.54	3618.39	2119.51	1857.09	1969.89	2706.91	-0.791611	0.0909721	-8.70169	3.26988e-18	7.87672e-17
ENSG00000089050	RBBP9	434.428	554.772	354.054	178.022	162.069	159.94	307.214	-1.42385	0.203846	-6.98494	2.84978e-12	3.71779e-11
ENSG00000089053	ANAPC5	18908.3	18288.8	19009.2	15292.1	14156.4	14873.5	16754.7	-0.342753	0.0690192	-4.96606	6.83272e-07	4.55941e-06
ENSG00000089057	SLC23A2	1579.81	1692.86	1448.77	1585.82	1432.19	1641.92	1563.56	-0.0196235	0.106202	-0.184775	0.853406	0.919658
ENSG00000089060	SLC8B1	3574.37	3749.4	3772.23	3258.11	2867	3029.01	3375.02	-0.277684	0.0855441	-3.24609	0.00117003	0.00440921
ENSG00000089063	TMEM230	4003.28	3587.14	4015.95	4333.85	4117.25	4048.47	4017.66	0.107123	0.0839711	1.27572	0.202055	0.351922
ENSG00000089091	DZANK1	8.324	12.6803	0	18.2556	0	0	6.54332	-0.203214	3.21193	-0.0632685	0.949553	0.972784
ENSG00000089094	KDM2B	9220.46	8933.41	9165.92	7086.02	6479.49	6545.63	7905.16	-0.44199	0.0739324	-5.9783	2.25482e-09	2.09937e-08
ENSG00000089101	CFAP61	0	0	0	0	0	0	NA	NA	NA	NA	NA	NA
ENSG00000089116	LHX5	11.4521	5.31553	12.7929	39.6883	32.2288	28.8508	21.7214	1.77307	0.647333	2.73904	0.00616186	0.0194305
ENSG00000089123	TASP1	375.175	379.813	338.486	372.043	369.175	368.927	367.27	0.0214729	0.158976	0.13507	0.892557	0.942117
ENSG00000089127	OAS1	251.105	330.088	335.309	254.255	215.511	200.482	264.458	-0.449934	0.203172	-2.21455	0.0267911	0.0696545
ENSG00000089154	GCN1	61220.8	85143.8	69729.5	48521.8	43828.4	43135	58596.5	-0.673502	0.103444	-6.5108	7.47495e-11	8.38451e-10
ENSG00000089157	RPLP0	214177	196890	205634	232201	222077	216961	214657	0.122255	0.0681888	1.79289	0.0729909	0.158963
ENSG00000089159	PXN	6703.13	7195.73	6659.46	15245.2	14249.6	14679	10788.7	1.10346	0.0729834	15.1194	1.20636e-51	1.56703e-49
ENSG00000089163	SIRT4	78.3134	83.4818	124.562	98.3415	93.0507	136.225	102.329	0.195028	0.316912	0.615401	0.53829	0.699152
ENSG00000089169	RPH3A	0	0	0	25.9547	13.6578	14.4133	9.0043	6.49649	1.52224	4.2677	1.97497e-05	0.000104277
ENSG00000089177	KIF16B	1625.23	1704.43	1689.53	1484.67	1446.4	1457.76	1568.01	-0.193581	0.0937363	-2.06516	0.0389077	0.0949641
ENSG00000089195	TRMT6	2277.52	2126.92	2562.66	1525.43	1543.54	1757.65	1965.62	-0.529689	0.10598	-4.998	5.79293e-07	3.90087e-06
ENSG00000089199	CHGB	3.60641	9.96653	3.37649	8.00217	20.4571	18.1267	10.5892	1.45487	0.93324	1.55895	0.119009	0.234591
ENSG00000089220	PEBP1	15044.9	13319.2	14383.6	12181.4	12373	12163.1	13244.2	-0.219361	0.073563	-2.98194	0.00286426	0.00986084
ENSG00000089225	TBX5	0	2.13855	0.595449	0.945824	0	1.93639	NA	NA	NA	NA	NA	NA
ENSG00000089234	BRAP	4754.07	4809.53	4814.54	4859.37	4199.28	4231.95	4611.46	-0.113507	0.0849366	-1.33637	0.181428	0.325208
ENSG00000089248	ERP29	7244	6198.73	6209.12	11261.8	12172.5	12560.4	9274.43	0.873003	0.0861698	10.1312	4.01704e-24	1.54301e-22
ENSG00000089250	NOS1	0	0	0	16.9501	5.01463	15.2154	6.1967	5.96291	1.67292	3.56438	0.000364724	0.00152307
ENSG00000089280	FUS	62431.1	54276.6	63321.2	79815.7	84122.5	87855.8	71970.5	0.484024	0.0796312	6.07831	1.21453e-09	1.17142e-08
ENSG00000089289	IGBP1	3292.92	3423.54	3470.6	4428.51	3934	3871.88	3736.91	0.264287	0.0862002	3.06597	0.00216967	0.00770563
ENSG00000089327	FXYD5	9670.23	7896.35	9124.8	12349.2	12079.8	12172.2	10548.8	0.455511	0.0850563	5.35541	8.53628e-08	6.44919e-07
ENSG00000089335	ZNF302	17.613	14.7405	13.7912	71.6667	46.6025	33.0001	32.9024	1.70322	0.530649	3.20969	0.00132879	0.00493997
ENSG00000089351	GRAMD1A	5533.07	5747.76	5868.49	6647.96	6861.24	7136.63	6299.19	0.267732	0.0745556	3.59104	0.000329361	0.00138733
ENSG00000089356	FXYD3	2.05	0	0	0	0	0	NA	NA	NA	NA	NA	NA
ENSG00000089472	HEPH	9278.04	9929.13	9103.98	14326.4	13000.3	14042.6	11613.4	0.547083	0.0756149	7.23512	4.65111e-13	6.57935e-12
ENSG00000089486	CDIP1	145.159	146.778	145.613	156.282	96.3451	88.3336	129.752	-0.384894	0.285373	-1.34874	0.177421	0.319519
ENSG00000089505	CMTM1	153.434	138.389	178.007	173.917	138.387	126.191	151.388	-0.0969595	0.251326	-0.385792	0.699651	0.821322
ENSG00000089558	KCNH4	482.023	542.839	601.916	225.202	253.081	237.241	390.384	-1.18352	0.165619	-7.14605	8.93112e-13	1.22396e-11
ENSG00000089597	GANAB	49288.8	49467.4	50902.5	47397	42989.2	45609.3	47609	-0.138124	0.0685549	-2.01479	0.0439264	0.105246
ENSG00000089639	GMIP	2243.99	2521.72	2634.76	3196.61	2483.72	2623.68	2617.41	0.166156	0.110796	1.49965	0.133705	0.257078
ENSG00000089682	RBM41	2649.18	2398.81	2200.6	2656.02	2644.22	2863.33	2568.7	0.171042	0.0965324	1.77186	0.0764185	0.164838
ENSG00000089685	BIRC5	17712.4	16338	21038.4	15742	14362.2	16754	16991.2	-0.23336	0.0969797	-2.40627	0.0161163	0.0451722
ENSG00000089692	LAG3	18.6429	47.5475	35.9294	25.065	62.1817	42.3909	38.6262	0.348001	0.533029	0.652875	0.513837	0.678331
ENSG00000089693	MLF2	11024.6	9709.6	10435.2	11606.7	11674.2	12476.4	11154.4	0.198046	0.0773248	2.56122	0.0104304	0.0308797
ENSG00000089723	OTUB2	60.9219	35.7542	28.4671	21.6636	29.9732	37.2728	35.6755	-0.481458	0.511675	-0.940945	0.346733	0.5219
ENSG00000089737	DDX24	12001.7	11646.8	11616.5	9749.06	9480.21	9289.91	10630.7	-0.306292	0.0685988	-4.46497	8.00797e-06	4.54122e-05
ENSG00000089775	ZBTB25	453.271	618.907	649.234	533.449	616.698	450.3	553.643	-0.102871	0.173774	-0.591982	0.553862	0.71218
ENSG00000089818	NECAP1	1787.64	2070.26	2096.72	1924.56	2038.93	2233.88	2025.33	0.05788	0.103585	0.55877	0.576319	0.730221
ENSG00000089820	ARHGAP4	4452.47	4098.55	4056.42	4613.91	3931.94	4468.24	4270.26	0.0453862	0.0894853	0.507192	0.61202	0.757843
ENSG00000089847	ANKRD24	17.3637	21.8716	13.126	144.399	58.9711	94.1979	58.3216	2.4936	0.458486	5.43876	5.3653e-08	4.16695e-07
ENSG00000089876	DHX32	1909.74	1692.54	2000.63	1354.87	1403.48	1440.19	1633.58	-0.415942	0.102346	-4.06407	4.82245e-05	0.000237109
ENSG00000089902	RCOR1	9360.28	9253.62	9394.01	12505.6	11785.5	11631.3	10655.1	0.359079	0.0700509	5.12597	2.9601e-07	2.07783e-06
ENSG00000089916	GPATCH2L	3841.2	4418.19	4425.14	4099.01	4461.2	4172.87	4236.27	0.00567428	0.0878819	0.0645671	0.948519	0.972343
ENSG00000090006	LTBP4	7992.6	7956.91	7665.8	9977.18	13282.6	14959.4	10305.7	0.694334	0.114785	6.04899	1.45757e-09	1.39305e-08
ENSG00000090013	BLVRB	19595.8	16818.5	17809.1	20923.4	21109.7	20902.4	19526.5	0.214937	0.0760897	2.82478	0.00473132	0.015375
ENSG00000090020	SLC9A1	3007.34	3363.01	3131.61	3601.8	3123.34	3297.8	3254.15	0.0768466	0.0907853	0.846465	0.397294	0.572085
ENSG00000090054	SPTLC1	7400.1	7028.82	6359.28	7728.5	6874.81	7633.88	7170.9	0.0970371	0.0858605	1.13017	0.258404	0.422439
ENSG00000090060	PAPOLA	25770.7	23556.2	26624	18675.9	17407.6	18376.5	21735.2	-0.479825	0.0747444	-6.41955	1.36682e-10	1.48088e-09
ENSG00000090061	CCNK	7255.29	7483.6	8448.45	9570.53	9394.78	10456.9	8768.27	0.343702	0.084563	4.06444	4.8147e-05	0.000236881
ENSG00000090097	PCBP4	214.646	255.256	228.995	542.189	396.256	686.498	387.307	1.21271	0.2039	5.94755	2.72186e-09	2.51195e-08
ENSG00000090104	RGS1	0	0	0	0	0	0	NA	NA	NA	NA	NA	NA
ENSG00000090238	YPEL3	140.482	160.679	147.082	827.346	847.804	915.717	506.518	2.53399	0.155271	16.3197	7.14418e-60	1.14312e-57
ENSG00000090263	MRPS33	2803.13	2138.7	2972.9	3172.84	3176.02	3286.37	2924.99	0.284646	0.113731	2.50281	0.0123213	0.0356266
ENSG00000090266	NDUFB2	8374.22	6944.72	8185.4	7389.92	7849.87	8142.71	7814.47	-0.00748129	0.0886311	-0.0844093	0.932731	0.964095
ENSG00000090273	NUDC	41801	37377.7	41780.8	27366.4	25338.5	26983.3	33441.3	-0.602102	0.0747025	-8.06	7.62946e-16	1.45375e-14
ENSG00000090316	MAEA	7453.44	6723.55	6795.76	8235.99	8319.78	9439.67	7828.03	0.309503	0.0841773	3.6768	0.000236175	0.00102189
ENSG00000090339	ICAM1	3069.32	2731.67	2824.86	4009.74	3968.55	4381.96	3497.68	0.518566	0.087466	5.92877	3.0521e-09	2.80387e-08
ENSG00000090372	STRN4	9653.35	8658.16	10564.4	11142.9	11591	12123.5	10622.2	0.271778	0.0860626	3.15791	0.00158903	0.00582236
ENSG00000090376	IRAK3	14.1557	18.2644	12.9341	3.72357	6.83369	25.0188	13.4884	-0.36347	0.862388	-0.42147	0.673412	0.804187
ENSG00000090382	LYZ	1053.04	886.932	987.321	1648	1365.57	1543.18	1247.34	0.638131	0.117401	5.43546	5.46539e-08	4.24187e-07
ENSG00000090402	SI	0	0	0	0	0	0	NA	NA	NA	NA	NA	NA
ENSG00000090432	MUL1	4174.52	3958.08	3732.92	3621.66	3411.82	3697.65	3766.11	-0.145374	0.0839844	-1.73097	0.0834576	0.17733
ENSG00000090447	TFAP4	3511.16	3076.03	3060.06	1506.8	1402.79	1410.24	2327.85	-1.15931	0.0952939	-12.1657	4.73549e-34	3.10066e-32
ENSG00000090470	PDCD7	4521.94	3875.84	4067.2	2937.28	2948.45	2995.85	3557.76	-0.488957	0.0869382	-5.62419	1.86376e-08	1.54584e-07
ENSG00000090487	SPG21	5639.54	5387.96	5146.52	3880.52	4132.29	4046.49	4705.55	-0.4236	0.0788401	-5.37291	7.74778e-08	5.88291e-07
ENSG00000090512	FETUB	0	0	0	0	0	0	NA	NA	NA	NA	NA	NA
ENSG00000090520	DNAJB11	7383.48	6691.38	7224.83	6875.66	6702.63	6706.29	6930.71	-0.0704118	0.0750952	-0.937634	0.348433	0.5237
ENSG00000090530	P3H2	3.55373	8.1018	1.88067	9.04236	1.3315	0	3.98501	-0.427919	1.59339	-0.268559	0.788269	0.879892
ENSG00000090534	THPO	60.8056	28.516	33.0917	22.3781	26.4123	23.5734	32.4628	-0.750189	0.524245	-1.43099	0.152433	0.284664
ENSG00000090539	CHRD	37.9962	67.8941	23.6357	29.3623	40.5069	24.2622	37.2762	-0.415514	0.536952	-0.773838	0.439027	0.611549
ENSG00000090554	FLT3LG	167.042	124.447	157.182	174.546	244.058	210.098	179.562	0.487466	0.239502	2.03533	0.0418173	0.101035
ENSG00000090565	RAB11FIP3	1502.47	1826.37	1480.34	1332.96	1317.52	1097.8	1426.24	-0.358861	0.121658	-2.94975	0.0031803	0.0108087
ENSG00000090581	GNPTG	1509.82	1255.2	1561.94	1500.8	1660.22	1766.16	1542.36	0.18761	0.115296	1.6272	0.103695	0.210429
ENSG00000090612	ZNF268	1100.02	1034.25	782.413	1327	1185.93	919.157	1058.13	0.235057	0.15541	1.5125	0.130408	0.252082
ENSG00000090615	GOLGA3	17338	21048.8	17172.5	16598.7	14224.6	14628	16835.1	-0.28975	0.0945043	-3.066	0.00216942	0.00770563
ENSG00000090621	PABPC4	41957.5	40338.9	43739.3	39117.7	42640.8	47207.6	42500.3	0.0331188	0.0815536	0.406099	0.68467	0.811759
ENSG00000090659	CD209	0	0	0	1.88212	0	3.04191	NA	NA	NA	NA	NA	NA
ENSG00000090661	CERS4	73.441	115.42	95.8346	117.365	107.563	100.446	101.678	0.196153	0.300553	0.652641	0.513988	0.678456
ENSG00000090674	MCOLN1	1500.57	1410.8	1652.44	1269.34	1337.56	1347.5	1419.7	-0.206461	0.10449	-1.97589	0.0481672	0.11327
ENSG00000090686	USP48	19952.7	19669.5	20417.2	19465.7	17656	17653.5	19135.8	-0.132375	0.0718439	-1.84254	0.065396	0.145438
ENSG00000090776	EFNB1	560.799	480.723	467.245	374.991	436.014	427.436	457.868	-0.285058	0.155054	-1.83844	0.0659971	0.146585
ENSG00000090857	PDPR	8439.53	10592.8	9524.46	8600.58	8196.26	8882.67	9039.39	-0.153232	0.0903133	-1.69668	0.0897579	0.187826
ENSG00000090861	AARS1	44383.7	45744.1	46894.6	69222	61904.1	62787.5	55156	0.50101	0.0718951	6.96862	3.20072e-12	4.1599e-11
ENSG00000090863	GLG1	9775.3	10628.9	10673	10079.4	8951.69	9222.92	9888.54	-0.137369	0.0788495	-1.74217	0.0814794	0.173953
ENSG00000090889	KIF4A	9861.56	10540.3	10274.2	12050.7	10432.6	10615.5	10629.1	0.109637	0.0803117	1.36515	0.172206	0.312452
ENSG00000090905	TNRC6A	7860.58	8338.77	8694.59	6709.09	6361.9	7269.72	7539.11	-0.291634	0.0814721	-3.57955	0.000344183	0.00144474
ENSG00000090924	PLEKHG2	4354.01	5146.73	5269.51	4223.63	4933.29	5538.99	4911.03	-0.00752496	0.107978	-0.0696899	0.944441	0.969974
ENSG00000090932	DLL3	315.876	236.829	243.038	150.514	146.58	111.19	200.671	-0.962195	0.230929	-4.16662	3.0915e-05	0.000157915
ENSG00000090971	NAT14	2422.31	1866.59	1898.35	2062.35	2212.58	2307.59	2128.29	0.0891165	0.113666	0.784023	0.433027	0.605881
ENSG00000090975	PITPNM2	2235.35	2256.49	2393.01	3958.68	3971.31	3744.1	3093.16	0.762112	0.083077	9.17356	4.57666e-20	1.29937e-18
ENSG00000090989	EXOC1	3689.74	3415.39	3548.62	3629.25	2825.58	3418.67	3421.21	-0.110411	0.101385	-1.08903	0.276139	0.443639
ENSG00000091009	RBM27	10130.6	10631.8	10165.5	8569.09	7649.87	7834	9163.47	-0.362691	0.0760448	-4.76944	1.84743e-06	1.15937e-05
ENSG00000091010	POU4F3	5.1719	7.37571	10.6244	13.1687	0.8282	4.98855	7.02623	-0.290888	1.1562	-0.25159	0.801358	0.888473
ENSG00000091039	OSBPL8	13694.7	14070.2	14025.5	12799.2	10264.8	10316.9	12528.6	-0.324008	0.0911852	-3.55329	0.000380439	0.00158233
ENSG00000091073	DTX2	3123.71	2986.39	2986.37	3068.97	2879.05	2950.61	2999.18	-0.0319172	0.0820834	-0.388838	0.697396	0.819741
ENSG00000091106	NLRC4	21.5175	12.4237	10.6506	18.7832	12.5757	5.05842	13.5015	-0.291571	0.811526	-0.359287	0.71938	0.83474
ENSG00000091127	PUS7	7225.52	7083.63	6745.36	4421.06	4229.45	4736.98	5740.34	-0.6536	0.079386	-8.23319	1.82289e-16	3.70108e-15
ENSG00000091128	LAMB4	74.7603	70.8052	38.3327	49.4191	35.9624	53.0266	53.7177	-0.414075	0.422472	-0.980125	0.327024	0.500649
ENSG00000091129	NRCAM	19.0839	17.1785	9.96213	104.718	51.418	47.7579	41.6864	2.12939	0.522822	4.07287	4.64367e-05	0.000229251
ENSG00000091136	LAMB1	2808.11	3721.11	2708.95	3623.13	3576.75	3169.49	3267.92	0.167332	0.117188	1.42789	0.153323	0.285705
ENSG00000091137	SLC26A4	25.4059	27.1475	45.0716	20.4263	38.5999	57.2031	35.6424	0.230982	0.536284	0.430708	0.666681	0.799344
ENSG00000091138	SLC26A3	0	1.07107	2.46211	6.796	1.57567	1.93472	2.3066	1.56845	1.94067	0.808197	0.418977	0.592502
ENSG00000091140	DLD	19558	17704.2	21712.2	17333.9	16724.1	17279.1	18385.2	-0.199945	0.0832825	-2.40081	0.0163589	0.0457516
ENSG00000091157	WDR7	1527.57	1431.37	1694.23	1178	1228.72	962.55	1337.07	-0.465636	0.121513	-3.83198	0.000127118	0.00057938
ENSG00000091164	TXNL1	6324.14	6003.33	6617.28	5619.86	5193.54	5179.39	5822.92	-0.244257	0.0792867	-3.08068	0.0020653	0.00737726
ENSG00000091181	IL5RA	7.64931	0	6.20479	4.00809	2.68649	1.62745	3.69602	-0.640794	1.60434	-0.399412	0.68959	0.814914
ENSG00000091262	ABCC6	2.74105	2.79549	0	2.00827	19.5779	15.8003	7.15382	2.5816	1.26907	2.03425	0.0419269	0.101269
ENSG00000091317	CMTM6	3652.2	3783.5	3518	4571.04	4103.82	4096.94	3954.25	0.221502	0.0841928	2.63089	0.00851613	0.0258231
ENSG00000091409	ITGA6	14.0621	14.4776	37.6623	22.8277	13.9572	13.3687	19.3926	-0.277115	0.692236	-0.400318	0.688922	0.814463
ENSG00000091428	RAPGEF4	0	0.354912	0	5.51751	0	0	NA	NA	NA	NA	NA	NA
ENSG00000091436	MAP3K20	5879.85	6097.8	6272.46	5936.69	5063.41	4917.45	5694.61	-0.197126	0.0892849	-2.20783	0.027256	0.0706919
ENSG00000091482	SMPX	0	0	0	0	0	0	NA	NA	NA	NA	NA	NA
ENSG00000091483	FH	16155.5	14848.7	15717.8	13356.2	12612.1	12830.8	14253.5	-0.268091	0.0711062	-3.7703	0.000163054	0.000726855
ENSG00000091490	SEL1L3	3919.87	4099.73	3791.61	7212.93	5996.96	6652.85	5278.99	0.749599	0.0883951	8.4801	2.24993e-17	4.96898e-16
ENSG00000091513	TF	477.063	654.34	508.532	6824.27	5033.33	6780.2	3379.62	3.50743	0.131781	26.6157	4.47304e-156	3.72666e-153
ENSG00000091527	CDV3	18410	18109.1	18573.2	14284.3	13386.6	13264.8	16004.7	-0.428493	0.0688319	-6.2252	4.80935e-10	4.87615e-09
ENSG00000091536	MYO15A	5.31631	3.84902	1.75905	77.1608	63.9815	60.5555	35.437	4.18642	0.611097	6.85067	7.35038e-12	9.19216e-11
ENSG00000091542	ALKBH5	8633.36	8783	8767.14	9384.19	9264.75	9535.4	9061.31	0.106211	0.0681281	1.55899	0.119	0.234591
ENSG00000091583	APOH	0	0	0	0	0	0	NA	NA	NA	NA	NA	NA
ENSG00000091592	NLRP1	401.577	460.198	326.072	567.437	435.671	614.032	467.498	0.441073	0.180469	2.44404	0.0145236	0.0411813
ENSG00000091622	PITPNM3	58.3022	48.7097	57.6731	82.989	77.9058	88.3113	68.9818	0.596722	0.342797	1.74074	0.0817286	0.174346
ENSG00000091640	SPAG7	1507.31	1276.42	1281.66	1571.35	1656.71	1674.13	1494.6	0.26969	0.10631	2.53682	0.0111864	0.0328203
ENSG00000091651	ORC6	4422.19	3893.37	4262.58	5283.54	5366.2	5353.12	4763.5	0.347459	0.0806413	4.3087	1.6422e-05	8.80932e-05
ENSG00000091656	ZFHX4	790.868	686.336	594.601	651.506	794.096	810.616	721.337	0.12339	0.147385	0.837199	0.402481	0.576667
ENSG00000091664	SLC17A6	0	0	0	0	2.50992	0	NA	NA	NA	NA	NA	NA
ENSG00000091704	CPA1	0	0	0	1.6126	0	1.18344	NA	NA	NA	NA	NA	NA
ENSG00000091732	ZC3HC1	4943.64	4370.98	5032.19	4602.21	4853.71	4931.02	4788.96	0.0040647	0.0848113	0.0479264	0.961775	0.978966
ENSG00000091831	ESR1	9.70116	4.12753	7.7366	24.2318	29.5583	18.9828	15.723	1.71776	0.755102	2.27488	0.0229134	0.0609838
ENSG00000091844	RGS17	31.3195	30.1296	30.2234	46.8632	64.8984	60.9754	44.0682	0.912152	0.430467	2.11898	0.0340919	0.0850484
ENSG00000091879	ANGPT2	15.7048	17.3809	11.6698	23.8199	22.5143	8.5621	16.6086	0.301508	0.720873	0.418255	0.675761	0.805722
ENSG00000091947	TMEM101	2499.65	2100.37	2277.72	2744.83	2739.97	2631.02	2498.93	0.238814	0.0939856	2.54096	0.0110548	0.0324906
ENSG00000091972	CD200	0	0	0.782367	5.14666	0.691168	0	NA	NA	NA	NA	NA	NA
ENSG00000091986	CCDC80	63.1788	31.0215	17.6398	153.399	116.282	136.878	86.3999	1.92425	0.406671	4.7317	2.22647e-06	1.38216e-05
ENSG00000092009	CMA1	0	0	0	0	0	0	NA	NA	NA	NA	NA	NA
ENSG00000092010	PSME1	1474.43	1291.91	1288.66	2189.69	2286.96	2173.69	1784.22	0.713457	0.0985693	7.23813	4.54916e-13	6.44269e-12
ENSG00000092020	PPP2R3C	1644.03	1555.9	1689.82	1688	1460.18	1369	1567.82	-0.114	0.108572	-1.05	0.293717	0.463817
ENSG00000092036	HAUS4	2996.86	2576.68	2675.37	3461.2	3166.72	3379.96	3042.8	0.278526	0.0914899	3.04434	0.00233191	0.00821423
ENSG00000092051	JPH4	8.35955	4.26656	2.31115	8.53376	6.60088	4.96194	5.83897	0.422809	1.1542	0.366323	0.714124	0.831115
ENSG00000092054	MYH7	3.0835	1.04882	0	4.71068	2.49433	3.01988	2.39287	1.28648	1.85194	0.694666	0.487265	0.655757
ENSG00000092067	CEBPE	0	3.27204	3.55823	10.3887	15.5381	5.85873	6.43597	2.24112	1.25867	1.78055	0.0749865	0.162429
ENSG00000092068	SLC7A8	2939.2	2711.14	2885.45	4612.86	4379.95	4869.2	3732.97	0.699363	0.0839708	8.32864	8.17774e-17	1.71661e-15
ENSG00000092094	OSGEP	3457.87	2766.22	3359.17	2764.88	2772.22	3310.88	3071.87	-0.115326	0.109066	-1.0574	0.290331	0.460099
ENSG00000092096	SLC22A17	12.9432	1.6023	5.45773	21.9308	12.6288	33.6015	14.6941	1.70443	0.855966	1.99123	0.0464554	0.110094
ENSG00000092098	RNF31	2831.25	2996.54	3218.64	2483.92	1755.19	2124.5	2568.34	-0.507748	0.118367	-4.28961	1.78985e-05	9.53154e-05
ENSG00000092108	SCFD1	4219.55	4200.82	4403.07	3975.2	3505.5	3841.09	4024.21	-0.179769	0.0833025	-2.15803	0.0309256	0.0785858
ENSG00000092140	G2E3	3308.9	2908.38	3490.95	3611.69	3341.38	3126.9	3298.03	0.055107	0.0971389	0.567301	0.57051	0.726051
ENSG00000092148	HECTD1	11786.9	14476.2	12807.9	13066.7	10998.3	11912.9	12508.1	-0.119081	0.0931485	-1.2784	0.20111	0.350781
ENSG00000092199	HNRNPC	75685.8	66376	72693	69185.3	67825.3	68343.7	70018.2	-0.0645708	0.0718346	-0.898882	0.368716	0.544931
ENSG00000092200	RPGRIP1	41.4198	22.6816	26.5957	93.0663	39.5973	54.4087	46.2949	1.04604	0.479511	2.18148	0.0291483	0.0747375
ENSG00000092201	SUPT16H	24018.8	23619.8	24352.4	18177.2	16470.1	17695.4	20722.3	-0.459866	0.0701757	-6.55307	5.63658e-11	6.41476e-10
ENSG00000092203	TOX4	5372.17	4910.25	5558.96	6321.13	5076.31	5318.53	5426.22	0.0775503	0.0966931	0.802025	0.422539	0.596178
ENSG00000092208	GEMIN2	878.593	823.802	913.677	695.844	813.551	787.006	818.745	-0.188003	0.123523	-1.52202	0.128005	0.248712
ENSG00000092295	TGM1	62.4147	192.078	66.4715	113.945	92.6764	74.2684	100.309	-0.177097	0.405878	-0.43633	0.662598	0.79639
ENSG00000092330	TINF2	722.563	699.44	778.91	710.631	835.71	975.234	787.081	0.195534	0.140351	1.39318	0.163564	0.300317
ENSG00000092345	DAZL	0	0	0	0	0	0	NA	NA	NA	NA	NA	NA
ENSG00000092377	TBL1Y	0	1.03881	0	0	0	0	NA	NA	NA	NA	NA	NA
ENSG00000092421	SEMA6A	30.3245	67.6126	15.0227	36.3761	70.3641	50.8617	45.0936	0.508019	0.542554	0.936346	0.349095	0.524229
ENSG00000092439	TRPM7	9782.86	10952.8	9769.31	7561.86	7350.48	6338.87	8626.03	-0.521491	0.0888617	-5.86857	4.39573e-09	3.94962e-08
ENSG00000092445	TYRO3	5347.77	5737.78	5687.3	5937.09	5280.42	5135.97	5521.05	-0.0364532	0.0841704	-0.433088	0.664951	0.797915
ENSG00000092470	WDR76	6061.01	5898.77	6438.53	6171.53	5147.97	5520.52	5873.06	-0.127734	0.0877547	-1.45558	0.145508	0.274614
ENSG00000092529	CAPN3	30.0113	27.9386	6.91297	32.2888	47.6227	55.4731	33.3746	1.09006	0.596205	1.82834	0.0674989	0.149249
ENSG00000092531	SNAP23	7816.1	7161.52	9370.86	9907.01	9320.7	9940.62	8919.47	0.260986	0.0964968	2.7046	0.00683857	0.0212853
ENSG00000092607	TBX15	71.8413	107.481	107.529	169.333	131.053	148.924	122.693	0.648245	0.282735	2.29277	0.0218614	0.0585841
ENSG00000092621	PHGDH	3285.76	3711.56	3503.3	17681.6	16664.3	18182.2	10504.8	2.32291	0.0782158	29.6988	7.95857e-194	1.20179e-190
ENSG00000092758	COL9A3	32.8256	1.90062	14.8766	99.1356	159.649	122.938	71.8877	3.0724	0.563121	5.45603	4.8691e-08	3.80719e-07
ENSG00000092820	EZR	29352.2	28814.6	30454.2	38056.6	31684.8	34006.4	32061.5	0.227354	0.0805393	2.8229	0.00475914	0.0154571
ENSG00000092841	MYL6	12041.6	9554.48	10267.3	22497	22756	22407.7	16587.3	1.08635	0.087765	12.3779	3.4409e-35	2.36181e-33
ENSG00000092847	AGO1	18879.7	24858.1	20333.6	12205.9	10768.5	10726.4	16295.4	-0.926922	0.100182	-9.25237	2.19572e-20	6.38396e-19
ENSG00000092850	TEKT2	8.42675	24.8207	21.2741	15.3634	18.0761	10.5718	16.4221	-0.301217	0.728831	-0.413287	0.679396	0.808456
ENSG00000092853	CLSPN	12675.6	13112.7	13000.5	10772.2	10032.4	9968.61	11593.7	-0.333959	0.0708596	-4.71296	2.4414e-06	1.50707e-05
ENSG00000092871	RFFL	2894.19	2970.65	2822.89	2670.04	2480.43	2421.88	2710.02	-0.198169	0.0860755	-2.30227	0.0213197	0.0572913
ENSG00000092929	UNC13D	27352.8	27009.2	28112	18778.1	19340.7	18944.6	23256.2	-0.531341	0.0651084	-8.16087	3.32633e-16	6.5606e-15
ENSG00000092931	MFSD11	2103.65	2163.4	2253.27	2531.85	2264.95	2354.49	2278.6	0.13321	0.0907513	1.46786	0.142142	0.269505
ENSG00000092964	DPYSL2	219.341	295.417	226.496	359.32	284.959	278.832	277.394	0.318034	0.203399	1.5636	0.117912	0.232902
ENSG00000092969	TGFB2	15.1195	22.3221	16.3058	5.55905	14.5664	13.7473	14.6034	-0.667625	0.75679	-0.88218	0.377679	0.554246
ENSG00000092978	GPATCH2	165.539	145.698	158.929	177.623	166.12	160.023	162.322	0.10047	0.227885	0.44088	0.6593	0.793542
ENSG00000093000	NUP50	13702.7	13215.3	15165.6	10593.6	9674.66	9555.62	11984.6	-0.496664	0.0811792	-6.11812	9.46843e-10	9.23191e-09
ENSG00000093009	CDC45	21221.3	19144.9	19177.4	19312.3	19399.8	20365.8	19770.3	-0.011378	0.0732682	-0.155292	0.876591	0.932969
ENSG00000093010	COMT	16615.2	14216.3	15672	20188.1	19649.1	21236.6	17929.6	0.393191	0.0789919	4.97761	6.43739e-07	4.3132e-06
ENSG00000093072	ADA2	0	0	0	0	0	0	NA	NA	NA	NA	NA	NA
ENSG00000093100	NA	0	0	0	70.2	50.0941	87.6918	34.6643	8.448	1.28066	6.59659	4.20731e-11	4.86377e-10
ENSG00000093134	VNN3P	0	0	0	0	1.67328	0	NA	NA	NA	NA	NA	NA
[truncated: 58,359 more rows]

## Sheet: Sup Table 2 - Hallmark GSE 
CHELATION Hallmark GSE
ID	setSize	enrichmentScore	NES	pvalue	p.adjust	qvalue	rank	leading_edge
HALLMARK_TNFA_SIGNALING_VIA_NFKB	167	0.674775	1.762	1e-10	4.4e-09	2.73684e-09	4536	tags=51%
HALLMARK_EPITHELIAL_MESENCHYMAL_TRANSITION	150	0.657869	1.716	3.06574e-09	6.74463e-08	4.19522e-08	4472	tags=48%
HALLMARK_INFLAMMATORY_RESPONSE	147	0.639383	1.667	3.32315e-08	4.87396e-07	3.03165e-07	3350	tags=37%
HALLMARK_MYOGENESIS	166	0.595514	1.555	1.43177e-06	1.57494e-05	9.79631e-06	4604	tags=39%
HALLMARK_HYPOXIA	172	0.596457	1.559	2.1195e-06	1.86516e-05	1.16015e-05	5948	tags=49%
HALLMARK_MYC_TARGETS_V2	49	-0.586278	-2.11	2.20502e-05	0.000161701	0.00010058	4672	tags=73%
HALLMARK_COAGULATION	95	0.621771	1.599	5.26529e-05	0.000330961	0.000205861	4543	tags=42%
HALLMARK_APOPTOSIS	134	0.588782	1.527	6.8522e-05	0.000350904	0.000218265	4779	tags=37%
HALLMARK_KRAS_SIGNALING_UP	153	0.570491	1.488	7.17758e-05	0.000350904	0.000218265	4638	tags=37%
HALLMARK_IL6_JAK_STAT3_SIGNALING	66	0.642863	1.615	0.000148268	0.000652378	0.000405785	2629	tags=29%
HALLMARK_ALLOGRAFT_REJECTION	138	0.555076	1.442	0.000721856	0.00288742	0.001796	4193	tags=33%
HALLMARK_KRAS_SIGNALING_DN	133	0.551655	1.431	0.000878179	0.00321999	0.00200287	4732	tags=40%
HALLMARK_IL2_STAT5_SIGNALING	161	0.520525	1.358	0.00235646	0.0079757	0.00496096	4350	tags=30%
HALLMARK_P53_PATHWAY	173	0.517574	1.352	0.00305846	0.0096123	0.00597894	5923	tags=45%
HALLMARK_CHOLESTEROL_HOMEOSTASIS	65	0.595066	1.494	0.00379896	0.0111436	0.00693144	5312	tags=57%
HALLMARK_ESTROGEN_RESPONSE_LATE	167	0.509735	1.331	0.0102584	0.0282106	0.0175472	4363	tags=29%
PCBP1 KD Hallmark GSE
ID	setSize	enrichmentScore	NES	pvalue	p.adjust	qvalue	rank	leading_edge
HALLMARK_E2F_TARGETS	199	0.505695	1.873	0.00052644	0.026322	0.0221659	5670	"tags=62%
PCBP1 OE Hallmark GSE
ID	setSize	enrichmentScore	NES	pvalue	p.adjust	qvalue	rank	leading_edge
HALLMARK_TNFA_SIGNALING_VIA_NFKB	156	-0.666751	-2.285	2.44582e-10	1.22291e-08	8.496e-09	1291	tags=35%, list=9%, signal=33%
HALLMARK_HEME_METABOLISM	190	0.661135	2.22	3.67912e-09	9.19781e-08	6.39006e-08	2693	tags=52%, list=18%, signal=43%
HALLMARK_MYC_TARGETS_V2	56	-0.773688	-2.33	5.15543e-08	8.59239e-07	5.96945e-07	2524	tags=73%, list=17%, signal=61%
HALLMARK_UNFOLDED_PROTEIN_RESPONSE	109	-0.576483	-1.875	9.70797e-05	0.00117923	0.000819251	3315	tags=44%, list=22%, signal=34%
HALLMARK_MYC_TARGETS_V1	199	-0.487117	-1.698	0.000117923	0.00117923	0.000819251	4727	tags=56%, list=32%, signal=39%
HALLMARK_ESTROGEN_RESPONSE_EARLY	146	-0.517331	-1.759	0.000195328	0.0013952	0.000969296	1702	tags=36%, list=11%, signal=32%
HALLMARK_IL2_STAT5_SIGNALING	149	-0.510089	-1.735	0.000184329	0.0013952	0.000969296	1718	tags=28%, list=12%, signal=25%
HALLMARK_MTORC1_SIGNALING	191	-0.441967	-1.542	0.00235169	0.0146981	0.0102113	3612	tags=41%, list=24%, signal=31%
HALLMARK_EPITHELIAL_MESENCHYMAL_TRANSITION	118	-0.48693	-1.604	0.00449261	0.024959	0.0173399	1163	tags=29%, list=8%, signal=27%
HALLMARK_UV_RESPONSE_DN	120	-0.479239	-1.568	0.00570137	0.0285069	0.0198048	2197	tags=32%, list=15%, signal=27%
HALLMARK_IL6_JAK_STAT3_SIGNALING	56	-0.543885	-1.638	0.0106704	0.0444598	0.0308879	881	tags=36%, list=6%, signal=34%
HALLMARK_INFLAMMATORY_RESPONSE	121	-0.452598	-1.483	0.0100819	0.0444598	0.0308879	1669	tags=26%, list=11%, signal=24%
HALLMARK_UV_RESPONSE_UP	132	-0.444435	-1.487	0.0130127	0.0464739	0.0322871	2458	tags=27%, list=17%, signal=22%
HALLMARK_HYPOXIA	161	-0.424003	-1.456	0.012631	0.0464739	0.0322871	1125	tags=17%, list=8%, signal=16%
PCBP2 KD Hallmark GSE
ID	setSize	enrichmentScore	NES	pvalue	p.adjust	qvalue	rank	leading_edge
HALLMARK_OXIDATIVE_PHOSPHORYLATION	199	-0.544586	-2.141	1.62405e-09	8.12026e-08	5.64145e-08	4305	tags=62%
HALLMARK_MTORC1_SIGNALING	191	-0.510466	-1.998	8.42238e-08	2.10559e-06	1.46283e-06	4009	tags=63%
HALLMARK_ADIPOGENESIS	175	-0.506588	-1.964	6.66909e-07	1.11151e-05	7.7221e-06	3175	tags=47%
HALLMARK_E2F_TARGETS	199	-0.481014	-1.891	1.99436e-06	2.49295e-05	1.73194e-05	3715	tags=48%
HALLMARK_MYC_TARGETS_V1	199	-0.473047	-1.86	4.44343e-06	4.44343e-05	3.08701e-05	5218	tags=64%
HALLMARK_FATTY_ACID_METABOLISM	129	-0.517505	-1.916	1.59578e-05	0.000132981	9.23871e-05	3175	tags=55%
HALLMARK_XENOBIOTIC_METABOLISM	128	-0.50383	-1.861	6.35334e-05	0.00045381	0.000315279	3810	tags=58%
HALLMARK_CHOLESTEROL_HOMEOSTASIS	65	-0.590195	-1.977	0.000169171	0.00105732	0.000734559	2768	tags=55%
HALLMARK_GLYCOLYSIS	158	-0.441606	-1.691	0.000543839	0.00302133	0.00209903	2176	tags=35%
HALLMARK_UNFOLDED_PROTEIN_RESPONSE	107	-0.476493	-1.716	0.000681651	0.00340825	0.00236784	3661	tags=46%
HALLMARK_TNFA_SIGNALING_VIA_NFKB	141	0.389246	1.46	0.00566276	0.0257398	0.0178824	1913	tags=27%
HALLMARK_HEME_METABOLISM	186	-0.378592	-1.478	0.00738944	0.0307893	0.0213905	3186	tags=34%
HALLMARK_BILE_ACID_METABOLISM	70	-0.477306	-1.603	0.0115334	0.0443591	0.0308179	2950	tags=46%
HALLMARK_ANDROGEN_RESPONSE	83	-0.4363	-1.509	0.0137453	0.0490903	0.0341048	3971	tags=45%

## Sheet: Sup Table 3 - DEG GO
Chelation DEG GO
ONTOLOGY	ID	Description	GeneRatio	BgRatio	pvalue	p.adjust	qvalue	Count	geneID
BP	GO:0018212	peptidyl-tyrosine modification	51/1545	214/13832	1.00716e-07	0.000490469	0.00042741	51	CLK1/CD44/LTK/FGFR1/CASS4/IL11/NRP1/PDGFB/CD40/FLT1/CAV1/AREG/HPX/IL23A/NEDD9/VEGFA/HBEGF/PDGFRB/CBLB/ACVR1/ERRFI1/SRMS/LIF/EPHB2/IL6/TP53/TSLP/TTBK1/EPHA1/CTF1/KIT/ACE/ITGB2/IL6R/ITGA5/PKDCC/IL15/IGF2/CD300A/TPST1/PRKCE/CSPG4/HCLS1/FES/SOCS1/PDGFA/NTRK1/CD3E/CNTF/ITGB3/SRCIN1
BP	GO:0018108	peptidyl-tyrosine phosphorylation	50/1545	212/13832	1.89517e-07	0.000490469	0.00042741	50	CLK1/CD44/LTK/FGFR1/CASS4/IL11/NRP1/PDGFB/CD40/FLT1/CAV1/AREG/HPX/IL23A/NEDD9/VEGFA/HBEGF/PDGFRB/CBLB/ACVR1/ERRFI1/SRMS/LIF/EPHB2/IL6/TP53/TSLP/TTBK1/EPHA1/CTF1/KIT/ACE/ITGB2/IL6R/ITGA5/PKDCC/IL15/IGF2/CD300A/PRKCE/CSPG4/HCLS1/FES/SOCS1/PDGFA/NTRK1/CD3E/CNTF/ITGB3/SRCIN1
BP	GO:0002252	immune effector process	89/1545	469/13832	2.93096e-07	0.000505688	0.000440672	89	MPO/ERCC1/PARP3/SPI1/TFRC/FCGR2B/TBX21/IL4R/PLA2G3/LGALS1/CSF2RB/IL2RB/GZMB/CD40/JAG1/SMAD7/CORO1A/IL21R/RELB/IL4I1/LFNG/DHX58/CLNK/HPX/IL23A/ULBP1/CCR6/BCL6/IL18RAP/NR4A3/TRIM6/SHLD2/LRP1/IL9R/C3/CFP/ADGRE2/FGL2/RAC2/DNAJB9/RIPK3/ULBP2/EPHB2/SPINK5/PTPN22/RSAD2/DOCK2/IL6/MYO1G/SEMA7A/ANXA3/TP53/VAV1/SUSD4/DUSP10/CD226/MR1/KIT/ACE/SPON2/ITGB2/IL6R/LAPTM5/SLAMF6/SVEP1/AXL/CD300A/IL7R/GPR183/APLF/I…
BP	GO:0060326	cell chemotaxis	48/1545	205/13832	4.16765e-07	0.000539294	0.000469957	48	SPI1/FGFR1/CXCL2/NRP1/PDGFB/FLT1/CORO1A/CCL24/SERPINE1/CCL2/BIN2/IL23A/NEDD9/CCR6/VEGFA/HBEGF/PDGFRB/CSF3R/CCRL2/NR4A1/TNFSF14/CCR7/ADGRE2/RAC2/MTUS1/ARHGEF16/NINJ1/IL6/THBS1/VAV1/TRPM2/EPHA2/ACKR2/SLIT2/TPBG/KIT/ITGB2/IL6R/CXCL16/CXCL3/CXCL8/GPR183/S1PR1/EGR3/CSF1/S100A14/C5AR1/AIF1
BP	GO:0048771	tissue remodeling	35/1545	133/13832	8.68017e-07	0.000898571	0.000783043	35	PDK4/SYT7/TIE1/TFRC/FOSL2/GPR137B/TF/EFNA2/JAG1/TIMP1/CAV1/IL23A/IL1A/IGFBP5/EPAS1/RAC2/LIF/GPR55/IL6/TP53/EPHA2/CTSK/UBASH3B/RUNX1/ACE/HAND2/IL15/DCSTAMP/AXL/ADRB2/S1PR1/CHD7/CSPG4/CCDC154/ITGB3
BP	GO:0002697	regulation of immune effector process	60/1545	288/13832	1.1673e-06	0.000928357	0.000808999	60	PARP3/SPI1/TFRC/FCGR2B/TBX21/IL4R/PLA2G3/CD40/SMAD7/IL4I1/DHX58/CLNK/HPX/IL23A/ULBP1/BCL6/IL18RAP/NR4A3/TRIM6/SHLD2/C3/CFP/ADGRE2/FGL2/RAC2/DNAJB9/RIPK3/ULBP2/EPHB2/SPINK5/PTPN22/RSAD2/IL6/SEMA7A/VAV1/SUSD4/DUSP10/CD226/MR1/KIT/SPON2/ITGB2/LAPTM5/SLAMF6/SVEP1/AXL/CD300A/IL7R/APLF/ITGAM/SERPINB9/JUNB/IL20RB/A2M/FES/PRG2/LITAF/NCR1/NCR3/USP17L2
BP	GO:0061448	connective tissue development	49/1545	219/13832	1.32155e-06	0.000928357	0.000808999	49	SOX8/CD44/BARX2/SPI1/RASAL2/FOSL2/ZMPSTE24/WNT11/PTHLH/PDGFB/SMAD7/TIMP1/SMPD3/DYRK1B/GLI3/ACTA2/COL1A1/PPARD/ARRDC3/PDGFRB/DLX2/KLF7/EGR1/BBS2/COL5A1/ADAMTS7/ECM1/CTSK/WNT9A/RSPO2/NFIB/ARID5B/STC1/RUNX1/IL6R/NFIA/PKDCC/PBXIP1/HAND2/SHOX2/THBS3/RARG/LPL/CSF1/AMER1/SELENOM/COL11A2/ITGB3/GDF2
BP	GO:0048514	blood vessel morphogenesis	89/1545	486/13832	1.43486e-06	0.000928357	0.000808999	89	TNFRSF12A/PRDM1/NGFR/TIE1/SPI1/VASH1/NOTCH3/WNT11/NRCAM/NRP1/CD40/JAG1/PPP1R16B/SMAD7/FLT1/CAV1/TSPAN12/CCL24/SERPINE1/UNC5B/CCL2/FOLR1/VEGFA/SPARC/PDGFRB/AMOTL2/IL1A/ACVR1/EPAS1/ADGRB2/RECK/MMP19/NR4A1/LRP1/C3/KLF2/ADM2/ARHGAP22/SAT1/NINJ1/RAMP1/EPHB2/MYO18B/BTG1/SPINK5/ADGRB3/IL6/KLF4/THBS1/STRA6/ANXA3/ITGAX/EPHA2/ECM1/RHOB/SLIT2/EPHA1/THY1/RUNX1/ACE/S100A1/ITGA5/PLCD3/HAND2/NAA15/TERT/HEY1/CYB…
BP	GO:0009617	response to bacterium	84/1545	454/13832	1.85237e-06	0.00106532	0.00092835	84	MPO/VIM/SPI1/FCGR2B/FOSL2/NFKB2/CXCL2/ARG2/NOS1/TF/CCDC80/CSF2RB/CD40/CAV1/SERPINE1/CCL2/DHX58/IL10RA/IL23A/PLSCR4/IL1A/TRIM6/OPTN/NR4A1/C3/CCR7/CFP/VGF/ASS1/AKAP12/SYT11/CHIT1/EPHB2/SPINK5/PTPN22/IL6/IL18BP/HERC6/ANXA3/IFNAR1/EPHA2/DUSP10/REN/NFIB/PDCD4/NOCT/MR1/ACE/SPON2/ADAMTS13/IL6R/PTGER1/ALPL/GBP2/GBP4/GFI1/CXCL3/ABCA1/LPO/AXL/IL7R/CXCL8/FOS/PRKCE/CHD7/PTGER4/KLHL6/TRIB1/LPL/SSC5D/ADGRB1/PL…
BP	GO:0006935	chemotaxis	63/1545	315/13832	2.71177e-06	0.00127601	0.00111196	63	PLAUR/SEMA3B/SPI1/FGFR1/CXCL2/NRP1/PDGFB/FLT1/CORO1A/CCL24/SERPINE1/CCL2/BIN2/IL23A/NEDD9/CCR6/VEGFA/HBEGF/PDGFRB/CSF3R/CCRL2/NR4A1/TNFSF14/CCR7/ADGRE2/RAC2/MTUS1/ARHGEF16/NINJ1/LGR6/DOCK2/SEMA4F/IL6/TBR1/TUBB2B/THBS1/SEMA7A/VAV1/TRPM2/EPHA2/ACKR2/SLIT2/TPBG/ROBO3/KIT/ITGB2/IL6R/CXCL16/CXCL3/CXCL8/GPR183/S1PR1/EGR3/FES/CSF1/PLA2G6/SEMA4B/S100A14/C5AR1/PDGFA/L1CAM/AIF1/ITGB3
BP	GO:0042330	taxis	63/1545	315/13832	2.71177e-06	0.00127601	0.00111196	63	PLAUR/SEMA3B/SPI1/FGFR1/CXCL2/NRP1/PDGFB/FLT1/CORO1A/CCL24/SERPINE1/CCL2/BIN2/IL23A/NEDD9/CCR6/VEGFA/HBEGF/PDGFRB/CSF3R/CCRL2/NR4A1/TNFSF14/CCR7/ADGRE2/RAC2/MTUS1/ARHGEF16/NINJ1/LGR6/DOCK2/SEMA4F/IL6/TBR1/TUBB2B/THBS1/SEMA7A/VAV1/TRPM2/EPHA2/ACKR2/SLIT2/TPBG/ROBO3/KIT/ITGB2/IL6R/CXCL16/CXCL3/CXCL8/GPR183/S1PR1/EGR3/FES/CSF1/PLA2G6/SEMA4B/S100A14/C5AR1/PDGFA/L1CAM/AIF1/ITGB3
BP	GO:0042110	T cell activation	80/1545	432/13832	3.14284e-06	0.00135561	0.00118132	80	CEACAM21/CD44/TNFRSF9/PRDM1/TSPAN32/SPI1/TFRC/FCGR2B/TBX21/FOSL2/PAG1/IL4R/ARG2/LGALS1/SMAD7/CORO1A/CD276/RELB/IL4I1/EBI3/PIK3R2/CDK6/CAV1/LFNG/GLI3/CCL2/IL23A/CCR6/BCL6/CBLB/IL1A/HSPH1/EGR1/TNFSF14/CCR7/FGL2/RAC2/WDFY4/RIPK3/SPINK5/PTPN22/RSAD2/DOCK2/CTSL/IL6/PDE5A/TP53/VAV1/DUSP10/GSN/MR1/THY1/KIT/RUNX1/IL6R/LAPTM5/SLAMF6/IL15/IGF2/CD3D/CD300A/IL7R/GPR183/JUNB/CHD7/PTGER4/CD7/IL20RB/EGR3/SOCS1/…
BP	GO:0043062	extracellular structure organization	50/1545	233/13832	3.71994e-06	0.00148111	0.00129068	50	MMP25/ADAMTS6/TIE1/NFKB2/CCDC80/COL9A3/MMP11/PAPLN/SMPD3/APLP1/HAS1/HPN/CAV1/AEBP1/SPOCK2/COL1A1/COL7A1/TEX14/RECK/P4HA1/MMP19/LRP1/COL5A1/SPINK5/IER3IP1/LAMC1/IL6/ADAMTS7/LOXL4/ADAMTS10/CTSK/RUNX1/CARMIL2/ADAMTS13/MPZL3/NPHS1/PBXIP1/SPINT1/EFEMP2/HPSE2/MMP23B/MMP1/MMP17/COLGALT2/COL11A2/COL15A1/PRSS1/ZNF469/ITGB3/PRSS2
BP	GO:0002521	leukocyte differentiation	87/1545	486/13832	4.86535e-06	0.00179879	0.00156752	87	TNFRSF9/PRDM1/SPI1/KLF6/TFRC/FCGR2B/TBX21/FOSL2/IL4R/GPR137B/TF/IL11/EFNA2/PLA2G3/LGALS1/SMAD7/RELB/IL4I1/PIK3R2/CDK6/LFNG/GLI3/IL23A/NEDD9/CCR6/VEGFA/BCL6/IL1A/ITGA4/IL1RL1/ID2/EGR1/INHBA/BATF3/INHA/CCR7/FGL2/LIF/DNAJB9/RIPK3/SPINK5/PTPN22/RSAD2/DOCK2/CTSL/GPR55/IL6/TP53/VAV1/TRPM2/EPHA2/CTSK/DUSP10/MR1/UBASH3B/KLF10/KIT/RUNX1/IL6R/SLAMF6/IL15/DCSTAMP/FBN1/CD3D/AXL/IL7R/GPR183/FOS/OSCAR/JUNB/CHD…
BP	GO:0001525	angiogenesis	77/1545	417/13832	5.35702e-06	0.00184853	0.00161087	77	TNFRSF12A/NGFR/TIE1/VASH1/NOTCH3/NRCAM/NRP1/CD40/JAG1/PPP1R16B/FLT1/CAV1/TSPAN12/CCL24/SERPINE1/UNC5B/CCL2/VEGFA/SPARC/PDGFRB/AMOTL2/IL1A/ACVR1/EPAS1/ADGRB2/RECK/MMP19/NR4A1/C3/KLF2/ADM2/ARHGAP22/SAT1/NINJ1/RAMP1/EPHB2/BTG1/SPINK5/ADGRB3/IL6/KLF4/THBS1/ANXA3/ITGAX/EPHA2/ECM1/RHOB/SLIT2/EPHA1/THY1/RUNX1/ACE/S100A1/ITGA5/PLCD3/HAND2/NAA15/TERT/HEY1/CYBB/ANGPTL4/MINAR1/CXCL8/S1PR1/EGFL7/HPSE/CSPG4/E…
BP	GO:0007188	adenylate cyclase-modulating G protein-coupled receptor signaling pathway	37/1545	156/13832	6.25129e-06	0.00202229	0.00176229	37	GIPR/GNA15/ADCY2/ADCYAP1R1/PTHLH/PALM/APLP1/ARRDC3/ADGRB2/OPRL1/ADGRE2/ADM2/MCHR1/AKAP12/RAMP1/ADGRB3/MRAP2/GABBR2/UCN2/ADGRG5/PTGER1/GPER1/ABCA1/GPR176/ADRB2/DRD5/S1PR1/PTGER4/ADCY6/HTR1F/HTR1D/ADGRB1/ADGRG3/PDE2A/ADGRG1/S1PR3/ITGB3
BP	GO:0030198	extracellular matrix organization	49/1545	232/13832	7.36918e-06	0.00222305	0.00193723	49	MMP25/ADAMTS6/TIE1/NFKB2/CCDC80/COL9A3/MMP11/PAPLN/SMPD3/APLP1/HAS1/HPN/CAV1/AEBP1/SPOCK2/COL1A1/COL7A1/RECK/P4HA1/MMP19/LRP1/COL5A1/SPINK5/IER3IP1/LAMC1/IL6/ADAMTS7/LOXL4/ADAMTS10/CTSK/RUNX1/CARMIL2/ADAMTS13/MPZL3/NPHS1/PBXIP1/SPINT1/EFEMP2/HPSE2/MMP23B/MMP1/MMP17/COLGALT2/COL11A2/COL15A1/PRSS1/ZNF469/ITGB3/PRSS2
BP	GO:0019221	cytokine-mediated signaling pathway	68/1545	359/13832	7.85454e-06	0.00222305	0.00193723	68	FAS/CD44/TRAF1/SPI1/IL4R/CXCL2/IL11/PDGFB/CSF2RB/IL2RB/BIRC7/SAMHD1/IL21R/EBI3/CAV1/CCL24/CCL2/HPX/IL10RA/CCR6/IL1A/IL1RL1/IL18RAP/CSF3R/EGR1/TRIM6/CCRL2/INHBA/IL9R/BBS2/CCR7/IL6/IL1RN/DUOX1/TP53/IFNAR1/ECM1/ACKR2/SLIT2/OSMR/TSLP/KIT/IL6R/LAPTM5/GFI1/AIM2/IL17RE/CXCL3/IL15/IFI27/AXL/IL7R/CXCL8/LIMS1/KRT8/IL20RB/ULK1/GPR35/CSF1/USP18/IFITM2/SOCS1/MIB2/HSPA1B/HSPA1A/LILRA2/CNTF/CD24
BP	GO:0045229	external encapsulating structure organization	49/1545	233/13832	8.34099e-06	0.00222305	0.00193723	49	MMP25/ADAMTS6/TIE1/NFKB2/CCDC80/COL9A3/MMP11/PAPLN/SMPD3/APLP1/HAS1/HPN/CAV1/AEBP1/SPOCK2/COL1A1/COL7A1/RECK/P4HA1/MMP19/LRP1/COL5A1/SPINK5/IER3IP1/LAMC1/IL6/ADAMTS7/LOXL4/ADAMTS10/CTSK/RUNX1/CARMIL2/ADAMTS13/MPZL3/NPHS1/PBXIP1/SPINT1/EFEMP2/HPSE2/MMP23B/MMP1/MMP17/COLGALT2/COL11A2/COL15A1/PRSS1/ZNF469/ITGB3/PRSS2
BP	GO:0030595	leukocyte chemotaxis	36/1545	152/13832	8.58983e-06	0.00222305	0.00193723	36	SPI1/CXCL2/PDGFB/FLT1/CORO1A/CCL24/SERPINE1/CCL2/IL23A/NEDD9/CCR6/VEGFA/CSF3R/TNFSF14/CCR7/ADGRE2/RAC2/MTUS1/NINJ1/IL6/THBS1/VAV1/TRPM2/SLIT2/KIT/ITGB2/IL6R/CXCL16/CXCL3/CXCL8/GPR183/S1PR1/CSF1/S100A14/C5AR1/AIF1
BP	GO:0002694	regulation of leukocyte activation	83/1545	466/13832	9.76749e-06	0.00240745	0.00209793	83	PARP3/TNFRSF9/PRDM1/TSPAN32/SPI1/TFRC/FCGR2B/TBX21/PAG1/IL4R/GPR137B/ARG2/PLA2G3/LGALS1/CD40/SMAD7/CORO1A/CD276/IL4I1/EBI3/CAV1/GLI3/CCL2/CLNK/IL23A/NEDD9/BCL6/CBLB/IL1A/IL1RL1/ID2/NR4A3/HSPH1/SHLD2/INHBA/INHA/CDKN1A/TNFSF14/CCR7/ADGRE2/FGL2/RAC2/RIPK3/SYT11/EPHB2/SPINK5/PTPN22/IL6/THBS1/PDE5A/VAV1/DUSP10/TSLP/TTBK1/SH3KBP1/CD226/THY1/RUNX1/ITGB2/LAPTM5/IL15/GPER1/IGF2/AXL/CD300A/IL7R/GPR183/APLF…
BP	GO:1903131	mononuclear cell differentiation	70/1545	376/13832	1.06934e-05	0.00251587	0.00219241	70	TNFRSF9/PRDM1/SPI1/KLF6/FCGR2B/TBX21/FOSL2/IL4R/IL11/LGALS1/SMAD7/RELB/IL4I1/PIK3R2/CDK6/LFNG/GLI3/IL23A/CCR6/VEGFA/BCL6/IL1A/ITGA4/ID2/EGR1/INHBA/BATF3/INHA/CCR7/FGL2/DNAJB9/RIPK3/SPINK5/PTPN22/RSAD2/DOCK2/CTSL/IL6/TP53/VAV1/TRPM2/CTSK/DUSP10/MR1/KIT/RUNX1/IL6R/SLAMF6/IL15/DCSTAMP/CD3D/AXL/IL7R/GPR183/FOS/JUNB/CHD7/PTGER4/EGR3/FES/ADGRG3/CSF1/SOCS1/ZFP36L1/IKZF1/NHEJ1/PAX5/NTRK1/CD3E/PRKDC
BP	GO:0002443	leukocyte mediated immunity	59/1545	302/13832	1.18342e-05	0.0026632	0.00232079	59	ERCC1/PARP3/SPI1/TFRC/FCGR2B/TBX21/IL4R/PLA2G3/CSF2RB/IL2RB/GZMB/CD40/JAG1/SMAD7/CORO1A/IL21R/IL4I1/CLNK/HPX/IL23A/ULBP1/CCR6/BCL6/IL18RAP/NR4A3/SHLD2/IL9R/C3/ADGRE2/RAC2/RIPK3/ULBP2/RSAD2/IL6/MYO1G/ANXA3/VAV1/SUSD4/CD226/MR1/KIT/ACE/SPON2/ITGB2/SLAMF6/SVEP1/CD300A/IL7R/APLF/ITGAM/SERPINB9/IL20RB/FES/S100A13/NCR1/GZMM/NCR3/IGHE/SCART1
BP	GO:0002250	adaptive immune response	66/1545	351/13832	1.36173e-05	0.00293679	0.00255921	66	ERCC1/PARP3/PRDM1/TFRC/FCGR2B/TBX21/PAG1/NFKB2/IL4R/LAMP3/ARG2/CSF2RB/IL2RB/CD40/JAG1/SMAD7/BMX/IL21R/RELB/IL4I1/EBI3/HPX/IL23A/ULBP1/BACH2/CCR6/BCL6/IL1RL1/SHLD2/IL9R/C3/RIPK3/ULBP2/CLEC10A/EPHB2/RSAD2/CTSL/IL6/MYO1G/IL18BP/SIGLEC10/SUSD4/DUSP10/CD226/MR1/IL6R/SLAMF6/SVEP1/CD3D/IL7R/GPR183/APLF/JUNB/KLHL6/CD7/IL20RB/PDCD1/GZMM/CD3E/TRGV1/TRBC1/TRBC2/IGHE/SCART1/TRBV30/TRAC
BP	GO:0050729	positive regulation of inflammatory response	27/1545	103/13832	1.62249e-05	0.00335921	0.00292732	27	CREB3L3/PLA2G3/LGALS1/CCL24/SERPINE1/IL23A/IL1RL1/C3/CCR7/NINJ1/CLOCK/IL6/FEM1A/OSMR/TSLP/TTBK1/PDCD4/MAPK13/CAMK2N1/AIM2/IL15/PTGER4/LPL/NUPR1/PDE2A/LRRK2/NEAT1
BP	GO:0007189	adenylate cyclase-activating G protein-coupled receptor signaling pathway	26/1545	98/13832	1.8391e-05	0.00362307	0.00315726	26	GIPR/ADCY2/PTHLH/APLP1/ARRDC3/ADGRB2/OPRL1/ADGRE2/ADM2/RAMP1/ADGRB3/MRAP2/UCN2/ADGRG5/PTGER1/GPER1/ABCA1/ADRB2/DRD5/S1PR1/PTGER4/ADCY6/ADGRB1/ADGRG3/ADGRG1/S1PR3
BP	GO:0002237	response to molecule of bacterial origin	51/1545	253/13832	1.88993e-05	0.00362307	0.00315726	51	MPO/VIM/SPI1/FCGR2B/FOSL2/NFKB2/CXCL2/NOS1/CSF2RB/CD40/SERPINE1/CCL2/IL10RA/PLSCR4/IL1A/TRIM6/NR4A1/CCR7/ASS1/AKAP12/EPHB2/PTPN22/IL6/IL18BP/IFNAR1/DUSP10/REN/PDCD4/NOCT/ACE/SPON2/ADAMTS13/PTGER1/ALPL/GBP2/GFI1/CXCL3/ABCA1/AXL/CXCL8/FOS/PRKCE/PTGER4/TRIB1/SSC5D/LITAF/S100A14/C5AR1/SIRPA/LILRA2/CD24
BP	GO:0022407	regulation of cell-cell adhesion	68/1545	369/13832	2.00972e-05	0.00371511	0.00323746	68	CD9/PLAUR/CD44/PTPRU/TSPAN32/SPI1/TFRC/FCGR2B/TBX21/PAG1/IL4R/ARG2/LGALS1/JAG1/SMAD7/CORO1A/CD276/IL4I1/EBI3/CAV1/GLI3/AKNA/CCL2/IL23A/MDGA1/VEGFA/BCL6/CBLB/IL1A/ITGA4/NR4A3/HSPH1/TNFSF14/FOXA2/CCR7/FGL2/PODXL/ASS1/PTPN22/SERPINE2/IL6/IL1RN/KLF4/PDE5A/VAV1/DUSP10/MAGI1/THY1/UBASH3B/RUNX1/ITGB2/LAPTM5/KIF26B/IL15/IGF2/CD300A/IL7R/FUT3/FGG/IL20RB/ZDHHC21/EGR3/SOCS1/PRKG1/SIRPA/CD3E/AIF1/CD24
BP	GO:0030193	regulation of blood coagulation	17/1545	51/13832	2.15112e-05	0.00383938	0.00334575	17	CD9/PLAUR/PDGFB/PLAT/CAV1/SERPINE1/SERPINC1/FOXA2/EPHB2/SERPINE2/THBS1/UBASH3B/FGG/HPSE/PRKG1/PDGFA/SERPINB2
BP	GO:0046631	alpha-beta T cell activation	33/1545	140/13832	2.2295e-05	0.00384663	0.00335207	33	PRDM1/TBX21/FOSL2/IL4R/ARG2/SMAD7/RELB/EBI3/GLI3/IL23A/BCL6/CBLB/HSPH1/WDFY4/PTPN22/RSAD2/DOCK2/CTSL/IL6/RUNX1/IL6R/SLAMF6/IL15/CD3D/CD300A/GPR183/JUNB/PTGER4/SOCS1/CD3E/TRBC1/TRBC2/TRAC
BP	GO:0030098	lymphocyte differentiation	62/1545	333/13832	3.35406e-05	0.00544178	0.00474213	62	TNFRSF9/PRDM1/SPI1/KLF6/FCGR2B/TBX21/FOSL2/IL4R/IL11/LGALS1/SMAD7/RELB/IL4I1/PIK3R2/CDK6/LFNG/GLI3/IL23A/CCR6/BCL6/IL1A/ITGA4/ID2/EGR1/INHBA/INHA/CCR7/FGL2/DNAJB9/RIPK3/SPINK5/PTPN22/RSAD2/DOCK2/CTSL/IL6/TP53/VAV1/DUSP10/MR1/KIT/RUNX1/IL6R/SLAMF6/IL15/CD3D/AXL/IL7R/GPR183/JUNB/CHD7/PTGER4/EGR3/ADGRG3/SOCS1/ZFP36L1/IKZF1/NHEJ1/PAX5/NTRK1/CD3E/PRKDC
BP	GO:0002703	regulation of leukocyte mediated immunity	41/1545	193/13832	3.46716e-05	0.00544178	0.00474213	41	PARP3/SPI1/TFRC/FCGR2B/TBX21/IL4R/PLA2G3/CD40/SMAD7/IL4I1/CLNK/HPX/IL23A/ULBP1/BCL6/IL18RAP/SHLD2/C3/ADGRE2/RAC2/RIPK3/ULBP2/RSAD2/IL6/VAV1/SUSD4/CD226/MR1/KIT/ITGB2/SLAMF6/SVEP1/CD300A/IL7R/APLF/ITGAM/SERPINB9/IL20RB/FES/NCR1/NCR3
BP	GO:0050731	positive regulation of peptidyl-tyrosine phosphorylation	30/1545	125/13832	3.60027e-05	0.00544178	0.00474213	30	CD44/CASS4/IL11/NRP1/PDGFB/CD40/AREG/HPX/IL23A/NEDD9/VEGFA/HBEGF/ACVR1/LIF/IL6/TP53/TSLP/CTF1/KIT/ACE/IL6R/ITGA5/IL15/IGF2/CSPG4/HCLS1/CD3E/CNTF/ITGB3/SRCIN1
BP	GO:0014909	smooth muscle cell migration	18/1545	58/13832	3.71626e-05	0.00544178	0.00474213	18	NRP1/PDGFB/PLAT/SERPINE1/PDGFRB/IGFBP5/NR4A3/LRP1/SLIT2/IGFBP3/ACE/TERT/TRIB1/DDIT3/PRKG1/PDGFA/AIF1/ITGB3
BP	GO:0045785	positive regulation of cell adhesion	67/1545	369/13832	3.74467e-05	0.00544178	0.00474213	67	PLAUR/CD44/PTPRU/TFRC/FERMT2/IL4R/CASS4/CCDC80/NRP1/LGALS1/PDGFB/SMAD7/CORO1A/CD276/IL4I1/EBI3/PIK3R2/CDK6/CAV1/GLI3/TESK1/SPOCK2/CCL2/IL23A/NEDD9/VEGFA/BCL6/IL1A/ITGA4/NR4A3/HSPH1/TNFSF14/FOXA2/CCR7/LIF/PODXL/PTPN22/LAMC1/IL6/VAV1/DUSP10/EPHA1/MAGI1/THY1/RUNX1/ITGB2/ITGA5/KIF26B/IL15/IGF2/IL7R/LIMS1/FUT3/PRKCE/FGG/EFEMP2/EGR3/CSF1/SOCS1/S100A10/SIRPA/CD3E/AIF1/ADGRG1/ITGB3/CD24/PRSS2
BP	GO:1900046	regulation of hemostasis	17/1545	53/13832	3.78485e-05	0.00544178	0.00474213	17	CD9/PLAUR/PDGFB/PLAT/CAV1/SERPINE1/SERPINC1/FOXA2/EPHB2/SERPINE2/THBS1/UBASH3B/FGG/HPSE/PRKG1/PDGFA/SERPINB2
BP	GO:0050900	leukocyte migration	52/1545	267/13832	4.17526e-05	0.00584085	0.0050899	52	CD9/SPI1/TBX21/CXCL2/PDGFB/FLT1/CORO1A/SMPD3/CCL24/SERPINE1/CCL2/IL23A/NEDD9/CCR6/VEGFA/IL1A/ITGA4/CSF3R/TNFSF14/CCR7/ADGRE2/RAC2/MTUS1/RIPK3/NINJ1/LYVE1/IL6/MYO1G/THBS1/VAV1/TRPM2/ECM1/SLIT2/EPS8/THY1/KIT/ITGB2/IL6R/CXCL16/CXCL3/CD300A/CXCL8/GPR183/S1PR1/PTGER4/SPNS2/CSF1/S100A14/C5AR1/SIRPA/AIF1/ITGB3
BP	GO:0050730	regulation of peptidyl-tyrosine phosphorylation	38/1545	176/13832	4.56259e-05	0.00612135	0.00533433	38	CD44/CASS4/IL11/NRP1/PDGFB/CD40/CAV1/AREG/HPX/IL23A/NEDD9/VEGFA/HBEGF/CBLB/ACVR1/ERRFI1/LIF/IL6/TP53/TSLP/CTF1/KIT/ACE/ITGB2/IL6R/ITGA5/IL15/IGF2/CD300A/PRKCE/CSPG4/HCLS1/SOCS1/PDGFA/CD3E/CNTF/ITGB3/SRCIN1
BP	GO:0043068	positive regulation of programmed cell death	78/1545	450/13832	4.75545e-05	0.00612135	0.00533433	78	TNFRSF12A/PRDM11/FAS/LTK/NGFR/WNT11/TFAP4/GADD45B/LGALS1/TIMP3/CD40/NTSR1/EEF1A2/SRPX/TSC22D1/BMF/BNIP3L/BBC3/GSDME/CAV1/CCL2/ING4/BCL6/ITGA4/TNFRSF10B/TNFRSF8/TNFSF10/INHBA/NR4A1/ACVR1C/G0S2/CDKN1A/ATF4/RIPK3/AKAP12/MYBBP1A/BTG1/CTSL/IL6/BIN1/THBS1/PHLDA1/TP53/CTSK/RHOB/SLIT2/CAMK2D/IGFBP3/GSN/PDCD4/ACE/RRP1B/SQSTM1/LAPTM5/GBP2/ATF3/GPER1/TP53INP1/RNF183/HTRA1/APBB1/PIP5KL1/PCSK9/RARG/DDIT3/NUPR…
BP	GO:0031960	response to corticosteroid	27/1545	109/13832	4.82837e-05	0.00612135	0.00533433	27	PTPRU/FOSL2/TFAP4/AREG/SGK1/INHBA/CDKN1A/FOSB/ASS1/IL6/IL1RN/ANXA3/SLIT2/FBXO32/TRIM63/STC1/ACE/ALPL/SCNN1D/GPER1/CYBB/DDIT4/FOS/A2M/SMYD3/ZFP36L1/SSTR3
BP	GO:0050818	regulation of coagulation	17/1545	54/13832	4.95467e-05	0.00612135	0.00533433	17	CD9/PLAUR/PDGFB/PLAT/CAV1/SERPINE1/SERPINC1/FOXA2/EPHB2/SERPINE2/THBS1/UBASH3B/FGG/HPSE/PRKG1/PDGFA/SERPINB2
BP	GO:0050866	negative regulation of cell activation	36/1545	164/13832	4.96709e-05	0.00612135	0.00533433	36	CD9/PARP3/TSPAN32/SPI1/FCGR2B/TBX21/PAG1/IL4R/ARG2/PDGFB/SMAD7/IL4I1/GLI3/CLNK/BCL6/CBLB/ID2/INHBA/INHA/FGL2/SYT11/PTPN22/SERPINE2/PDE5A/UBASH3B/RUNX1/LAPTM5/GPER1/AXL/CD300A/IL20RB/TBC1D10C/SOCS1/PRKG1/PDGFA/LST1
BP	GO:0071674	mononuclear cell migration	32/1545	140/13832	5.61897e-05	0.00676367	0.00589407	32	SPI1/TBX21/PDGFB/FLT1/CORO1A/CCL24/SERPINE1/CCL2/NEDD9/CCR6/ITGA4/TNFSF14/CCR7/RIPK3/IL6/MYO1G/THBS1/TRPM2/ECM1/SLIT2/EPS8/IL6R/CXCL16/GPR183/S1PR1/SPNS2/CSF1/S100A14/C5AR1/SIRPA/AIF1/ITGB3
BP	GO:0045637	regulation of myeloid cell differentiation	37/1545	172/13832	6.20275e-05	0.00729669	0.00635856	37	SPI1/GPR137B/PLA2G3/JAG1/CDK6/IL23A/NEDD9/ID2/CSF3R/ACVR2A/INHBA/INHA/LIF/GPR55/UBASH3B/KLF10/RUNX1/DCSTAMP/FBN1/FAXDC2/FOS/RARG/TRIB1/P4HTM/ERFE/HCLS1/FES/CSF1/ZFP36L1/H4C3/H4C11/HSPA1B/HSPA1A/PRKDC/RAB7B/H4C1/H4C2
BP	GO:0045766	positive regulation of angiogenesis	30/1545	129/13832	6.75496e-05	0.00760079	0.00662357	30	TIE1/NRP1/CD40/FLT1/CCL24/SERPINE1/VEGFA/IL1A/C3/ADM2/NINJ1/BTG1/KLF4/THBS1/ANXA3/ITGAX/ECM1/RHOB/EPHA1/RUNX1/S100A1/ITGA5/TERT/CYBB/ANGPTL4/CXCL8/C5AR1/TNFSF12/ITGB3/GDF2
BP	GO:1904018	positive regulation of vasculature development	30/1545	129/13832	6.75496e-05	0.00760079	0.00662357	30	TIE1/NRP1/CD40/FLT1/CCL24/SERPINE1/VEGFA/IL1A/C3/ADM2/NINJ1/BTG1/KLF4/THBS1/ANXA3/ITGAX/ECM1/RHOB/EPHA1/RUNX1/S100A1/ITGA5/TERT/CYBB/ANGPTL4/CXCL8/C5AR1/TNFSF12/ITGB3/GDF2
BP	GO:0032496	response to lipopolysaccharide	47/1545	239/13832	7.50046e-05	0.00826008	0.00719809	47	MPO/VIM/SPI1/FOSL2/NFKB2/CXCL2/NOS1/CSF2RB/CD40/SERPINE1/CCL2/IL10RA/PLSCR4/IL1A/TRIM6/NR4A1/CCR7/ASS1/AKAP12/EPHB2/PTPN22/IL6/IL18BP/IFNAR1/DUSP10/REN/PDCD4/NOCT/ACE/SPON2/ADAMTS13/PTGER1/ALPL/GBP2/GFI1/CXCL3/ABCA1/AXL/CXCL8/FOS/PRKCE/PTGER4/TRIB1/LITAF/S100A14/SIRPA/LILRA2
BP	GO:0007520	myoblast fusion	13/1545	36/13832	7.78012e-05	0.00838956	0.00731092	13	CD9/IL4R/NOS1/DYRK1B/TANC1/TNFSF14/GDF15/DOCK2/ADGRB3/NPHS1/ADGRB1/CACNA1H/ERVFRD-1
BP	GO:0045639	positive regulation of myeloid cell differentiation	22/1545	83/13832	8.02991e-05	0.00841183	0.00733033	22	PLA2G3/JAG1/IL23A/NEDD9/ID2/ACVR2A/INHBA/LIF/KLF10/RUNX1/DCSTAMP/FAXDC2/FOS/TRIB1/HCLS1/FES/CSF1/ZFP36L1/HSPA1B/HSPA1A/PRKDC/RAB7B
BP	GO:0006911	phagocytosis, engulfment	14/1545	41/13832	8.42967e-05	0.00841183	0.00733033	14	FCGR2B/BIN2/C3/THBS1/GSN/ELMO1/ITGB2/ARHGAP25/ABCA1/CD300A/ITGAM/XKR6/ADGRB1/AIF1
BP	GO:0030217	T cell differentiation	48/1545	247/13832	8.58242e-05	0.00841183	0.00733033	48	TNFRSF9/PRDM1/SPI1/TBX21/FOSL2/IL4R/SMAD7/RELB/IL4I1/PIK3R2/CDK6/LFNG/GLI3/IL23A/CCR6/BCL6/IL1A/EGR1/CCR7/FGL2/RIPK3/SPINK5/PTPN22/RSAD2/DOCK2/CTSL/IL6/TP53/VAV1/DUSP10/MR1/KIT/RUNX1/IL6R/SLAMF6/IL15/CD3D/IL7R/GPR183/JUNB/CHD7/PTGER4/EGR3/SOCS1/ZFP36L1/NHEJ1/CD3E/PRKDC
BP	GO:0006949	syncytium formation	16/1545	51/13832	8.59734e-05	0.00841183	0.00733033	16	CD9/ERCC1/IL4R/NOS1/DYRK1B/TANC1/TNFSF14/GDF15/CAMK1/DOCK2/ADGRB3/NPHS1/DCSTAMP/ADGRB1/CACNA1H/ERVFRD-1
BP	GO:0002274	myeloid leukocyte activation	38/1545	181/13832	8.61335e-05	0.00841183	0.00733033	38	TSPAN32/SPI1/FCGR2B/IL4R/GPR137B/PLA2G3/NDRG1/RELB/CLNK/IL1RL1/IL18RAP/NR4A3/BATF3/ADGRE2/RAC2/SYT11/DOCK2/IL6/THBS1/ANXA3/TSLP/TTBK1/CD226/KIT/ITGB2/IL15/DCSTAMP/CD300A/CXCL8/ITGAM/PRKCE/FES/CSF1/LRRK2/S100A13/C5AR1/AIF1/LILRA2
BP	GO:0002449	lymphocyte mediated immunity	45/1545	228/13832	9.66995e-05	0.00926883	0.00807714	45	ERCC1/PARP3/TFRC/FCGR2B/TBX21/IL4R/CSF2RB/IL2RB/GZMB/CD40/JAG1/SMAD7/CORO1A/IL21R/IL4I1/CLNK/HPX/IL23A/ULBP1/CCR6/BCL6/IL18RAP/SHLD2/IL9R/C3/RIPK3/ULBP2/RSAD2/IL6/MYO1G/VAV1/SUSD4/CD226/MR1/SLAMF6/SVEP1/IL7R/APLF/SERPINB9/IL20RB/NCR1/GZMM/NCR3/IGHE/SCART1
BP	GO:0014910	regulation of smooth muscle cell migration	16/1545	52/13832	0.000111445	0.0103857	0.00905042	16	NRP1/PDGFB/SERPINE1/PDGFRB/IGFBP5/NR4A3/LRP1/SLIT2/IGFBP3/ACE/TERT/TRIB1/PRKG1/PDGFA/AIF1/ITGB3
BP	GO:0000768	syncytium formation by plasma membrane fusion	15/1545	47/13832	0.000114371	0.0103857	0.00905042	15	CD9/IL4R/NOS1/DYRK1B/TANC1/TNFSF14/GDF15/CAMK1/DOCK2/ADGRB3/NPHS1/DCSTAMP/ADGRB1/CACNA1H/ERVFRD-1
BP	GO:0140253	cell-cell fusion	15/1545	47/13832	0.000114371	0.0103857	0.00905042	15	CD9/IL4R/NOS1/DYRK1B/TANC1/TNFSF14/GDF15/CAMK1/DOCK2/ADGRB3/NPHS1/DCSTAMP/ADGRB1/CACNA1H/ERVFRD-1
BP	GO:0002573	myeloid leukocyte differentiation	39/1545	190/13832	0.000116491	0.0103958	0.00905921	39	SPI1/TFRC/FOSL2/GPR137B/TF/EFNA2/PLA2G3/RELB/CDK6/IL23A/NEDD9/VEGFA/IL1RL1/ID2/INHBA/BATF3/INHA/CCR7/LIF/GPR55/EPHA2/UBASH3B/KLF10/KIT/RUNX1/IL15/DCSTAMP/FBN1/GPR183/FOS/OSCAR/JUNB/TRIB1/ERFE/HCLS1/FES/CSF1/SOCS1/ZFP36L1
BP	GO:0010721	negative regulation of cell development	43/1545	217/13832	0.00012458	0.0109293	0.0095241	43	SEMA3B/RTN4R/FCGR2B/TBX21/IL4R/GPR137B/ULK2/PTHLH/NRP1/SMAD7/TSC22D1/CDK6/GLI3/VEGFA/BCL6/IL1A/TLX2/ID2/DLX2/PAEP/INHBA/INHA/FGL2/LIN28A/EPHB2/SEMA4F/GPR55/IL6/SEMA7A/TP53/DUSP10/THY1/UBASH3B/RUNX1/BTG2/FBN1/PRTG/TRIB1/ULK1/ERFE/SEMA4B/SOCS1/S1PR3
BP	GO:0030195	negative regulation of blood coagulation	12/1545	33/13832	0.000135476	0.0114743	0.00999905	12	CD9/PLAUR/PDGFB/PLAT/SERPINE1/SERPINE2/THBS1/UBASH3B/FGG/PRKG1/PDGFA/SERPINB2
BP	GO:0031589	cell-substrate adhesion	52/1545	279/13832	0.000136615	0.0114743	0.00999905	52	CD44/FERMT2/CAMSAP3/CASS4/PXN/CCDC80/NRP1/PDGFB/JAG1/CORO1A/CDK6/SERPINE1/TESK1/SPOCK2/COL1A1/NEDD9/PPARD/VEGFA/BCL6/ITGA4/ONECUT2/CCR7/SGCE/RAC2/LYVE1/LAMC1/MYO1G/TMEM8B/THBS1/PARVG/ITGAX/MUC4/EPHA1/THY1/ZYX/ITGB2/ADAMTS13/ITGA5/AXL/THBS3/LIMS1/ITGAM/PRKCE/FGG/EFEMP2/HPSE/CSF1/S100A10/CD3E/L1CAM/ITGB3/SRCIN1
BP	GO:0002460	adaptive immune response based on somatic recombination of immune receptors built from immunoglobulin superfamily domains	47/1545	245/13832	0.000139582	0.0114743	0.00999905	47	ERCC1/PARP3/TFRC/FCGR2B/TBX21/NFKB2/IL4R/CSF2RB/IL2RB/CD40/JAG1/SMAD7/IL21R/RELB/IL4I1/EBI3/HPX/IL23A/ULBP1/BACH2/CCR6/BCL6/IL1RL1/SHLD2/IL9R/C3/RIPK3/ULBP2/EPHB2/RSAD2/IL6/MYO1G/IL18BP/SUSD4/CD226/MR1/IL6R/SLAMF6/SVEP1/IL7R/APLF/JUNB/KLHL6/IL20RB/GZMM/IGHE/SCART1
BP	GO:0014812	muscle cell migration	19/1545	69/13832	0.00013966	0.0114743	0.00999905	19	NRP1/PDGFB/PLAT/SERPINE1/PDGFRB/IGFBP5/NR4A3/LRP1/SLIT2/IGFBP3/ACE/TERT/TCP11L2/TRIB1/DDIT3/PRKG1/PDGFA/AIF1/ITGB3
BP	GO:0007169	transmembrane receptor protein tyrosine kinase signaling pathway	81/1545	487/13832	0.000144623	0.0116964	0.0101926	81	PDK4/WDR54/PLAUR/ERCC1/INSRR/CYFIP2/LTK/GPC1/NGFR/TIE1/FGFR1/CPNE3/CASS4/PXN/NRP1/EFNA2/PDGFB/EFS/FLT1/SMPD3/PLAT/PIK3R2/EPHB6/COL1A1/AREG/CLNK/TNS2/NEDD9/VEGFA/HBEGF/PDGFRB/CBLB/IGFBP5/ERRFI1/POLR1G/FGF23/NR4A3/LRP1/SRMS/IFI6/CSRP3/SHC2/GDF15/EPHB2/THBS1/CILP/IGFBP4/VAV1/EPHA2/CSRNP1/IGFBP3/EPHA1/DOK2/SESN3/ARID5B/UBASH3B/KIT/ITGA5/PIGR/GPER1/SVEP1/IGF2/AXL/DDIT4/SH3TC2/ADRB2/RASGRP4/CSPG4/CD7/M…
BP	GO:0015698	inorganic anion transport	28/1545	122/13832	0.000148283	0.0118079	0.0102898	28	SLC4A1/CLCA1/ATP8B1/ABCB1/AQP6/GABRE/SLC17A7/SLC5A5/SLC1A4/FGF23/SLC12A5/ATF4/TTYH3/SLC5A6/SLC20A1/SLC26A1/SLC34A2/SLC37A1/SLC1A7/KCNT2/BEST1/SLC25A30/GABRG3/CLCNKB/ANO9/CLCNKA/SLC12A8/GABRQ
BP	GO:0007610	behavior	81/1545	488/13832	0.000154942	0.0120748	0.0105223	81	TAC1/BAIAP3/ATP1A2/RASGRF1/ZMPSTE24/MYO15A/NTSR1/CALB1/CRTC1/GLI3/ABCA2/P2RX1/P2RX3/ASIC1/NEDD9/HMGCR/ARRDC3/TANC1/ID2/SGIP1/SGK1/NR4A3/EGR1/ACVR2A/EGR2/SLC12A5/BBS2/OPRL1/FOXA2/GRPR/ADM2/MCHR1/GAD1/GDF15/SYT11/EPHB2/ADGRB3/MRAP2/SERPINE2/ZFHX2/TBR1/THBS1/STRA6/TP53/REN/TTBK1/TPBG/SDK1/EPS8/NR4A2/KIT/BTG2/ACE/BRSK1/ITGA5/CAMK2N1/HPGDS/AIM2/HAND2/GPR176/NAV2/TUBA1A/DRD5/CHRNA5/NLGN1/FOS/PRKCE/CHD7…
BP	GO:0002706	regulation of lymphocyte mediated immunity	31/1545	141/13832	0.0001563	0.0120748	0.0105223	31	PARP3/TFRC/FCGR2B/TBX21/CD40/SMAD7/IL4I1/CLNK/HPX/IL23A/ULBP1/BCL6/IL18RAP/SHLD2/C3/RIPK3/ULBP2/RSAD2/IL6/VAV1/SUSD4/CD226/MR1/SLAMF6/SVEP1/IL7R/APLF/SERPINB9/IL20RB/NCR1/NCR3
BP	GO:0002685	regulation of leukocyte migration	34/1545	161/13832	0.000176325	0.0134214	0.0116958	34	CD9/SPI1/CORO1A/SMPD3/CCL24/SERPINE1/CCL2/IL23A/NEDD9/CCR6/VEGFA/IL1A/ITGA4/TNFSF14/CCR7/RAC2/MTUS1/RIPK3/LYVE1/IL6/THBS1/ECM1/SLIT2/THY1/IL6R/CD300A/CXCL8/PTGER4/SPNS2/CSF1/S100A14/C5AR1/AIF1/ITGB3
BP	GO:1900047	negative regulation of hemostasis	12/1545	34/13832	0.000188258	0.0138939	0.0121075	12	CD9/PLAUR/PDGFB/PLAT/SERPINE1/SERPINE2/THBS1/UBASH3B/FGG/PRKG1/PDGFA/SERPINB2
BP	GO:0051249	regulation of lymphocyte activation	68/1545	396/13832	0.000189402	0.0138939	0.0121075	68	PARP3/TNFRSF9/PRDM1/TSPAN32/SPI1/TFRC/FCGR2B/TBX21/PAG1/IL4R/ARG2/LGALS1/CD40/SMAD7/CORO1A/CD276/IL4I1/EBI3/CAV1/GLI3/CCL2/CLNK/IL23A/NEDD9/BCL6/CBLB/IL1A/ID2/HSPH1/SHLD2/INHBA/INHA/CDKN1A/TNFSF14/CCR7/FGL2/RAC2/RIPK3/EPHB2/SPINK5/PTPN22/IL6/PDE5A/VAV1/DUSP10/SH3KBP1/THY1/RUNX1/LAPTM5/IL15/IGF2/AXL/CD300A/IL7R/GPR183/APLF/JUNB/IL20RB/TBC1D10C/EGR3/SOCS1/ZFP36L1/SIRPA/CD3E/AIF1/LST1/PRKDC/CD24
BP	GO:0045765	regulation of angiogenesis	43/1545	221/13832	0.000190615	0.0138939	0.0121075	43	TIE1/VASH1/NRP1/CD40/PPP1R16B/FLT1/TSPAN12/CCL24/SERPINE1/VEGFA/SPARC/IL1A/ADGRB2/RECK/C3/KLF2/ADM2/NINJ1/BTG1/SPINK5/ADGRB3/IL6/KLF4/THBS1/ANXA3/ITGAX/EPHA2/ECM1/RHOB/EPHA1/RUNX1/S100A1/ITGA5/TERT/CYBB/ANGPTL4/MINAR1/CXCL8/ADGRB1/C5AR1/TNFSF12/ITGB3/GDF2
BP	GO:0048008	platelet-derived growth factor receptor signaling pathway	15/1545	49/13832	0.000193269	0.0138939	0.0121075	15	NRP1/PDGFB/SMPD3/PLAT/VEGFA/PDGFRB/CBLB/NR4A3/LRP1/CSRNP1/ARID5B/CSPG4/PDGFA/ITGB3/TXNIP
BP	GO:0010466	negative regulation of peptidase activity	22/1545	88/13832	0.000203394	0.0144214	0.0125673	22	PLAUR/CD44/LAMP3/TIMP3/TIMP1/SERPINE1/SPOCK2/VEGFA/CSTA/RECK/LRP1/IFI6/SPINK5/SERPINE2/BIN1/KLF4/THBS1/SERPINA10/ECM1/TIMP4/SERPINB9/SERPINB2
BP	GO:0050921	positive regulation of chemotaxis	24/1545	100/13832	0.000209766	0.0146723	0.0127859	24	SPI1/FGFR1/NRP1/PDGFB/SERPINE1/IL23A/NEDD9/CCR6/VEGFA/PDGFRB/TNFSF14/CCR7/RAC2/IL6/THBS1/SLIT2/TPBG/IL6R/CXCL8/S1PR1/CSF1/S100A14/C5AR1/AIF1
BP	GO:0030099	myeloid cell differentiation	63/1545	362/13832	0.000220367	0.0152083	0.013253	63	SLC4A1/SPI1/TFRC/FOSL2/GPR137B/TF/IL11/EFNA2/PLA2G3/JAG1/RELB/DNASE2/CDK6/IL23A/NEDD9/VEGFA/BCL6/IL1RL1/ID2/EPAS1/CSF3R/ACVR2A/INHBA/BATF3/INHA/CCR7/KLF2/LIF/GPR55/EPHA2/UBASH3B/KLF10/KIT/ALAS2/RUNX1/IL15/DCSTAMP/FBN1/GPR183/FAXDC2/FOS/OSCAR/JUNB/RASGRP4/RARG/TRIB1/P4HTM/ERFE/HCLS1/FES/CSF1/SOCS1/ZFP36L1/IKZF1/H4C3/H4C11/HSPA1B/HSPA1A/MPIG6B/PRKDC/RAB7B/H4C1/H4C2
BP	GO:1901342	regulation of vasculature development	43/1545	223/13832	0.00023426	0.0159543	0.0139031	43	TIE1/VASH1/NRP1/CD40/PPP1R16B/FLT1/TSPAN12/CCL24/SERPINE1/VEGFA/SPARC/IL1A/ADGRB2/RECK/C3/KLF2/ADM2/NINJ1/BTG1/SPINK5/ADGRB3/IL6/KLF4/THBS1/ANXA3/ITGAX/EPHA2/ECM1/RHOB/EPHA1/RUNX1/S100A1/ITGA5/TERT/CYBB/ANGPTL4/MINAR1/CXCL8/ADGRB1/C5AR1/TNFSF12/ITGB3/GDF2
BP	GO:0060840	artery development	22/1545	89/13832	0.00024214	0.0162033	0.01412	22	ADAMTS6/PRDM1/NGFR/NOTCH3/WNT11/NRP1/JAG1/SMAD7/GLI3/FOLR1/VEGFA/PDGFRB/EGR2/LRP1/STRA6/HAND2/HEY1/CHD7/EFEMP2/DDIT3/PDE2A/GJA5
BP	GO:0016126	sterol biosynthetic process	15/1545	50/13832	0.00024792	0.0162033	0.01412	15	NPC1L1/MSMO1/FDFT1/SC5D/MVK/HMGCS1/HMGCR/HSD17B7/ERG28/TM7SF2/FDPS/MVD/FAXDC2/INSIG1/CES1
BP	GO:0009991	response to extracellular stimulus	72/1545	429/13832	0.000252825	0.0162033	0.01412	72	PDK4/MPO/MLXIPL/GIPR/ERCC1/FAS/H6PD/ASNS/TFRC/RASAL2/ULK2/WNT11/CD40/LIPG/COL1A1/FOLR1/PPARD/IL1A/ITGA4/SGIP1/FGF23/ACVR1C/CDKN1A/BBS2/FOXA2/ATF4/VGF/GDF15/ASS1/SESN2/MYBBP1A/PIK3C2B/MAP1LC3B/ASGR1/TP53/CTSK/UCN2/SESN3/NOCT/NR4A2/KLF10/STC1/ACE/ALPL/ATF3/HTR4/BMT2/MIOS/ABCA1/CYBB/GPT2/AXL/PCSK9/ADRB2/FOS/RASGRP4/KICS2/DDIT3/LPL/A2M/ULK1/BHLHA15/FES/UPP1/ADSS1/SLC38A3/LRRK2/WDR45/NTRK1/MAP1LC3B2/S…
BP	GO:0050920	regulation of chemotaxis	34/1545	164/13832	0.000254907	0.0162033	0.01412	34	SEMA3B/SPI1/FGFR1/NRP1/PDGFB/SERPINE1/CCL2/IL23A/NEDD9/CCR6/VEGFA/PDGFRB/TNFSF14/CCR7/RAC2/MTUS1/SEMA4F/IL6/TBR1/TUBB2B/THBS1/SEMA7A/SLIT2/TPBG/ROBO3/IL6R/CXCL8/GPR183/S1PR1/CSF1/SEMA4B/S100A14/C5AR1/AIF1
BP	GO:0050819	negative regulation of coagulation	12/1545	35/13832	0.000257614	0.0162033	0.01412	12	CD9/PLAUR/PDGFB/PLAT/SERPINE1/SERPINE2/THBS1/UBASH3B/FGG/PRKG1/PDGFA/SERPINB2
BP	GO:0002763	positive regulation of myeloid leukocyte differentiation	14/1545	45/13832	0.000259828	0.0162033	0.01412	14	PLA2G3/IL23A/NEDD9/ID2/LIF/KLF10/RUNX1/DCSTAMP/FOS/TRIB1/HCLS1/FES/CSF1/ZFP36L1
BP	GO:0034113	heterotypic cell-cell adhesion	14/1545	45/13832	0.000259828	0.0162033	0.01412	14	CD44/NRCAM/ITGA4/NINJ1/IL1RN/KLF4/ITGAX/THY1/ITGB2/ITGA5/FGG/IZUMO1/SIRPA/ITGB3
BP	GO:1902667	regulation of axon guidance	6/1545	10/13832	0.000271101	0.016705	0.0145572	6	NRP1/VEGFA/TBR1/TUBB2B/SLIT2/ROBO3
BP	GO:0043065	positive regulation of apoptotic process	72/1545	431/13832	0.000291151	0.0177294	0.0154499	72	TNFRSF12A/PRDM11/FAS/LTK/NGFR/WNT11/TFAP4/GADD45B/LGALS1/TIMP3/CD40/NTSR1/EEF1A2/SRPX/BMF/BNIP3L/BBC3/GSDME/CAV1/CCL2/ING4/BCL6/ITGA4/TNFRSF10B/TNFRSF8/TNFSF10/INHBA/NR4A1/ACVR1C/G0S2/ATF4/RIPK3/AKAP12/MYBBP1A/BTG1/CTSL/IL6/BIN1/THBS1/PHLDA1/TP53/CTSK/RHOB/SLIT2/CAMK2D/IGFBP3/GSN/PDCD4/ACE/RRP1B/SQSTM1/ATF3/GPER1/TP53INP1/RNF183/HTRA1/APBB1/PIP5KL1/PCSK9/RARG/DDIT3/NUPR1/BOK/JUN/PHLDA2/BACE1/PLEK…
BP	GO:0022408	negative regulation of cell-cell adhesion	31/1545	146/13832	0.000301868	0.0180249	0.0157074	31	CD9/TSPAN32/SPI1/FCGR2B/TBX21/PAG1/IL4R/ARG2/JAG1/SMAD7/IL4I1/GLI3/AKNA/VEGFA/BCL6/CBLB/FGL2/PODXL/ASS1/PTPN22/SERPINE2/IL1RN/KLF4/PDE5A/UBASH3B/RUNX1/LAPTM5/CD300A/IL20RB/SOCS1/PRKG1
BP	GO:0032103	positive regulation of response to external stimulus	76/1545	461/13832	0.000302968	0.0180249	0.0157074	76	CREB3L3/SPI1/ALPK1/SCARF1/FGFR1/NRP1/PLA2G3/LGALS1/PDGFB/CD40/PLAT/CAV1/CCL24/SERPINE1/DHX58/CLNK/HPX/IL23A/NEDD9/CCR6/VEGFA/POLR3G/PDGFRB/IL1RL1/IL18RAP/TRIM6/OPTN/C3/TNFSF14/CCR7/RAC2/NINJ1/PTPN22/RSAD2/CLOCK/IL6/THBS1/FEM1A/VAV1/SLIT2/OSMR/TSLP/TTBK1/TPBG/PDCD4/CD226/MAPK13/IL6R/CAMK2N1/GBP2/GFI1/SLAMF6/AIM2/IL15/CD300A/CXCL8/S1PR1/PRKCE/PTGER4/LPL/NUPR1/CSF1/PDE2A/LRRK2/S100A14/C5AR1/HSPA1B/H…
BP	GO:0009612	response to mechanical stimulus	34/1545	166/13832	0.000323362	0.018977	0.0165371	34	MPO/MAP3K14/ATP1A2/FAS/WNT11/CD40/HPN/COL1A1/P2RX3/TNFRSF10B/TNFRSF8/TNFSF14/FOSB/CSRP3/CHRNA10/PKDREJ/HABP4/SERPINE2/THBS1/STRA6/GSN/PIEZO2/KIT/BTG2/TUBA1A/FOS/PTGER4/TCAP/BACE1/PDE2A/NTRK1/ASIC3/ITGB3/TXNIP
BP	GO:0002690	positive regulation of leukocyte chemotaxis	17/1545	62/13832	0.000326304	0.018977	0.0165371	17	SPI1/SERPINE1/IL23A/NEDD9/CCR6/VEGFA/TNFSF14/CCR7/RAC2/IL6/THBS1/IL6R/CXCL8/CSF1/S100A14/C5AR1/AIF1
BP	GO:0001936	regulation of endothelial cell proliferation	24/1545	103/13832	0.000337383	0.0192493	0.0167744	24	NGFR/TIE1/VASH1/FGFR1/NRP1/PDGFB/PPP1R16B/FLT1/CAV1/CCL24/CCL2/VEGFA/SPARC/ITGA4/NR4A1/THBS1/ECM1/IGF2/EGFL7/POLD4/EGR3/TNFSF12/ITGB3/GDF2
BP	GO:0031639	plasminogen activation	9/1545	22/13832	0.000338425	0.0192493	0.0167744	9	PLAUR/PLAT/HPN/SERPINE1/SERPINE2/THBS1/RUNX1/FGG/S100A10
BP	GO:0090399	replicative senescence	7/1545	14/13832	0.000360526	0.0202835	0.0176757	7	ERCC1/SERPINE1/CDKN1A/TP53/TERT/CTC1/MME
BP	GO:0051346	negative regulation of hydrolase activity	32/1545	154/13832	0.00036583	0.0203606	0.0177429	32	PLAUR/CD44/LAMP3/PPP1R15A/NOS1/TIMP3/TIMP1/RASA4/SERPINE1/SPOCK2/VEGFA/CSTA/RECK/LRP1/IFI6/APOC1/SPINK5/SERPINE2/BIN1/KLF4/THBS1/SERPINA10/ECM1/TIMP4/RRP1B/GPSM1/ANGPTL4/SERPINB9/LRRK2/SERPINB2/PLIN5/USP17L2
BP	GO:0010755	regulation of plasminogen activation	8/1545	18/13832	0.000371031	0.0204304	0.0178037	8	PLAUR/PLAT/HPN/SERPINE1/SERPINE2/THBS1/RUNX1/S100A10
BP	GO:0045109	intermediate filament organization	10/1545	27/13832	0.000412919	0.0224976	0.0196051	10	VIM/NEFH/KLHL24/KRT17/KRT19/KRT15/KRT9/KRT79/KRT10/KRT12
BP	GO:0008037	cell recognition	24/1545	105/13832	0.000456476	0.0243754	0.0212414	24	CD9/VCAN/SPA17/OVGP1/NRCAM/NRP1/FOLR1/NEDD9/PCDH12/PCSK4/PAEP/CCR7/CFP/EPHB2/DOCK2/CD226/ROBO3/SPON2/DCST2/FUT3/ADGRB1/IZUMO1/NCR3/ST6GALNAC6
BP	GO:0071356	cellular response to tumor necrosis factor	34/1545	169/13832	0.000456802	0.0243754	0.0212414	34	FAS/TRAF1/CD40/BIRC7/SMPD3/GSDME/CCL24/CCL2/COL1A1/KLF2/ASS1/AKAP12/ADAMTS7/IL18BP/THBS1/TP53/CTSK/ADAMTS13/LAPTM5/GBP2/AIM2/GPER1/DCSTAMP/CXCL8/LIMS1/FOS/KRT8/ULK1/SLC2A4/ZFP36L1/LRRK2/MIB2/HSPA1B/HSPA1A
BP	GO:0051384	response to glucocorticoid	22/1545	93/13832	0.000469633	0.0246311	0.0214643	22	PTPRU/FOSL2/TFAP4/AREG/CDKN1A/FOSB/ASS1/IL6/IL1RN/ANXA3/SLIT2/FBXO32/TRIM63/STC1/ACE/ALPL/DDIT4/FOS/A2M/SMYD3/ZFP36L1/SSTR3
BP	GO:0070371	ERK1 and ERK2 cascade	44/1545	237/13832	0.000471113	0.0246311	0.0214643	44	CD44/FERMT2/TF/NRP1/TIMP3/PDGFB/FAM83D/NECAB2/CCL24/ACTA2/CCL2/HMGCR/PDGFRB/IL1A/FGF23/INHBA/CCR7/LIF/CHRNA10/AKAP12/EPHB2/PTPN22/GPR55/DUSP5/SEMA7A/EPHA2/DUSP10/TPBG/PRXL2C/ATF3/DUSP7/HAND2/GPER1/GPR183/PTGER4/FGG/TBC1D10C/ZFP36L1/C5AR1/PDGFA/SIRPA/NTRK1/ARHGAP8/ITGB3
BP	GO:0002699	positive regulation of immune effector process	39/1545	203/13832	0.000482304	0.024964	0.0217544	39	SPI1/TFRC/TBX21/IL4R/PLA2G3/CD40/DHX58/CLNK/HPX/IL23A/ULBP1/IL18RAP/NR4A3/TRIM6/SHLD2/C3/CFP/ADGRE2/RAC2/DNAJB9/ULBP2/EPHB2/PTPN22/RSAD2/IL6/SEMA7A/VAV1/CD226/MR1/KIT/SPON2/ITGB2/LAPTM5/SLAMF6/CD300A/ITGAM/FES/NCR3/USP17L2
BP	GO:0048659	smooth muscle cell proliferation	25/1545	112/13832	0.000513049	0.0262925	0.0229121	25	NOTCH3/PDGFB/SMPD3/HBEGF/PDGFRB/IGFBP5/ID2/NR4A3/CDKN1A/IL6/THBS1/IGFBP3/PDCD4/IL6R/TERT/GPER1/S1PR1/EFEMP2/TRIB1/DDIT3/JUN/PRKG1/AIF1/PRKDC/ITGB3
BP	GO:0097529	myeloid leukocyte migration	32/1545	157/13832	0.000522502	0.0265144	0.0231055	32	CD9/SPI1/CXCL2/PDGFB/FLT1/CCL24/SERPINE1/CCL2/IL23A/VEGFA/IL1A/CSF3R/CCR7/ADGRE2/RAC2/MTUS1/IL6/THBS1/VAV1/SLIT2/KIT/ITGB2/IL6R/CXCL3/CD300A/CXCL8/PTGER4/CSF1/S100A14/C5AR1/SIRPA/AIF1
BP	GO:0002761	regulation of myeloid leukocyte differentiation	22/1545	94/13832	0.000549624	0.0270984	0.0236144	22	GPR137B/PLA2G3/CDK6/IL23A/NEDD9/ID2/INHBA/INHA/LIF/GPR55/UBASH3B/KLF10/RUNX1/DCSTAMP/FBN1/FOS/TRIB1/ERFE/HCLS1/FES/CSF1/ZFP36L1
BP	GO:0098661	inorganic anion transmembrane transport	22/1545	94/13832	0.000549624	0.0270984	0.0236144	22	SLC4A1/CLCA1/AQP6/GABRE/SLC17A7/SLC5A5/SLC1A4/SLC12A5/TTYH3/SLC5A6/SLC20A1/SLC26A1/SLC37A1/SLC1A7/KCNT2/BEST1/GABRG3/CLCNKB/ANO9/CLCNKA/SLC12A8/GABRQ
BP	GO:0002688	regulation of leukocyte chemotaxis	20/1545	82/13832	0.000549716	0.0270984	0.0236144	20	SPI1/SERPINE1/CCL2/IL23A/NEDD9/CCR6/VEGFA/TNFSF14/CCR7/RAC2/MTUS1/IL6/THBS1/SLIT2/IL6R/CXCL8/CSF1/S100A14/C5AR1/AIF1
BP	GO:0002263	cell activation involved in immune response	42/1545	225/13832	0.000558044	0.0272494	0.023746	42	ERCC1/PARP3/SPI1/TFRC/FCGR2B/TBX21/IL4R/PLA2G3/LGALS1/CD40/SMAD7/CORO1A/RELB/LFNG/CLNK/IL23A/CCR6/BCL6/NR4A3/SHLD2/LRP1/ADGRE2/FGL2/RAC2/DOCK2/IL6/ANXA3/TP53/KIT/ITGB2/IL6R/SLAMF6/CD300A/GPR183/APLF/ITGAM/PRKCE/JUNB/PTGER4/FES/S100A13/LILRA2
BP	GO:0010001	glial cell differentiation	37/1545	191/13832	0.000564327	0.0272986	0.0237889	37	SOX8/VIM/VCAN/GPC1/PHGDH/NDRG1/CDK6/GLI3/ABCA2/ID2/DLX2/EGR2/LRP1/LIF/RNF112/LIN28A/SERPINE2/IL6/SRSF1/BIN1/HAPLN3/DUSP10/TTBK1/NFIB/TENM4/SLC45A3/NFIA/KLF15/MIOS/SPINT1/NAB2/TUBA1A/SH3TC2/BOK/POU3F2/C5AR1/CNTF
BP	GO:0007160	cell-matrix adhesion	36/1545	185/13832	0.000609671	0.0283145	0.0246741	36	CD44/FERMT2/CAMSAP3/NRP1/JAG1/CDK6/SERPINE1/VEGFA/BCL6/ITGA4/ONECUT2/CCR7/SGCE/LYVE1/TMEM8B/THBS1/PARVG/ITGAX/MUC4/EPHA1/THY1/ZYX/ITGB2/ADAMTS13/ITGA5/THBS3/LIMS1/ITGAM/FGG/EFEMP2/HPSE/CSF1/S100A10/CD3E/L1CAM/ITGB3
BP	GO:0034612	response to tumor necrosis factor	36/1545	185/13832	0.000609671	0.0283145	0.0246741	36	FAS/TRAF1/CD40/BIRC7/SMPD3/GSDME/CCL24/CCL2/COL1A1/KLF2/ASS1/AKAP12/ADAMTS7/IL18BP/THBS1/TP53/CTSK/ADAMTS13/CXCL16/LAPTM5/GBP2/AIM2/GPER1/DCSTAMP/TUBA1A/CXCL8/LIMS1/FOS/KRT8/ULK1/SLC2A4/ZFP36L1/LRRK2/MIB2/HSPA1B/HSPA1A
BP	GO:0002687	positive regulation of leukocyte migration	24/1545	107/13832	0.000610848	0.0283145	0.0246741	24	SPI1/CORO1A/CCL24/SERPINE1/IL23A/NEDD9/CCR6/VEGFA/IL1A/ITGA4/TNFSF14/CCR7/RAC2/LYVE1/IL6/THBS1/THY1/IL6R/CXCL8/CSF1/S100A14/C5AR1/AIF1/ITGB3
BP	GO:1903037	regulation of leukocyte cell-cell adhesion	50/1545	282/13832	0.00061234	0.0283145	0.0246741	50	CD44/TSPAN32/TFRC/FCGR2B/TBX21/PAG1/IL4R/ARG2/LGALS1/SMAD7/CORO1A/CD276/IL4I1/EBI3/CAV1/GLI3/CCL2/IL23A/BCL6/CBLB/IL1A/ITGA4/NR4A3/HSPH1/TNFSF14/CCR7/FGL2/ASS1/PTPN22/IL6/KLF4/PDE5A/VAV1/DUSP10/THY1/RUNX1/ITGB2/LAPTM5/IL15/IGF2/CD300A/IL7R/IL20RB/ZDHHC21/EGR3/SOCS1/SIRPA/CD3E/AIF1/CD24
BP	GO:1901615	organic hydroxy compound metabolic process	72/1545	442/13832	0.000612678	0.0283145	0.0246741	72	NPC1L1/H6PD/MSMO1/HAGH/DHRS9/SNCB/SCARF1/ADCYAP1R1/FDFT1/ATP8B1/NTSR1/SLC5A5/HPN/CYP3A5/ABCA2/PNPO/SC5D/MVK/ALDH2/PPARD/HMGCS1/HMGCR/EPAS1/FGF23/RAB38/PAX8/APOC1/ACSS2/HSD17B7/ERG28/LDHA/CYP27A1/ALDH1B1/DUOX1/NAAA/TPH2/DUOXA1/DUOXA2/CYP11A1/TP53/PLPP2/CTSK/PPIP5K2/TM7SF2/NR4A2/KIT/ITGB2/FDPS/DHRS3/ALPL/GFI1/HAND2/STARD4/GPER1/ABCA1/MVD/PCSK9/ITGAM/FAXDC2/CEL/DPAGT1/SPTLC3/IDH2/ABAT/INPP5J/PRKG1/I…
BP	GO:0051250	negative regulation of lymphocyte activation	27/1545	126/13832	0.000618662	0.028338	0.0246946	27	PARP3/TSPAN32/FCGR2B/TBX21/PAG1/IL4R/ARG2/SMAD7/IL4I1/GLI3/CLNK/BCL6/CBLB/ID2/INHBA/INHA/FGL2/PTPN22/PDE5A/RUNX1/LAPTM5/AXL/CD300A/IL20RB/TBC1D10C/SOCS1/LST1
BP	GO:0010811	positive regulation of cell-substrate adhesion	22/1545	95/13832	0.000641207	0.0291131	0.02537	22	FERMT2/CASS4/CCDC80/NRP1/PDGFB/CDK6/TESK1/SPOCK2/NEDD9/VEGFA/CCR7/EPHA1/THY1/ITGA5/LIMS1/PRKCE/FGG/EFEMP2/CSF1/S100A10/CD3E/ITGB3
BP	GO:0030183	B cell differentiation	25/1545	114/13832	0.000677444	0.0299685	0.0261154	25	SPI1/KLF6/FCGR2B/FOSL2/IL11/LGALS1/IL4I1/PIK3R2/LFNG/BCL6/ITGA4/ID2/INHBA/INHA/DNAJB9/IL6/TP53/KIT/GPR183/ADGRG3/ZFP36L1/NHEJ1/PAX5/NTRK1/PRKDC
BP	GO:0048844	artery morphogenesis	16/1545	60/13832	0.000678442	0.0299685	0.0261154	16	PRDM1/NOTCH3/WNT11/NRP1/JAG1/SMAD7/FOLR1/VEGFA/PDGFRB/LRP1/STRA6/HAND2/HEY1/CHD7/EFEMP2/GJA5
BP	GO:0072001	renal system development	45/1545	248/13832	0.000679945	0.0299685	0.0261154	45	SOX8/NUP160/ADAMTS6/PRDM1/NOTCH3/ARG2/ZMPSTE24/WNT11/NRP1/PDGFB/JAG1/SMAD7/CALB1/TMEM59L/GLI3/ACTA2/TNS2/VEGFA/PDGFRB/EGR1/PAX8/LIF/PODXL/ASS1/LIN28A/STRA6/REN/SLIT2/ARID5B/ACE/IL6R/NPHS1/NFIA/KIF26B/KLF15/FBN1/PCSK9/AMER1/LRRK2/MME/PDGFA/MMP17/ITGB3/CD24/LHX1
BP	GO:0007193	adenylate cyclase-inhibiting G protein-coupled receptor signaling pathway	14/1545	49/13832	0.000685269	0.0299685	0.0261154	14	ADCY2/PALM/OPRL1/MCHR1/AKAP12/GABBR2/GPR176/S1PR1/ADCY6/HTR1F/HTR1D/PDE2A/S1PR3/ITGB3
BP	GO:0071695	anatomical structure maturation	37/1545	193/13832	0.000692515	0.0299685	0.0261154	37	SOX8/BAIAP3/PTPRN/SCARF1/NRCAM/PLA2G3/LHX6/CCR6/VEGFA/PCSK4/EPAS1/PAEP/RECK/CDKN1A/C3/KLF2/SPINK5/ADGRB3/ADAMTS7/REN/ROPN1L/NR4A2/IL15/AXL/THBS3/S1PR1/CDK5R2/FGG/DDIT3/PLD6/TDRD6/BHLHA15/TDRKH/CEND1/LRRK2/RYR1/CCDC154
BP	GO:0006816	calcium ion transport	58/1545	341/13832	0.000694786	0.0299685	0.0261154	58	SCN4A/CLCA1/ATP1A2/ATP2A3/ADCYAP1R1/P2RX5/ZMPSTE24/NOS1/P2RX6/PDGFB/CACNA1I/NTSR1/CACNA1F/CORO1A/CAV1/P2RX1/CCL2/P2RX3/ASIC1/PDGFRB/RGS4/HPCA/CCR7/MCHR1/CHRNA10/PKDREJ/RAMP1/BIN1/PLCB2/TRPM2/CAMK2D/CACNA1B/CACNA2D4/THY1/UBASH3B/CABP1/STC1/ACE/GPER1/TRPV6/JSRP1/BEST1/PRKCE/TMEM37/CHD7/DDIT3/CATSPER1/ORAI3/GPR35/BHLHA15/STAC3/TRDN/RYR1/CACNA1H/NALF1/LILRA2/ITGB3/PSEN2
BP	GO:0051385	response to mineralocorticoid	9/1545	24/13832	0.000723102	0.0303935	0.0264859	9	SGK1/INHBA/CDKN1A/FOSB/ACE/SCNN1D/GPER1/CYBB/FOS
BP	GO:0001894	tissue homeostasis	40/1545	214/13832	0.000726197	0.0303935	0.0264859	40	PDK4/TFRC/FOSL2/GPR137B/TP53INP2/TF/CORO1A/TJP3/TSPAN12/IL10RA/MAK/VEGFA/BBS2/RAC2/LAMC1/GPR55/IL6/CTSK/MUC4/NFIB/CDHR1/ESAM/UBASH3B/KLHL10/ALPL/PIGR/APBB2/HTR4/DCSTAMP/TUBA1A/ADRB2/S1PR1/IL20RB/USH1G/CSF1/NANOS1/CCDC154/ABCA4/MUC2/ITGB3
BP	GO:0060249	anatomical structure homeostasis	40/1545	214/13832	0.000726197	0.0303935	0.0264859	40	PDK4/TFRC/FOSL2/GPR137B/TP53INP2/TF/CORO1A/TJP3/TSPAN12/IL10RA/MAK/VEGFA/BBS2/RAC2/LAMC1/GPR55/IL6/CTSK/MUC4/NFIB/CDHR1/ESAM/UBASH3B/KLHL10/ALPL/PIGR/APBB2/HTR4/DCSTAMP/TUBA1A/ADRB2/S1PR1/IL20RB/USH1G/CSF1/NANOS1/CCDC154/ABCA4/MUC2/ITGB3
BP	GO:0042063	gliogenesis	47/1545	263/13832	0.000737695	0.0303935	0.0264859	47	SOX8/CD9/VIM/VCAN/SYNE2/GPC1/PHGDH/NDRG1/CDK6/GLI3/ABCA2/CCL2/AREG/ID2/DLX2/EGR2/LRP1/LIF/RNF112/LIN28A/SERPINE2/IL6/SRSF1/BIN1/HAPLN3/TP53/DUSP10/TTBK1/NFIB/TENM4/SLC45A3/NFIA/KLF15/MIOS/SPINT1/NAB2/TUBA1A/SH3TC2/GPR183/CDK5R2/CSPG4/BOK/CSF1/POU3F2/C5AR1/ADGRG1/CNTF
BP	GO:0006695	cholesterol biosynthetic process	13/1545	44/13832	0.000744443	0.0303935	0.0264859	13	NPC1L1/MSMO1/FDFT1/SC5D/MVK/HMGCS1/HMGCR/HSD17B7/TM7SF2/FDPS/MVD/INSIG1/CES1
BP	GO:1902653	secondary alcohol biosynthetic process	13/1545	44/13832	0.000744443	0.0303935	0.0264859	13	NPC1L1/MSMO1/FDFT1/SC5D/MVK/HMGCS1/HMGCR/HSD17B7/TM7SF2/FDPS/MVD/INSIG1/CES1
BP	GO:0061041	regulation of wound healing	22/1545	96/13832	0.000745745	0.0303935	0.0264859	22	TNFRSF12A/CD9/PLAUR/FERMT2/PDGFB/PLAT/CAV1/SERPINE1/HBEGF/SERPINC1/FOXA2/EPHB2/SERPINE2/THBS1/DUOX1/UBASH3B/PRKCE/FGG/HPSE/PRKG1/PDGFA/SERPINB2
BP	GO:0050727	regulation of inflammatory response	48/1545	271/13832	0.000797166	0.0319594	0.0278504	48	CREB3L3/FCGR2B/PLA2G3/LGALS1/CCL24/SERPINE1/AKNA/IL10RA/MVK/IL23A/PPARD/BCL6/FNDC4/IL1RL1/C3/CCR7/NINJ1/SYT11/DAGLA/CLOCK/IL6/KLF4/IER3/SEMA7A/DUOXA1/DUOXA2/FEM1A/SIGLEC10/DUSP10/OSMR/TSLP/TTBK1/PDCD4/MAPK13/NLRP4/CAMK2N1/AIM2/IL15/GPER1/PTGER4/IL20RB/LPL/NUPR1/USP18/PDE2A/LRRK2/SIRPA/NEAT1
BP	GO:1903034	regulation of response to wounding	27/1545	128/13832	0.000798987	0.0319594	0.0278504	27	TNFRSF12A/CD9/PLAUR/RTN4R/FERMT2/SCARF1/PDGFB/PLAT/CAV1/SERPINE1/HBEGF/SERPINC1/FOXA2/EPHB2/SERPINE2/KLF4/THBS1/DUOX1/SIGLEC10/UBASH3B/PRKCE/FGG/HPSE/PRKG1/PDGFA/SERPINB2/CNTF
BP	GO:0002366	leukocyte activation involved in immune response	41/1545	222/13832	0.000804414	0.0319594	0.0278504	41	ERCC1/PARP3/SPI1/TFRC/FCGR2B/TBX21/IL4R/PLA2G3/LGALS1/CD40/SMAD7/CORO1A/RELB/LFNG/CLNK/IL23A/CCR6/BCL6/NR4A3/SHLD2/ADGRE2/FGL2/RAC2/DOCK2/IL6/ANXA3/TP53/KIT/ITGB2/IL6R/SLAMF6/CD300A/GPR183/APLF/ITGAM/PRKCE/JUNB/PTGER4/FES/S100A13/LILRA2
BP	GO:0048660	regulation of smooth muscle cell proliferation	24/1545	109/13832	0.000808865	0.0319594	0.0278504	24	NOTCH3/PDGFB/SMPD3/HBEGF/PDGFRB/IGFBP5/ID2/NR4A3/CDKN1A/IL6/THBS1/IGFBP3/PDCD4/IL6R/TERT/GPER1/S1PR1/EFEMP2/TRIB1/JUN/PRKG1/AIF1/PRKDC/ITGB3
BP	GO:0050867	positive regulation of cell activation	53/1545	307/13832	0.000815324	0.0319706	0.0278602	53	SPI1/TFRC/TBX21/IL4R/PLA2G3/LGALS1/CD40/CORO1A/CD276/IL4I1/EBI3/CAV1/GLI3/ACTA2/CCL2/IL23A/BCL6/IL1A/IL1RL1/NR4A3/HSPH1/SHLD2/CDKN1A/TNFSF14/CCR7/EPHB2/PTPN22/IL6/THBS1/VAV1/DUSP10/TSLP/TTBK1/SH3KBP1/CD226/THY1/RUNX1/ITGB2/IL15/IGF2/AXL/IL7R/GPR183/ITGAM/EGR3/SOCS1/LRRK2/SIRPA/CD3E/AIF1/LILRA2/PRKDC/CD24
BP	GO:0031667	response to nutrient levels	66/1545	402/13832	0.000822535	0.0320108	0.0278952	66	PDK4/MPO/MLXIPL/GIPR/ERCC1/FAS/H6PD/ASNS/TFRC/RASAL2/ULK2/WNT11/CD40/LIPG/COL1A1/FOLR1/PPARD/IL1A/SGIP1/FGF23/ACVR1C/CDKN1A/BBS2/FOXA2/ATF4/VGF/GDF15/ASS1/SESN2/MYBBP1A/PIK3C2B/MAP1LC3B/TP53/CTSK/UCN2/SESN3/KLF10/STC1/ACE/ALPL/ATF3/HTR4/BMT2/MIOS/ABCA1/CYBB/GPT2/PCSK9/ADRB2/FOS/KICS2/DDIT3/LPL/A2M/ULK1/BHLHA15/FES/UPP1/ADSS1/SLC38A3/LRRK2/WDR45/NTRK1/MAP1LC3B2/SRD5A2/SSTR3
BP	GO:0051897	positive regulation of phosphatidylinositol 3-kinase/protein kinase B signal transduction	26/1545	122/13832	0.000842918	0.0325593	0.0283732	26	LTK/FERMT2/FGFR1/CASS4/PDGFB/FLT1/MEIS3/UNC5B/HBEGF/PDGFRB/IGFBP5/HCST/CCR7/GDF15/LIN28A/THBS1/TPBG/KIT/GPER1/IGF2/AXL/HPSE/ERFE/HCLS1/PDGFA/NTRK1
BP	GO:0099024	plasma membrane invagination	14/1545	50/13832	0.00085535	0.0327947	0.0285783	14	FCGR2B/BIN2/C3/THBS1/GSN/ELMO1/ITGB2/ARHGAP25/ABCA1/CD300A/ITGAM/XKR6/ADGRB1/AIF1
BP	GO:0014912	negative regulation of smooth muscle cell migration	8/1545	20/13832	0.000870283	0.033122	0.0288635	8	SERPINE1/IGFBP5/LRP1/SLIT2/IGFBP3/TRIB1/PRKG1/AIF1
BP	GO:0001822	kidney development	44/1545	244/13832	0.00088507	0.0333145	0.0290313	44	SOX8/NUP160/ADAMTS6/PRDM1/NOTCH3/ARG2/ZMPSTE24/WNT11/NRP1/PDGFB/JAG1/SMAD7/CALB1/TMEM59L/GLI3/ACTA2/TNS2/VEGFA/PDGFRB/EGR1/PAX8/LIF/PODXL/ASS1/LIN28A/STRA6/REN/SLIT2/ARID5B/ACE/IL6R/NPHS1/KIF26B/KLF15/FBN1/PCSK9/AMER1/LRRK2/MME/PDGFA/MMP17/ITGB3/CD24/LHX1
BP	GO:0002683	negative regulation of immune system process	63/1545	381/13832	0.000888215	0.0333145	0.0290313	63	PARP3/TSPAN32/SPI1/FCGR2B/TBX21/PAG1/IL4R/GPR137B/ARG2/SAMHD1/SMAD7/TSC22D1/IL4I1/CDK6/GLI3/CCL2/DHX58/CLNK/BCL6/CBLB/IL1RL1/ID2/INHBA/INHA/FGL2/SYT11/SPINK5/PTPN22/GPR55/THBS1/PDE5A/TAPBPL/SUSD4/DUSP10/SLIT2/THY1/UBASH3B/TSC22D3/RUNX1/NLRP4/LAPTM5/FCRLB/GPER1/SVEP1/FBN1/AXL/CD300A/IL7R/SERPINB9/PTGER4/TRIB1/IL20RB/TBC1D10C/A2M/ERFE/USP18/SOCS1/PRG2/PDCD1/LST1/LILRA2/PRKDC/RAB7B
BP	GO:0006909	phagocytosis	36/1545	189/13832	0.00091762	0.0341698	0.0297766	36	SYT7/FCGR2B/IL2RB/SRPX/CORO1A/CCL2/BIN2/LRP1/C3/CFP/SYT11/DOCK2/MYO1G/MYO7A/THBS1/ANXA3/VAV1/GSN/ELMO1/SPON2/ITGB2/ARHGAP25/IL15/ABCA1/AXL/CD300A/ITGAM/XKR6/PRKCE/ADGRB1/PLA2G6/SIRPA/AIF1/CD302/ITGB3/RAB7B
BP	GO:0009988	cell-cell recognition	13/1545	45/13832	0.000941318	0.0347623	0.030293	13	CD9/SPA17/OVGP1/FOLR1/NEDD9/PCSK4/PAEP/CCR7/DOCK2/DCST2/FUT3/IZUMO1/ST6GALNAC6
BP	GO:0002695	negative regulation of leukocyte activation	30/1545	149/13832	0.000946965	0.0347623	0.030293	30	PARP3/TSPAN32/SPI1/FCGR2B/TBX21/PAG1/IL4R/ARG2/SMAD7/IL4I1/GLI3/CLNK/BCL6/CBLB/ID2/INHBA/INHA/FGL2/SYT11/PTPN22/PDE5A/RUNX1/LAPTM5/GPER1/AXL/CD300A/IL20RB/TBC1D10C/SOCS1/LST1
BP	GO:0043491	phosphatidylinositol 3-kinase/protein kinase B signal transduction	39/1545	210/13832	0.000954756	0.0348015	0.0303271	39	MYO16/LTK/FERMT2/FGFR1/CASS4/PIK3IP1/PDGFB/CD40/PPP1R16B/FLT1/SMPD3/MEIS3/PIK3R2/UNC5B/HBEGF/PDGFRB/IGFBP5/HCST/CCR7/GDF15/SESN2/LIN28A/PIK3C2B/THBS1/EPHA2/TPBG/SESN3/KIT/AIM2/GPER1/IGF2/AXL/HPSE/DDIT3/ERFE/HCLS1/ZFP36L1/PDGFA/NTRK1
BP	GO:0022409	positive regulation of cell-cell adhesion	44/1545	245/13832	0.000965031	0.0349301	0.0304391	44	PLAUR/CD44/PTPRU/TFRC/IL4R/LGALS1/SMAD7/CORO1A/CD276/IL4I1/EBI3/CAV1/GLI3/CCL2/IL23A/BCL6/IL1A/ITGA4/NR4A3/HSPH1/TNFSF14/FOXA2/CCR7/PODXL/PTPN22/IL6/VAV1/DUSP10/MAGI1/THY1/RUNX1/ITGB2/KIF26B/IL15/IGF2/IL7R/FUT3/FGG/EGR3/SOCS1/SIRPA/CD3E/AIF1/CD24
BP	GO:1905063	regulation of vascular associated smooth muscle cell differentiation	6/1545	12/13832	0.000978134	0.0351585	0.0306382	6	PDGFB/CTH/PDCD4/KIT/GPER1/EFEMP2
BP	GO:0045926	negative regulation of growth	38/1545	204/13832	0.0010396	0.0371102	0.032339	38	SEMA3B/PRDM11/FHL1/RTN4R/ULK2/WNT11/NRP1/ING4/BCL6/IGFBP5/RGS4/INHBA/CDKN1A/BBS2/GDF15/SESN2/BTG1/RERG/SEMA4F/SERPINE2/DNAJB2/SEMA7A/OSGIN1/TP53/DUSP10/SLIT2/DCSTAMP/GNG4/ADRB2/MINAR1/ULK1/TSPYL2/SEMA4B/MT1F/HSPA1B/HSPA1A/MEG3/GDF2
BP	GO:0002444	myeloid leukocyte mediated immunity	20/1545	86/13832	0.00104824	0.0371623	0.0323844	20	SPI1/FCGR2B/IL4R/PLA2G3/CLNK/NR4A3/C3/ADGRE2/RAC2/IL6/ANXA3/KIT/ACE/SPON2/ITGB2/CD300A/ITGAM/SERPINB9/FES/S100A13
BP	GO:0002696	positive regulation of leukocyte activation	51/1545	296/13832	0.00105923	0.0372008	0.0324179	51	SPI1/TFRC/TBX21/IL4R/PLA2G3/LGALS1/CD40/CORO1A/CD276/IL4I1/EBI3/CAV1/GLI3/CCL2/IL23A/BCL6/IL1A/IL1RL1/NR4A3/HSPH1/SHLD2/CDKN1A/TNFSF14/CCR7/EPHB2/PTPN22/IL6/THBS1/VAV1/DUSP10/TSLP/TTBK1/SH3KBP1/CD226/THY1/RUNX1/ITGB2/IL15/IGF2/AXL/IL7R/GPR183/ITGAM/EGR3/SOCS1/LRRK2/SIRPA/CD3E/AIF1/PRKDC/CD24
BP	GO:0001503	ossification	55/1545	325/13832	0.0010637	0.0372008	0.0324179	55	SOX8/VCAN/FERMT2/FOSL2/TP53INP2/ZMPSTE24/WNT11/PTHLH/JAG1/SMAD7/SMPD3/CDK6/GLI3/COL1A1/AREG/ACVR1/IGFBP5/FGF23/ACVR2A/EGR2/ATF4/MYBBP1A/IL6/ADAMTS7/SEMA7A/COL6A1/EPHA2/TUFT1/ECM1/CTSK/IGFBP3/RSPO2/NOCT/KLF10/STC1/RUNX1/IL6R/DHRS3/ALPL/PKDCC/HAND2/NAB2/IGF2/TPM4/SHOX2/THBS3/ADRB2/S1PR1/JUNB/PTGER4/ERFE/CSF1/RYR1/CCDC154/GDF2
BP	GO:0006694	steroid biosynthetic process	28/1545	137/13832	0.00108333	0.037633	0.0327945	28	NPC1L1/H6PD/MSMO1/FDFT1/SC5D/MVK/HMGCS1/HMGCR/IL1A/EGR1/HSD17B7/ERG28/CYP27A1/CYP11A1/CYP17A1/TM7SF2/FDPS/GFI1/STARD4/MVD/FAXDC2/SDR42E1/PRKG1/INSIG1/CACNA1H/CES1/CYP21A2/SRD5A2
BP	GO:1901654	response to ketone	31/1545	157/13832	0.00110088	0.0379876	0.0331036	31	ABCB4/ADCY2/TFAP4/MTAP/SLC5A5/CAV1/CA9/SGK1/HPCA/INHBA/CDKN1A/FOSB/CCR7/KLF2/ASS1/THBS1/SLIT2/FBXO32/ACE/SCNN1D/CYBB/GPT2/DDIT4/FOS/PRKCE/PTGER4/ADCY6/A2M/SMYD3/TXNIP/SRD5A2
BP	GO:0001954	positive regulation of cell-matrix adhesion	13/1545	46/13832	0.00117995	0.0404466	0.0352464	13	FERMT2/NRP1/CDK6/VEGFA/CCR7/EPHA1/THY1/LIMS1/EFEMP2/CSF1/S100A10/CD3E/ITGB3
BP	GO:0046165	alcohol biosynthetic process	24/1545	112/13832	0.00120958	0.0411894	0.0358937	24	NPC1L1/H6PD/MSMO1/ADCYAP1R1/FDFT1/NTSR1/ABCA2/SC5D/MVK/HMGCS1/HMGCR/HSD17B7/CYP27A1/PPIP5K2/TM7SF2/FDPS/GFI1/GPER1/MVD/SPTLC3/PRKG1/INSIG1/CACNA1H/CES1
BP	GO:1903707	negative regulation of hemopoiesis	20/1545	87/13832	0.00122102	0.0413072	0.0359963	20	FCGR2B/TBX21/IL4R/GPR137B/SMAD7/TSC22D1/CDK6/GLI3/BCL6/ID2/INHBA/INHA/FGL2/GPR55/UBASH3B/RUNX1/FBN1/TRIB1/ERFE/SOCS1
BP	GO:0046849	bone remodeling	17/1545	69/13832	0.00123552	0.0415265	0.0361874	17	PDK4/SYT7/TFRC/GPR137B/TF/EFNA2/RAC2/GPR55/IL6/EPHA2/CTSK/UBASH3B/DCSTAMP/ADRB2/S1PR1/CCDC154/ITGB3
BP	GO:0043269	regulation of monoatomic ion transport	67/1545	416/13832	0.00126062	0.0420965	0.0366842	67	SCN4A/ATP1A2/FHL1/KCNG1/PRSS8/KCNQ2/ADCYAP1R1/ATP8B1/P2RX5/ABCB1/NOS1/KCNH4/TF/PDGFB/CACNA1I/NTSR1/CACNA1F/KCND1/GABRE/CORO1A/DMPK/CAV1/P2RX1/CCL2/P2RX3/PDGFRB/RGS4/HPCA/HVCN1/ATF4/MCHR1/EPHB2/KCNH3/SERPINE2/BIN1/CAMK2D/CACNA1B/CACNA2D4/KCNK13/THY1/UBASH3B/KCNJ15/CABP1/STC1/ACE/GPER1/CYBB/JSRP1/BEST1/PCSK9/ADRB2/PRKCE/TMEM37/CHD7/CATSPER1/GPR35/KCNK12/CLCNKB/ANO9/STAC3/TRDN/CLCNKA/CACNA1H/ARC/LIL…
BP	GO:0007015	actin filament organization	66/1545	409/13832	0.00129834	0.0426985	0.0372088	66	TMSB10/CAPG/CYFIP2/CTNNA2/FERMT2/WNT11/PXN/TF/MYO15A/NRP1/CORO1A/TLE6/PIK3R2/CCL24/TESK1/NEDD9/RGS4/PACSIN1/CCR7/AIF1L/RAC2/CGNL1/GMFG/AVIL/MYO1G/LIMD2/BIN1/MYO7A/SPTBN5/MYO1F/RHOB/TAGLN3/SLIT2/EPHA1/SH3KBP1/GSN/ESAM/EPS8/ELMO1/RHPN1/CARMIL2/ZYX/NPHS1/KASH5/CDC42EP3/ARHGAP25/TPM4/CORO6/CDC42EP5/XIRP1/MYO7B/S1PR1/PRKCE/PTGER4/SYNPO/SSH3/TCAP/HCLS1/KIRREL1/KANK3/ESPN/S100A10/CYRIA/TPM2/AIF1/SH3D21
BP	GO:0035914	skeletal muscle cell differentiation	14/1545	52/13832	0.00130339	0.0426985	0.0372088	14	SOX8/BARX2/GPC1/EGR1/EGR2/NR4A1/HIVEP3/BMAL1/BTG2/ATF3/FOS/NUPR1/MAFF/PAX5
BP	GO:0045453	bone resorption	14/1545	52/13832	0.00130339	0.0426985	0.0372088	14	PDK4/TFRC/GPR137B/TF/RAC2/GPR55/IL6/CTSK/UBASH3B/DCSTAMP/ADRB2/S1PR1/CCDC154/ITGB3
BP	GO:0006109	regulation of carbohydrate metabolic process	31/1545	159/13832	0.00136424	0.0444107	0.0387008	31	PDK4/SLC4A1/MLXIPL/PPP1R3F/PDK3/ADCYAP1R1/ZMPSTE24/PDGFB/NTSR1/SMPD3/FOXA2/SESN2/IER3/KHK/TP53/IGFBP4/IGFBP3/PDK1/PRXL2C/SLC45A3/SLC2A6/GPER1/GPT2/NNMT/IGF2/DDIT4/PRKCE/NUPR1/ERFE/PHLDA2/PRKG1
BP	GO:0042113	B cell activation	40/1545	221/13832	0.00137818	0.0445841	0.0388519	40	ERCC1/PARP3/SPI1/KLF6/TFRC/FCGR2B/TBX21/FOSL2/IL11/LGALS1/CD40/IL4I1/PIK3R2/LFNG/CCR6/BCL6/ITGA4/ID2/SHLD2/INHBA/INHA/CDKN1A/DNAJB9/EPHB2/IL6/TP53/SH3KBP1/KIT/LAPTM5/CD300A/IL7R/GPR183/APLF/TBC1D10C/ADGRG3/ZFP36L1/NHEJ1/PAX5/NTRK1/PRKDC
BP	GO:0034103	regulation of tissue remodeling	15/1545	58/13832	0.00138887	0.0446449	0.0389049	15	PDK4/SYT7/TFRC/GPR137B/TF/IL23A/IL6/TP53/UBASH3B/RUNX1/HAND2/IL15/DCSTAMP/S1PR1/ITGB3
BP	GO:0042119	neutrophil activation	10/1545	31/13832	0.00143021	0.0446449	0.0389049	10	SPI1/FCGR2B/IL18RAP/ANXA3/ITGB2/IL15/CD300A/CXCL8/ITGAM/LILRA2
BP	GO:0043618	regulation of transcription from RNA polymerase II promoter in response to stress	10/1545	31/13832	0.00143021	0.0446449	0.0389049	10	CREB3L3/VEGFA/EPAS1/EGR1/KLF2/ATF4/TP53/ATF3/DDIT3/JUN
BP	GO:0071496	cellular response to external stimulus	51/1545	300/13832	0.00143346	0.0446449	0.0389049	51	PDK4/MAP3K14/MLXIPL/ATP1A2/FAS/ASNS/WNT11/CD40/COL1A1/FOLR1/PPARD/ITGA4/FGF23/TNFRSF10B/TNFRSF8/CDKN1A/TNFSF14/FOXA2/ATF4/SESN2/HABP4/MYBBP1A/PIK3C2B/MAP1LC3B/ASGR1/TP53/CTSK/UCN2/SESN3/NR4A2/PIEZO2/KLF10/ATF3/BMT2/MIOS/AXL/PCSK9/FOS/PTGER4/KICS2/LPL/ULK1/BHLHA15/FES/UPP1/PDE2A/SLC38A3/LRRK2/WDR45/MAP1LC3B2/ITGB3
BP	GO:0001910	regulation of leukocyte mediated cytotoxicity	16/1545	64/13832	0.00144105	0.0446449	0.0389049	16	SPI1/FCGR2B/IL23A/ULBP1/IL18RAP/RIPK3/ULBP2/VAV1/CD226/MR1/SLAMF6/IL7R/ITGAM/SERPINB9/NCR1/NCR3
BP	GO:0043299	leukocyte degranulation	16/1545	64/13832	0.00144105	0.0446449	0.0389049	16	SPI1/FCGR2B/IL4R/PLA2G3/CORO1A/CLNK/NR4A3/ADGRE2/RAC2/ANXA3/KIT/ITGB2/CD300A/ITGAM/FES/S100A13
BP	GO:0030316	osteoclast differentiation	19/1545	82/13832	0.00144906	0.0446449	0.0389049	19	TFRC/FOSL2/GPR137B/TF/EFNA2/IL23A/NEDD9/GPR55/EPHA2/UBASH3B/KLF10/DCSTAMP/FBN1/GPR183/FOS/OSCAR/JUNB/ERFE/CSF1
BP	GO:1902106	negative regulation of leukocyte differentiation	19/1545	82/13832	0.00144906	0.0446449	0.0389049	19	FCGR2B/TBX21/IL4R/GPR137B/SMAD7/CDK6/GLI3/BCL6/ID2/INHBA/INHA/FGL2/GPR55/UBASH3B/RUNX1/FBN1/TRIB1/ERFE/SOCS1
BP	GO:1904035	regulation of epithelial cell apoptotic process	18/1545	76/13832	0.00146628	0.0448383	0.0390735	18	WNT11/CD40/SERPINE1/CCL2/ITGA4/IL6/THBS1/GSN/PDCD4/HAND2/TERT/GPER1/ANGPTL4/FGG/NUPR1/BOK/ZFP36L1/ITGB3
BP	GO:0051216	cartilage development	30/1545	153/13832	0.00147267	0.0448383	0.0390735	30	CD44/BARX2/FOSL2/ZMPSTE24/WNT11/PTHLH/SMAD7/TIMP1/SMPD3/GLI3/COL1A1/DLX2/BBS2/ADAMTS7/ECM1/CTSK/WNT9A/RSPO2/NFIB/STC1/RUNX1/NFIA/PKDCC/PBXIP1/HAND2/SHOX2/THBS3/RARG/COL11A2/GDF2
BP	GO:0006590	thyroid hormone generation	7/1545	17/13832	0.00150944	0.0456893	0.0398151	7	SLC5A5/HPN/PAX8/DUOX1/DUOXA1/DUOXA2/CTSK
BP	GO:0042509	regulation of tyrosine phosphorylation of STAT protein	14/1545	53/13832	0.00159227	0.0479163	0.0417557	14	CD40/CAV1/HPX/IL23A/LIF/IL6/TSLP/CTF1/KIT/IL6R/IL15/HCLS1/SOCS1/CNTF
BP	GO:1901652	response to peptide	65/1545	405/13832	0.0016162	0.0481208	0.0419339	65	PDK4/VIM/INSRR/NGFR/FCGR2B/FOSL2/PXN/CD40/JAG1/TIMP1/SMPD3/PIK3R2/CAV1/COL1A1/GNRHR/AREG/TNS2/ITGA4/IGFBP5/NR4A3/EGR1/TNFSF10/INHBA/EGR2/NR4A1/LRP1/ACVR1C/KLF2/VGF/CSRP3/GDF15/ASS1/SESN2/EPHB2/PTPN22/KHK/CYP11A1/TP53/CTSK/CACNA1B/SESN3/NR4A2/BTG2/ALPL/SCNN1D/KLF15/GPER1/CYBB/GPT2/FBN1/IGF2/PCSK9/ADRB2/FOS/ADCY6/ERFE/SLC2A4/TRARG1/SOCS1/ZFP36L1/BACE1/INSIG1/PRKDC/ITGB3/SRD5A2
BP	GO:0022617	extracellular matrix disassembly	12/1545	42/13832	0.0016279	0.0481208	0.0419339	12	MMP11/HPN/MMP19/LRP1/LAMC1/IL6/CTSK/CARMIL2/PBXIP1/MMP1/PRSS1/PRSS2
BP	GO:0051180	vitamin transport	12/1545	42/13832	0.0016279	0.0481208	0.0419339	12	NPC1L1/FOLR1/TCN1/STRA6/SLC5A6/SLC2A6/SLC25A32/AMN/SLC23A1/SLC2A14/SLC19A1/SLC2A4
BP	GO:0010544	negative regulation of platelet activation	6/1545	13/13832	0.00164555	0.0481208	0.0419339	6	CD9/PDGFB/SERPINE2/UBASH3B/PRKG1/PDGFA
BP	GO:0034616	response to laminar fluid shear stress	6/1545	13/13832	0.00164555	0.0481208	0.0419339	6	SMAD7/KLF2/ASS1/KLF4/ACE/ABCA1
BP	GO:0001935	endothelial cell proliferation	25/1545	121/13832	0.00166573	0.0483899	0.0421685	25	NGFR/TIE1/VASH1/FGFR1/NRP1/PDGFB/PPP1R16B/FLT1/CAV1/CCL24/CCL2/VEGFA/SPARC/ITGA4/NR4A1/THBS1/EPHA2/ECM1/IGF2/EGFL7/POLD4/EGR3/TNFSF12/ITGB3/GDF2
BP	GO:0032890	regulation of organic acid transport	15/1545	59/13832	0.00167345	0.0483899	0.0421685	15	ATP1A2/PLA2G3/NTSR1/IL1A/RGS4/THBS1/CLTRN/SV2A/SLC43A2/ERFE/ABAT/PRKG1/SLC38A3/ACSL5/CES1
BP	GO:0040017	positive regulation of locomotion	71/1545	451/13832	0.00170335	0.0488327	0.0425543	71	SEMA3B/SYNE2/SPI1/FERMT2/FGFR1/CPNE3/CASS4/TF/NRP1/PDGFB/CD40/FLT1/CORO1A/CAV1/CCL24/SERPINE1/SPOCK2/ACTA2/COL1A1/IL23A/NEDD9/CCR6/VEGFA/HBEGF/SPARC/PDGFRB/IL1A/ACVR1/ITGA4/IGFBP5/NR4A3/ONECUT2/TNFSF14/CCR7/RAC2/PODXL/AKAP12/LGR6/EPHB2/LYVE1/SEMA4F/IL6/THBS1/DUOX1/SEMA7A/ANXA3/DUOXA2/ITGAX/EPHA2/RHOB/SLIT2/TPBG/EPHA1/THY1/KIT/CARMIL2/IL6R/ITGA5/CXCL16/TERT/GPER1/CXCL8/S1PR1/PRKCE/CSF1/SEMA4B/S100…
BP	GO:0070374	positive regulation of ERK1 and ERK2 cascade	28/1545	141/13832	0.00170959	0.0488327	0.0425543	28	CD44/FERMT2/NRP1/PDGFB/NECAB2/CCL24/ACTA2/CCL2/PDGFRB/IL1A/FGF23/INHBA/CCR7/AKAP12/PTPN22/GPR55/SEMA7A/TPBG/PRXL2C/HAND2/GPER1/GPR183/FGG/C5AR1/PDGFA/NTRK1/ARHGAP8/ITGB3
BP	GO:0007422	peripheral nervous system development	16/1545	65/13832	0.00171707	0.0488327	0.0425543	16	SOX8/GPC1/NEFH/NDRG1/ONECUT2/ADGRB2/EGR2/GFRA3/RUNX1/NFASC/HAND2/NAB2/SH3TC2/EGR3/ADGRB1/POU3F2
BP	GO:0007159	leukocyte cell-cell adhesion	52/1545	310/13832	0.00174816	0.0492139	0.0428865	52	CD44/TSPAN32/TFRC/FCGR2B/TBX21/PAG1/IL4R/ARG2/LGALS1/SMAD7/CORO1A/CD276/IL4I1/EBI3/CAV1/GLI3/CCL2/IL23A/BCL6/CBLB/IL1A/ITGA4/NR4A3/HSPH1/TNFSF14/CCR7/FGL2/RAC2/ASS1/PTPN22/IL6/KLF4/PDE5A/VAV1/DUSP10/THY1/RUNX1/ITGB2/ITGA5/LAPTM5/IL15/IGF2/CD300A/IL7R/IL20RB/ZDHHC21/EGR3/SOCS1/SIRPA/CD3E/AIF1/CD24
BP	GO:1903706	regulation of hemopoiesis	55/1545	332/13832	0.00174949	0.0492139	0.0428865	55	PRDM1/SPI1/FCGR2B/TBX21/IL4R/GPR137B/PLA2G3/JAG1/SMAD7/TSC22D1/IL4I1/CDK6/GLI3/IL23A/NEDD9/BCL6/ID2/CSF3R/ACVR2A/INHBA/INHA/FGL2/LIF/SPINK5/GPR55/DUSP10/UBASH3B/KLF10/RUNX1/IL15/DCSTAMP/FBN1/AXL/IL7R/FAXDC2/FOS/JUNB/RARG/TRIB1/P4HTM/ERFE/EGR3/HCLS1/FES/CSF1/SOCS1/ZFP36L1/H4C3/H4C11/HSPA1B/HSPA1A/PRKDC/RAB7B/H4C1/H4C2
CC	GO:0031012	extracellular matrix	92/1619	376/14510	1.38949e-13	4.64923e-11	4.28867e-11	92	MMP25/SEMA3B/VCAN/ADAMTS6/ENTPD2/GPC1/OVGP1/WNT11/CCDC80/COL9A3/MMP11/LGALS1/TIMP3/PDGFB/SRPX/TIMP1/APLP1/SERPINE1/AEBP1/SPOCK2/ACTA2/LGALS3BP/COL1A1/HPX/VEGFA/SPARC/COL7A1/SERPINC1/LTBP2/MMP19/CFP/FGL2/GDF15/COL5A1/FIBCD1/CTSL/LAMC1/SERPINE2/ADAMTS7/THBS1/LOXL4/CILP/SEMA7A/INHBE/HAPLN3/COL6A1/COL6A2/ADAMTS10/FBN3/TINAGL1/ECM1/MUC4/SPARCL1/TIMP4/SPON2/ADAMTS13/ALPL/COL6A3/HTRA1/FBN1/NAV2/ANGPTL4/…
CC	GO:0030312	external encapsulating structure	92/1619	377/14510	1.64284e-13	4.64923e-11	4.28867e-11	92	MMP25/SEMA3B/VCAN/ADAMTS6/ENTPD2/GPC1/OVGP1/WNT11/CCDC80/COL9A3/MMP11/LGALS1/TIMP3/PDGFB/SRPX/TIMP1/APLP1/SERPINE1/AEBP1/SPOCK2/ACTA2/LGALS3BP/COL1A1/HPX/VEGFA/SPARC/COL7A1/SERPINC1/LTBP2/MMP19/CFP/FGL2/GDF15/COL5A1/FIBCD1/CTSL/LAMC1/SERPINE2/ADAMTS7/THBS1/LOXL4/CILP/SEMA7A/INHBE/HAPLN3/COL6A1/COL6A2/ADAMTS10/FBN3/TINAGL1/ECM1/MUC4/SPARCL1/TIMP4/SPON2/ADAMTS13/ALPL/COL6A3/HTRA1/FBN1/NAV2/ANGPTL4/…
CC	GO:0009897	external side of plasma membrane	63/1619	258/14510	1.12007e-09	2.1132e-07	1.94932e-07	63	CEACAM21/CD9/PLAUR/FAS/RTN4R/TNFRSF9/SPA17/TFRC/FCGR2B/IL4R/ABCB1/NRCAM/CSF2RB/IL2RB/CD40/IL21R/CD276/EBI3/P2RX1/FOLR1/CD69/ULBP1/CCR6/ITGA4/IL1RL1/CSF3R/CCRL2/IL9R/CCR7/ULBP2/CLEC10A/THBS1/SEMA7A/ITGAX/ASGR1/CTSK/ACKR2/OSMR/GFRA3/CD226/MR1/THY1/KIT/ACE/ITGB2/IL6R/ITGA5/SLAMF6/ABCA1/CD3D/IL7R/PCSK9/ITGAM/S1PR1/FGG/CD163L1/SLC2A4/PDCD1/CD3E/LY6G6C/TRGV1/CD302/ITGB3
CC	GO:0043235	receptor complex	70/1619	316/14510	1.13392e-08	1.6045e-06	1.48007e-06	70	CD44/INSRR/TRAF1/LTK/AHRR/TSPAN32/TIE1/TFRC/NOTCH3/IL4R/FGFR1/ADCYAP1R1/TF/NRP1/P2RX6/CSF2RB/IL2RB/CD40/GABRE/FLT1/OLFM2/EBI3/GRIK5/P2RX3/PDGFRB/ACVR1/ITGA4/IL18RAP/CSF3R/ACVR2A/LRP1/ACVR1C/RAMP1/BMAL1/IL6/GABBR2/LOXL4/ITGAX/EPHA2/CNIH3/OSMR/GFRA3/EPHA1/TM7SF2/EPS8/KIT/ITGB2/IL6R/ITGA5/PIGR/AMN/CD3D/AXL/ADRB2/CHRNA5/NLGN1/ITGAM/GPRC5C/KCTD12/GABRG3/NTRK1/CD3E/GPR20/TRGV1/TRBC1/TRBC2/TRBV30/ITGB3/…
CC	GO:0062023	collagen-containing extracellular matrix	65/1619	290/14510	2.34527e-08	2.65485e-06	2.44896e-06	65	SEMA3B/VCAN/ENTPD2/GPC1/CCDC80/COL9A3/LGALS1/TIMP3/PDGFB/SRPX/TIMP1/APLP1/SERPINE1/AEBP1/ACTA2/LGALS3BP/COL1A1/HPX/SPARC/COL7A1/SERPINC1/LTBP2/CFP/FGL2/GDF15/COL5A1/FIBCD1/CTSL/LAMC1/SERPINE2/THBS1/LOXL4/CILP/SEMA7A/INHBE/HAPLN3/COL6A1/COL6A2/ADAMTS10/TINAGL1/ECM1/SPARCL1/COL6A3/HTRA1/FBN1/NAV2/ANGPTL4/THBS3/SERPINB9/FGG/EFEMP2/EGFL7/CSPG4/A2M/SSC5D/PRG2/COL25A1/MMP23B/LAMB3/S100A10/MUC2/L1CAM/CO…
CC	GO:0005788	endoplasmic reticulum lumen	53/1619	246/14510	1.65709e-06	0.000156318	0.000144196	53	TMEM132A/PLAUR/VCAN/H6PD/P4HA2/TF/COL9A3/LGALS1/PDGFB/FOXRED2/TIMP1/EBI3/COL1A1/IL23A/COL7A1/IGFBP5/SERPINC1/FGF23/P4HA1/C3/CFP/VGF/DNAJB9/COL5A1/LAMC1/IL6/ADAMTS7/THBS1/SERPINA10/IGFBP4/COL6A1/COL6A2/IGFBP3/SPARCL1/ADAMTS13/COL6A3/FSTL1/GPX8/FBN1/PCSK9/FGG/CSF1/PDIA2/SRL/BACE1/TRDN/COL25A1/PDGFA/COLGALT2/SELENOM/CES1/COL11A2/COL15A1
CC	GO:0098802	plasma membrane signaling receptor complex	35/1619	150/14510	1.58231e-05	0.00127941	0.00118019	35	INSRR/TRAF1/TSPAN32/TFRC/TF/CSF2RB/IL2RB/CD40/OLFM2/GRIK5/ACVR1/ITGA4/IL18RAP/ACVR2A/ACVR1C/RAMP1/IL6/GABBR2/ITGAX/CNIH3/OSMR/EPS8/ITGB2/IL6R/ITGA5/CD3D/CHRNA5/ITGAM/CD3E/TRGV1/TRBC1/TRBC2/TRBV30/ITGB3/TRAC
CC	GO:0005902	microvillus	21/1619	78/14510	8.94931e-05	0.00633164	0.0058406	21	CLCA1/CD44/PTPRH/CA9/ICAM2/BBS2/PODXL/AOC3/MYO1G/MYO7A/MYO1F/SYTL1/S100P/AMN/MYO7B/MUC20/ESPN/LRRK2/PDGFA/CD302/ITGB3
CC	GO:0032590	dendrite membrane	11/1619	29/14510	0.000164881	0.00953631	0.00879675	11	GABRE/MPP2/HPCA/SLC12A5/SGCE/ATF4/DAGLA/THY1/GPER1/DDN/GABRG3
CC	GO:0005882	intermediate filament	18/1619	65/14510	0.000189764	0.00953631	0.00879675	18	IFFO1/VIM/NRP1/NEFH/SLC1A4/RTN2/KRT17/PRPH/SYNC/GPER1/KRT8/KRT19/KRT15/KRT9/LMNTD2/KRT79/KRT10/KRT12
CC	GO:0098797	plasma membrane protein complex	73/1619	436/14510	0.00024209	0.00953631	0.00879675	73	SCN4A/ATP1A2/FAS/KCNG1/INSRR/TRAF1/GNA15/TSPAN32/CTNNA2/TFRC/KCNQ2/KCNH4/TF/CACNA1I/CSF2RB/IL2RB/CD40/CACNA1F/KCND1/SGCG/OLFM2/GRIK5/CAV1/ABCA2/GNB4/ACVR1/ITGA4/IL18RAP/SGIP1/ACVR2A/LRP1/ACVR1C/INHA/SGCE/RAC2/RAMP1/CATSPERB/IL6/GABBR2/DUOX1/ITGAX/CNIH3/OSMR/CACNA1B/CACNA2D4/EPS8/MR1/ITGB2/IL6R/ITGA5/CYBB/CD3D/GNG4/CHRNA5/ITGAM/KRT8/CATSPER1/STAC3/NOXA1/RYR1/CACNA1H/SSPOP/S100A10/CD3E/TRGV1/TRBC1/…
CC	GO:0045111	intermediate filament cytoskeleton	23/1619	95/14510	0.000242526	0.00953631	0.00879675	23	IFFO1/VIM/SYNE2/NRP1/NEFH/ING4/MDN1/SLC1A4/RTN2/KRT17/PRPH/CARMIL2/SYNC/GPER1/KRT8/PRKCE/KRT19/KRT15/KRT9/LMNTD2/KRT79/KRT10/KRT12
CC	GO:0034992	microtubule organizing center attachment site	6/1619	10/14510	0.000269578	0.00953631	0.00879675	6	SYNE2/SPAG4/KASH5/SUN3/CLMN/SYNE3
CC	GO:0034993	meiotic nuclear membrane microtubule tethering complex	6/1619	10/14510	0.000269578	0.00953631	0.00879675	6	SYNE2/SPAG4/KASH5/SUN3/CLMN/SYNE3
CC	GO:0106083	nuclear membrane protein complex	6/1619	10/14510	0.000269578	0.00953631	0.00879675	6	SYNE2/SPAG4/KASH5/SUN3/CLMN/SYNE3
CC	GO:0106094	nuclear membrane microtubule tethering complex	6/1619	10/14510	0.000269578	0.00953631	0.00879675	6	SYNE2/SPAG4/KASH5/SUN3/CLMN/SYNE3
CC	GO:0031253	cell projection membrane	52/1619	298/14510	0.000693665	0.023095	0.0213039	52	CD44/SYNE2/RASGRP2/FERMT2/PTPRH/SH2D3C/PALM/BMX/GABRE/CA9/MPP2/FOLR1/UNC5A/HPCA/SLC12A5/PACSIN1/BBS2/AIF1L/ADGRE2/SGCE/ATF4/MCHR1/PODXL/DAGLA/SLC5A6/SLC3A1/EPHA2/SH3BGRL3/SYTL1/CLTRN/CDHR1/EPS8/THY1/PSD3/SLC34A2/ACE/ITGA5/DHRS3/S100P/GPER1/AMN/DRD5/CSPG4/SLC19A1/TBC1D10C/MUC20/DDN/GABRG3/EPS8L3/AIF1/ITGB3/SSTR3
CC	GO:0098858	actin-based cell projection	37/1619	194/14510	0.000753763	0.0237017	0.0218635	37	CLCA1/CD44/SYNE2/PTPRH/ATP8B1/ANKRD24/MYO15A/PALM/CALB1/CA9/ACTA2/ICAM2/BBS2/PODXL/AOC3/MYO1G/MYO7A/FGD4/MYO1F/SYTL1/EPS8/DNALI1/S100P/AMN/NLGN1/MYO7B/MORN4/ADCY6/TBC1D10C/MUC20/ESPN/ARL4C/LRRK2/PDGFA/CD302/TUBB3/ITGB3
CC	GO:0031256	leading edge membrane	31/1619	157/14510	0.00108521	0.0323279	0.0298208	31	CD44/SYNE2/RASGRP2/FERMT2/SH2D3C/BMX/GABRE/MPP2/UNC5A/HPCA/SLC12A5/PACSIN1/AIF1L/ADGRE2/SGCE/ATF4/DAGLA/MYO1G/EPHA2/SH3BGRL3/EPS8/THY1/PSD3/ITGA5/GPER1/CSPG4/DDN/GABRG3/EPS8L3/AIF1/ITGB3
MF	GO:0008201	heparin binding	34/1569	113/14196	2.85287e-08	1.93764e-05	1.75552e-05	34	MPO/RTN4R/FGFR1/CCDC80/NRP1/LIPG/APLP1/VEGFA/HBEGF/SERPINC1/LTBP2/COL5A1/LGR6/SERPINE2/THBS1/SERPINA10/SLIT2/RSPO2/FSTL1/PCOLCE2/TMEM184A/FBN1/NAV2/THBS3/CXCL8/CEL/EFEMP2/LPL/PRSS57/PRG2/COL25A1/COL11A2/MPIG6B/ADGRG1
MF	GO:0030545	signaling receptor regulator activity	63/1569	284/14196	4.02836e-08	1.93764e-05	1.75552e-05	63	SEMA3B/CXCL2/WNT11/PTHLH/IL11/PDGFB/JAG1/TIMP1/CGB2/EBI3/CCL24/CCL2/AREG/IL23A/VEGFA/HBEGF/IL1A/FGF23/TNFSF10/INHBA/INHA/TNFSF14/ADM2/LIF/VGF/GDF15/GMFG/MRAP2/SEMA4F/IL6/IL1RN/IL18BP/SEMA7A/INHBE/OSGIN1/SECTM1/WNT9A/UCN2/TSLP/GNRH1/CTF1/STC1/FNDC5/LY6E/CXCL16/CXCL3/IL15/FBN1/IGF2/PCSK9/CXCL8/PRKCE/INHBC/ERFE/CSF1/SEMA4B/CDNF/PDGFA/HSPA1A/TNFSF12/CNTF/LEFTY1/GDF2
MF	GO:0005539	glycosaminoglycan binding	40/1569	153/14196	1.34429e-07	2.90586e-05	2.63273e-05	40	MPO/CD44/VCAN/RTN4R/FGFR1/CCDC80/NRP1/LIPG/APLP1/SPOCK2/VEGFA/HBEGF/SERPINC1/LTBP2/ADGRE2/COL5A1/LGR6/LYVE1/SERPINE2/THBS1/SERPINA10/HAPLN3/SLIT2/RSPO2/FSTL1/PCOLCE2/TMEM184A/FBN1/NAV2/THBS3/CXCL8/CEL/EFEMP2/LPL/PRSS57/PRG2/COL25A1/COL11A2/MPIG6B/ADGRG1
MF	GO:0030546	signaling receptor activator activity	59/1569	268/14196	1.43137e-07	2.90586e-05	2.63273e-05	59	SEMA3B/CXCL2/WNT11/PTHLH/IL11/PDGFB/JAG1/TIMP1/CGB2/EBI3/CCL24/CCL2/AREG/IL23A/VEGFA/HBEGF/IL1A/FGF23/TNFSF10/INHBA/INHA/TNFSF14/ADM2/LIF/VGF/GDF15/GMFG/SEMA4F/IL6/IL1RN/SEMA7A/INHBE/OSGIN1/SECTM1/WNT9A/UCN2/TSLP/GNRH1/CTF1/STC1/FNDC5/CXCL16/CXCL3/IL15/FBN1/IGF2/CXCL8/PRKCE/INHBC/ERFE/CSF1/SEMA4B/CDNF/PDGFA/HSPA1A/TNFSF12/CNTF/LEFTY1/GDF2
MF	GO:0019838	growth factor binding	33/1569	115/14196	1.59221e-07	2.90586e-05	2.63273e-05	33	GPC1/NGFR/FGFR1/NRP1/PDGFB/IL2RB/FLT1/COL1A1/IL10RA/PDGFRB/ACVR1/IGFBP5/LTBP2/ACVR2A/ACVR1C/IL9R/COL5A1/IL1RN/THBS1/IGFBP4/COL6A1/EPHA2/OSMR/IGFBP3/KIT/IL6R/HTRA1/VASN/A2M/S100A13/PDGFA/NTRK1/ITGB3
MF	GO:0005125	cytokine activity	34/1569	121/14196	1.81238e-07	2.90586e-05	2.63273e-05	34	CXCL2/WNT11/IL11/TIMP1/EBI3/CCL24/CCL2/AREG/IL23A/VEGFA/IL1A/TNFSF10/INHBA/INHA/TNFSF14/LIF/GDF15/IL6/IL1RN/INHBE/SECTM1/WNT9A/TSLP/CTF1/CXCL16/CXCL3/IL15/CXCL8/INHBC/CSF1/TNFSF12/CNTF/LEFTY1/GDF2
MF	GO:0048018	receptor ligand activity	58/1569	265/14196	2.24879e-07	3.09048e-05	2.8e-05	58	SEMA3B/CXCL2/WNT11/PTHLH/IL11/PDGFB/JAG1/TIMP1/CGB2/EBI3/CCL24/CCL2/AREG/IL23A/VEGFA/HBEGF/IL1A/FGF23/TNFSF10/INHBA/INHA/TNFSF14/ADM2/LIF/VGF/GDF15/GMFG/SEMA4F/IL6/IL1RN/SEMA7A/INHBE/OSGIN1/SECTM1/WNT9A/UCN2/TSLP/GNRH1/CTF1/STC1/FNDC5/CXCL16/CXCL3/IL15/FBN1/IGF2/CXCL8/INHBC/ERFE/CSF1/SEMA4B/CDNF/PDGFA/HSPA1A/TNFSF12/CNTF/LEFTY1/GDF2
MF	GO:0140375	immune receptor activity	27/1569	92/14196	1.28807e-06	0.000154891	0.000140332	27	CD44/FCGR2B/IL4R/CSF2RB/IL2RB/IL21R/EBI3/IL10RA/CCR6/IL1RL1/IL18RAP/CSF3R/CCRL2/IL9R/CCR7/IFNAR1/ACKR2/OSMR/MR1/IL6R/PIGR/IL17RE/IL7R/IL20RB/GPR35/C5AR1/LILRA2
MF	GO:0004896	cytokine receptor activity	22/1569	68/14196	2.03771e-06	0.000217808	0.000197336	22	CD44/IL4R/CSF2RB/IL2RB/IL21R/EBI3/IL10RA/CCR6/IL1RL1/IL18RAP/CSF3R/CCRL2/IL9R/CCR7/IFNAR1/ACKR2/OSMR/IL6R/IL17RE/IL7R/IL20RB/GPR35
MF	GO:1901681	sulfur compound binding	45/1569	202/14196	3.02746e-06	0.000291241	0.000263867	45	MPO/RTN4R/FGFR1/TF/CCDC80/NRP1/LIPG/APLP1/GCDH/P2RX1/VEGFA/HBEGF/SERPINC1/LTBP2/LRP1/ADGRE2/COL5A1/LGR6/SERPINE2/THBS1/SERPINA10/SLIT2/RSPO2/FSTL1/PCOLCE2/BMT2/TMEM184A/FBN1/NAV2/THBS3/CXCL8/CEL/EFEMP2/HPSE2/LPL/ACBD7/PRSS57/PRG2/COL25A1/GAL3ST4/OGDHL/MUC2/COL11A2/MPIG6B/ADGRG1
MF	GO:0061134	peptidase regulator activity	34/1569	142/14196	9.43945e-06	0.000825522	0.000747929	34	PRSS22/ATP2A3/TIMP3/PAPLN/BIRC7/TIMP1/CAV1/SERPINE1/ABCA2/SPOCK2/COL7A1/SERPINC1/CSTA/RECK/C3/PSME3/SPINK5/CTSL/SERPINE2/BIN1/THBS1/SERPINA10/CTSK/TIMP4/GBP2/COL6A3/AIM2/PCOLCE2/SPINT1/SERPINB9/A2M/SSPOP/SERPINB2/HMSD
MF	GO:0061135	endopeptidase regulator activity	27/1569	104/14196	1.62345e-05	0.00130146	0.00117913	27	TIMP3/PAPLN/BIRC7/TIMP1/SERPINE1/ABCA2/SPOCK2/COL7A1/SERPINC1/CSTA/RECK/C3/PSME3/SPINK5/SERPINE2/BIN1/THBS1/SERPINA10/TIMP4/GBP2/COL6A3/AIM2/SPINT1/SERPINB9/A2M/SERPINB2/HMSD
MF	GO:0030414	peptidase inhibitor activity	25/1569	94/14196	2.11621e-05	0.00156599	0.0014188	25	TIMP3/PAPLN/BIRC7/TIMP1/SERPINE1/SPOCK2/COL7A1/SERPINC1/CSTA/RECK/C3/SPINK5/SERPINE2/BIN1/THBS1/SERPINA10/TIMP4/GBP2/COL6A3/SPINT1/SERPINB9/A2M/SSPOP/SERPINB2/HMSD
MF	GO:0004866	endopeptidase inhibitor activity	24/1569	90/14196	2.93028e-05	0.00189355	0.00171557	24	TIMP3/PAPLN/BIRC7/TIMP1/SERPINE1/SPOCK2/COL7A1/SERPINC1/CSTA/RECK/C3/SPINK5/SERPINE2/BIN1/THBS1/SERPINA10/TIMP4/GBP2/COL6A3/SPINT1/SERPINB9/A2M/SERPINB2/HMSD
MF	GO:0005201	extracellular matrix structural constituent	30/1569	125/14196	2.95252e-05	0.00189355	0.00171557	30	VCAN/COL9A3/SRPX/AEBP1/COL1A1/SPARC/COL7A1/LTBP2/FGL2/COL5A1/LAMC1/THBS1/CILP/COL6A1/COL6A2/FBN3/TINAGL1/TUFT1/ECM1/MUC4/COL6A3/FBN1/THBS3/FGG/EFEMP2/PRG2/COL25A1/LAMB3/COL11A2/COL15A1
MF	GO:0001968	fibronectin binding	11/1569	26/14196	4.62438e-05	0.00278041	0.00251907	11	CCDC80/VEGFA/ITGA4/IGFBP5/CTSL/THBS1/CTSK/IGFBP3/EPHA1/SSC5D/ITGB3
MF	GO:0008083	growth factor activity	25/1569	99/14196	5.44196e-05	0.00307951	0.00279006	25	IL11/PDGFB/JAG1/TIMP1/AREG/VEGFA/HBEGF/FGF23/INHBA/INHA/LIF/VGF/GDF15/GMFG/IL6/INHBE/OSGIN1/IGF2/INHBC/CSF1/CDNF/PDGFA/CNTF/LEFTY1/GDF2
MF	GO:0038024	cargo receptor activity	16/1569	50/14196	5.78744e-05	0.00309307	0.00280234	16	TFRC/SCARF1/LGALS3BP/FOLR1/LRP1/LYVE1/ASGR1/ACKR2/LRP12/ITGB2/CXCL16/ABCA1/AMN/SCARA3/ITGAM/SSC5D
MF	GO:0005126	cytokine receptor binding	35/1569	165/14196	0.000105647	0.00534908	0.00484631	35	TRAF1/FERMT2/CXCL2/IL11/SMAD7/EBI3/CCL24/CCL2/IL23A/VEGFA/IL1A/CCRL2/TNFSF10/TNFSF14/LIF/IL6/IL1RN/ECM1/OSMR/TSLP/CTF1/IL6R/ITGA5/CXCL16/CXCL3/IL15/CXCL8/INHBC/CSF1/S100A14/NTRK1/TNFSF12/CNTF/LEFTY1/ITGB3
MF	GO:0019955	cytokine binding	25/1569	107/14196	0.000208056	0.0100075	0.00906686	25	NRP1/IL2RB/EBI3/IL10RA/CCR6/ACVR1/ITGA4/IL1RL1/CSF3R/CCRL2/IL9R/CCR7/IL1RN/IL18BP/THBS1/IFNAR1/ACKR2/OSMR/KIT/IL6R/VASN/TCAP/IL20RB/A2M/ITGB3
MF	GO:0005161	platelet-derived growth factor receptor binding	6/1569	10/14196	0.000255603	0.011709	0.0106085	6	PDGFB/VEGFA/PDGFRB/ITGA5/PDGFA/ITGB3
MF	GO:0015026	coreceptor activity	11/1569	31/14196	0.00030046	0.0125637	0.0113828	11	NGFR/NRP1/CSF2RB/IL2RB/ITGA4/IL18RAP/ACVR2A/RECK/RAMP1/CSPG4/ITGB3
MF	GO:0004714	transmembrane receptor protein tyrosine kinase activity	14/1569	46/14196	0.00030076	0.0125637	0.0113828	14	INSRR/LTK/TIE1/FGFR1/NRP1/FLT1/EPHB6/PDGFRB/EPHB2/EPHA2/EPHA1/KIT/AXL/NTRK1
MF	GO:0050840	extracellular matrix binding	13/1569	41/14196	0.00031344	0.0125637	0.0113828	13	GPC1/LGALS1/SPOCK2/VEGFA/SPARC/THBS1/TINAGL1/SLIT2/SPARCL1/SSC5D/ADGRG1/ITGB3/RPSA2
MF	GO:0015267	channel activity	60/1569	351/14196	0.000380212	0.0140679	0.0127456	60	TSPOAP1/SCN4A/CLCA1/KCNG1/PANX2/KCNQ2/P2RX5/AQP6/KCNH4/P2RX6/CACNA1I/CACNA1F/KCND1/GABRE/SLC17A7/GRIK5/GSDME/P2RX1/P2RX3/ASIC1/SLC1A4/HVCN1/SLC12A5/ATP5F1E/CHRNA10/PKDREJ/KCNH3/TTYH3/TRPM2/AQP10/CACNA1B/CACNA2D4/KCNK13/PIEZO2/KCNJ15/SLC1A7/SCNN1D/KCNT2/TRPV6/CYBB/AQP7/BEST1/KCNK9/CHRNA5/TMEM37/CATSPER1/ORAI3/GABRG3/KCNK12/CLCNKB/ANO9/CLCNKA/RHD/RHCE/RYR1/CACNA1H/NALF1/ASIC3/GJA5/GABRQ
MF	GO:0022803	passive transmembrane transporter activity	60/1569	351/14196	0.000380212	0.0140679	0.0127456	60	TSPOAP1/SCN4A/CLCA1/KCNG1/PANX2/KCNQ2/P2RX5/AQP6/KCNH4/P2RX6/CACNA1I/CACNA1F/KCND1/GABRE/SLC17A7/GRIK5/GSDME/P2RX1/P2RX3/ASIC1/SLC1A4/HVCN1/SLC12A5/ATP5F1E/CHRNA10/PKDREJ/KCNH3/TTYH3/TRPM2/AQP10/CACNA1B/CACNA2D4/KCNK13/PIEZO2/KCNJ15/SLC1A7/SCNN1D/KCNT2/TRPV6/CYBB/AQP7/BEST1/KCNK9/CHRNA5/TMEM37/CATSPER1/ORAI3/GABRG3/KCNK12/CLCNKB/ANO9/CLCNKA/RHD/RHCE/RYR1/CACNA1H/NALF1/ASIC3/GJA5/GABRQ
MF	GO:0019199	transmembrane receptor protein kinase activity	17/1569	64/14196	0.000433558	0.0150067	0.0135962	17	INSRR/LTK/TIE1/FGFR1/NRP1/FLT1/EPHB6/PDGFRB/ACVR1/ACVR2A/ACVR1C/EPHB2/EPHA2/EPHA1/KIT/AXL/NTRK1
MF	GO:0008237	metallopeptidase activity	28/1569	131/14196	0.000436785	0.0150067	0.0135962	28	MMP25/CLCA1/ADAMTS6/VASH1/NAALAD2/ZMPSTE24/CPXM1/MMP11/AEBP1/CPZ/PAPPA2/XPNPEP2/MMP19/CPA4/ADAMTS7/ADAMTS10/CPA5/ACE/ADAMTS13/DPEP2/LVRN/TRABD2A/MMP23B/MATCAP1/MME/MMP1/MMP17/PRSS2
MF	GO:0022839	monoatomic ion gated channel activity	41/1569	222/14196	0.000653523	0.0216789	0.0196413	41	TSPOAP1/SCN4A/KCNG1/KCNQ2/P2RX5/KCNH4/P2RX6/CACNA1I/CACNA1F/KCND1/GABRE/GRIK5/P2RX1/P2RX3/ASIC1/HVCN1/CHRNA10/KCNH3/TRPM2/CACNA1B/CACNA2D4/KCNK13/PIEZO2/KCNJ15/SLC1A7/SCNN1D/KCNT2/CYBB/KCNK9/CHRNA5/TMEM37/CATSPER1/GABRG3/KCNK12/CLCNKB/CLCNKA/RYR1/CACNA1H/NALF1/ASIC3/GABRQ
MF	GO:0022836	gated channel activity	41/1569	223/14196	0.000717241	0.0229995	0.0208378	41	TSPOAP1/SCN4A/KCNG1/KCNQ2/P2RX5/KCNH4/P2RX6/CACNA1I/CACNA1F/KCND1/GABRE/GRIK5/P2RX1/P2RX3/ASIC1/HVCN1/CHRNA10/KCNH3/TRPM2/CACNA1B/CACNA2D4/KCNK13/PIEZO2/KCNJ15/SLC1A7/SCNN1D/KCNT2/CYBB/KCNK9/CHRNA5/TMEM37/CATSPER1/GABRG3/KCNK12/CLCNKB/CLCNKA/RYR1/CACNA1H/NALF1/ASIC3/GABRQ
MF	GO:0004867	serine-type endopeptidase inhibitor activity	14/1569	51/14196	0.000955219	0.0296426	0.0268564	14	PAPLN/SERPINE1/COL7A1/SERPINC1/RECK/SPINK5/SERPINE2/SERPINA10/COL6A3/SPINT1/SERPINB9/A2M/SERPINB2/HMSD
MF	GO:0001228	DNA-binding transcription activator activity, RNA polymerase II-specific	61/1569	373/14196	0.00108713	0.0320423	0.0290305	61	MLXIPL/BARX2/CREB3L3/ZNF112/SPI1/KLF6/TBX21/FOSL2/NFKB2/MECOM/TFAP4/MEIS3/TLX2/DLX2/EPAS1/KLF7/NR4A3/ONECUT2/EGR1/LHX4/EGR2/NR4A1/PAX8/FOSB/ATF4/CLOCK/EGR4/KLF4/CARF/TP53/PRDM16/CSRNP1/NFIB/NR6A1/NR4A2/KLF10/ERG/RUNX1/IRX6/NFIA/ATF3/KLF15/HAND2/CREBRF/ZNF606/ATF5/FOS/JUNB/NHLH1/DDIT3/USF3/JUN/EGR3/BHLHA15/MAFA/POU3F2/MAFF/LITAF/PAX5/ONECUT3/BORCS8-MEF2B
MF	GO:0004222	metalloendopeptidase activity	17/1569	69/14196	0.00109916	0.0320423	0.0290305	17	MMP25/CLCA1/ADAMTS6/ZMPSTE24/MMP11/PAPPA2/MMP19/ADAMTS7/ADAMTS10/ACE/ADAMTS13/TRABD2A/MMP23B/MME/MMP1/MMP17/PRSS2
MF	GO:0004181	metallocarboxypeptidase activity	8/1569	21/14196	0.0011839	0.0334975	0.030349	8	VASH1/NAALAD2/CPXM1/AEBP1/CPZ/CPA4/CPA5/MATCAP1
MF	GO:0001216	DNA-binding transcription activator activity	61/1569	376/14196	0.00132794	0.0364993	0.0330686	61	MLXIPL/BARX2/CREB3L3/ZNF112/SPI1/KLF6/TBX21/FOSL2/NFKB2/MECOM/TFAP4/MEIS3/TLX2/DLX2/EPAS1/KLF7/NR4A3/ONECUT2/EGR1/LHX4/EGR2/NR4A1/PAX8/FOSB/ATF4/CLOCK/EGR4/KLF4/CARF/TP53/PRDM16/CSRNP1/NFIB/NR6A1/NR4A2/KLF10/ERG/RUNX1/IRX6/NFIA/ATF3/KLF15/HAND2/CREBRF/ZNF606/ATF5/FOS/JUNB/NHLH1/DDIT3/USF3/JUN/EGR3/BHLHA15/MAFA/POU3F2/MAFF/LITAF/PAX5/ONECUT3/BORCS8-MEF2B
MF	GO:0015103	inorganic anion transmembrane transporter activity	23/1569	110/14196	0.00185472	0.0495624	0.0449039	23	SLC4A1/CLCA1/AQP6/GABRE/SLC6A2/SLC17A7/SLC5A5/SLC1A4/SLC12A5/TTYH3/SLC5A6/SLC26A1/SLC37A1/SLC1A7/KCNT2/BEST1/SLC25A30/GABRG3/CLCNKB/ANO9/CLCNKA/SLC12A8/GABRQ
PCBP1 KD DEG GO
ONTOLOGY	ID	Description	GeneRatio	BgRatio	pvalue	p.adjust	qvalue	Count	geneID
BP	GO:1902904	negative regulation of supramolecular fiber organization	11/227	134/12492	3.24115e-05	0.0348349	0.0318855	11	TUBB4A/MET/APOE/EPS8/RHPN1/CARMIL2/SHANK1/LMOD1/BMERB1/S1PR1/PRKN
BP	GO:0030198	extracellular matrix organization	13/227	191/12492	4.5912e-05	0.0348349	0.0318855	13	MMP11/PAPLN/CRISPLD2/AEBP1/MATN2/MYH11/LAMC1/FKBP10/ADAMTS10/CARMIL2/FLRT2/MMP17/PRSS2
BP	GO:0043062	extracellular structure organization	13/227	192/12492	4.8466e-05	0.0348349	0.0318855	13	MMP11/PAPLN/CRISPLD2/AEBP1/MATN2/MYH11/LAMC1/FKBP10/ADAMTS10/CARMIL2/FLRT2/MMP17/PRSS2
BP	GO:0045229	external encapsulating structure organization	13/227	192/12492	4.8466e-05	0.0348349	0.0318855	13	MMP11/PAPLN/CRISPLD2/AEBP1/MATN2/MYH11/LAMC1/FKBP10/ADAMTS10/CARMIL2/FLRT2/MMP17/PRSS2
BP	GO:0032232	negative regulation of actin filament bundle assembly	5/227	25/12492	7.48529e-05	0.0430404	0.0393963	5	MET/RHPN1/SHANK1/S1PR1/PRKN
CC	GO:0031012	extracellular matrix	20/249	291/13073	7.47068e-07	0.000125373	0.000117447	20	SEMA3B/MMP11/SRPX/SRPX2/CRISPLD2/IL7/AEBP1/OGN/CFP/APOE/RTBDN/MATN2/ADAM19/LAMC1/ADAMTS10/SPON2/FLRT2/SSPOP/MMP17/PRSS2
CC	GO:0030312	external encapsulating structure	20/249	292/13073	7.88511e-07	0.000125373	0.000117447	20	SEMA3B/MMP11/SRPX/SRPX2/CRISPLD2/IL7/AEBP1/OGN/CFP/APOE/RTBDN/MATN2/ADAM19/LAMC1/ADAMTS10/SPON2/FLRT2/SSPOP/MMP17/PRSS2
CC	GO:0033017	sarcoplasmic reticulum membrane	5/249	32/13073	0.000318412	0.0315317	0.0295382	5	SYNE2/JPH3/TRDN/RYR1/ATP2A1
CC	GO:0062023	collagen-containing extracellular matrix	13/249	226/13073	0.000396626	0.0315317	0.0295382	13	SEMA3B/SRPX/SRPX2/IL7/AEBP1/OGN/CFP/APOE/RTBDN/MATN2/ADAM19/LAMC1/ADAMTS10
CC	GO:0009986	cell surface	21/249	494/13073	0.000504514	0.0320871	0.0300584	21	ITGA2B/TYROBP/NRCAM/SRPX/SRPX2/FCGRT/MET/TACR1/RTBDN/ITGB7/MST1R/HHIP/LRFN5/S1PR1/CXCR6/ADA/ENPP1/TMPRSS11F/NTRK1/PLXNB3/CD24
MF	GO:0008237	metallopeptidase activity	10/231	111/12839	3.08235e-05	0.0133466	0.0121023	10	CPXM1/MMP11/AEBP1/ADAM19/ADAMTS10/DPEP2/AMZ1/PAPPA/MMP17/PRSS2
MF	GO:0005516	calmodulin binding	11/231	147/12839	6.96683e-05	0.0150832	0.013677	11	CAMSAP3/KCNN1/AEBP1/ADORA2A/CNN1/PNCK/MYH11/MYO1F/MYO1A/PLA2G6/RYR1
MF	GO:0017171	serine hydrolase activity	8/231	88/12839	0.00018136	0.0261763	0.0237359	8	PRSS8/MMP11/TMPRSS4/PRSS36/PLA2G6/PRSS57/TMPRSS11F/PRSS2
MF	GO:0004252	serine-type endopeptidase activity	7/231	72/12839	0.000303987	0.0311764	0.0282698	7	PRSS8/MMP11/TMPRSS4/PRSS36/PRSS57/TMPRSS11F/PRSS2
MF	GO:0004222	metalloendopeptidase activity	6/231	53/12839	0.000360004	0.0311764	0.0282698	6	MMP11/ADAM19/ADAMTS10/PAPPA/MMP17/PRSS2
PCBP1 OE DEG GO
ONTOLOGY	ID	Description	GeneRatio	BgRatio	pvalue	p.adjust	qvalue	Count	geneID
BP	GO:0003013	circulatory system process	22/191	354/12034	4.40504e-08	0.00012757	0.000110219	22	SLC2A3/RPS6KA2/DSP/PDGFB/SOD3/SLC1A2/GNB3/KLF2/ATP1B2/GATA4/ADCY10/REN/ACTC1/ARHGAP42/TAC3/MFSD2A/AKAP13/TRDN/PDE2A/CACNA1H/SUCNR1/NOS1AP
BP	GO:0008015	blood circulation	18/191	296/12034	1.09501e-06	0.00158558	0.00136992	18	RPS6KA2/DSP/PDGFB/SOD3/GNB3/KLF2/ATP1B2/GATA4/ADCY10/REN/ACTC1/ARHGAP42/TAC3/TRDN/PDE2A/CACNA1H/SUCNR1/NOS1AP
BP	GO:0001944	vasculature development	23/191	499/12034	4.17159e-06	0.00345297	0.00298332	23	HDAC9/NRCAM/PDGFB/FLT1/SPARC/NR4A1/C3/KLF2/LIF/LOXL2/IL6/GATA4/RHOB/HPGD/CXCL8/ANTXR1/S1PR1/PIK3CD/MMRN2/PDE2A/SEMA4A/COL15A1/GDF2
BP	GO:0002274	myeloid leukocyte activation	12/191	153/12034	5.67301e-06	0.00345297	0.00298332	12	STAP1/LCP2/CD93/NR1D1/DYSF/IL6/CD226/VSIG4/CXCL8/PIK3CD/LRRK2/SUCNR1
BP	GO:0001568	blood vessel development	22/191	476/12034	6.56806e-06	0.00345297	0.00298332	22	HDAC9/NRCAM/PDGFB/FLT1/SPARC/NR4A1/C3/KLF2/LOXL2/IL6/GATA4/RHOB/HPGD/CXCL8/ANTXR1/S1PR1/PIK3CD/MMRN2/PDE2A/SEMA4A/COL15A1/GDF2
BP	GO:0060326	cell chemotaxis	12/191	160/12034	8.98716e-06	0.00345297	0.00298332	12	STAP1/FGFR1/CXCL2/PDGFB/FLT1/NR4A1/IL6/ACKR2/CXCL8/GPR183/S1PR1/PIK3CD
BP	GO:0006935	chemotaxis	15/191	248/12034	9.5386e-06	0.00345297	0.00298332	15	STAP1/FGFR1/CXCL2/PDGFB/FLT1/PLAU/NR4A1/IL6/ACKR2/CXCL8/GPR183/S1PR1/PIK3CD/SEMA4A/SUCNR1
BP	GO:0042330	taxis	15/191	248/12034	9.5386e-06	0.00345297	0.00298332	15	STAP1/FGFR1/CXCL2/PDGFB/FLT1/PLAU/NR4A1/IL6/ACKR2/CXCL8/GPR183/S1PR1/PIK3CD/SEMA4A/SUCNR1
BP	GO:0042116	macrophage activation	8/191	68/12034	1.1389e-05	0.00345873	0.00298829	8	STAP1/CD93/NR1D1/DYSF/IL6/VSIG4/LRRK2/SUCNR1
BP	GO:0001525	angiogenesis	18/191	351/12034	1.19431e-05	0.00345873	0.00298829	18	HDAC9/NRCAM/FLT1/SPARC/NR4A1/C3/KLF2/LOXL2/IL6/GATA4/RHOB/CXCL8/S1PR1/PIK3CD/MMRN2/SEMA4A/COL15A1/GDF2
BP	GO:0032103	positive regulation of response to external stimulus	19/191	397/12034	1.79452e-05	0.00448875	0.00387822	19	STAP1/FGFR1/PDGFB/IFIH1/PLAU/C3/NR1D1/RSAD2/IL6/CD226/MAPK13/SLAMF6/CXCL8/S1PR1/MMRN2/NLRP6/PDE2A/LRRK2/SUCNR1
BP	GO:1903978	regulation of microglial cell activation	4/191	11/12034	1.85998e-05	0.00448875	0.00387822	4	STAP1/NR1D1/IL6/LRRK2
BP	GO:0043410	positive regulation of MAPK cascade	15/191	267/12034	2.28891e-05	0.00509899	0.00440546	15	CD44/FGFR1/IL11/PDGFB/FLT1/GLIPR2/LIF/IL6/GATA4/IGFBP4/DOK2/GPR183/AKAP13/LRRK2/CD24
BP	GO:0048514	blood vessel morphogenesis	19/191	409/12034	2.71059e-05	0.00560704	0.00484441	19	HDAC9/NRCAM/FLT1/SPARC/NR4A1/C3/KLF2/LOXL2/IL6/GATA4/RHOB/HPGD/CXCL8/S1PR1/PIK3CD/MMRN2/SEMA4A/COL15A1/GDF2
BP	GO:0043542	endothelial cell migration	11/191	155/12034	3.58065e-05	0.0065884	0.00569229	11	HDAC9/FGFR1/PDGFB/SPARC/NR4A1/LOXL2/RHOB/PIK3CD/MMRN2/SEMA4A/GDF2
BP	GO:0021700	developmental maturation	13/191	214/12034	3.64e-05	0.0065884	0.00569229	13	PTPRN/RPS6KA2/NRCAM/C3/KLF2/FOXA1/UNC13A/REN/EPB42/S1PR1/BHLHA15/LRRK2/RELN
BP	GO:0001935	endothelial cell proliferation	9/191	104/12034	3.9709e-05	0.00676454	0.00584448	9	FGFR1/PDGFB/FLT1/SPARC/NR4A1/LOXL2/PIK3CD/MMRN2/GDF2
BP	GO:0090130	tissue migration	13/191	221/12034	5.08201e-05	0.00806278	0.00696613	13	HDAC9/FGFR1/PDGFB/SPARC/GLIPR2/NR4A1/LOXL2/RHOB/ACTC1/PIK3CD/MMRN2/SEMA4A/GDF2
BP	GO:0071695	anatomical structure maturation	11/191	162/12034	5.37244e-05	0.00806278	0.00696613	11	PTPRN/RPS6KA2/NRCAM/C3/KLF2/FOXA1/REN/EPB42/S1PR1/BHLHA15/LRRK2
BP	GO:0009617	response to bacterium	17/191	358/12034	5.56822e-05	0.00806278	0.00696613	17	STAP1/FOSL2/CXCL2/MARCHF2/NR4A1/C3/NR1D1/CMPK2/IL6/REN/HPGD/CXCL8/MMRN2/NLRP6/USP18/TRDN/CD24
BP	GO:0050729	positive regulation of inflammatory response	8/191	85/12034	5.89273e-05	0.00812636	0.00702107	8	STAP1/C3/IL6/MAPK13/NLRP6/PDE2A/LRRK2/SUCNR1
BP	GO:0001936	regulation of endothelial cell proliferation	8/191	89/12034	8.19345e-05	0.0107856	0.00931858	8	FGFR1/PDGFB/FLT1/SPARC/NR4A1/PIK3CD/MMRN2/GDF2
BP	GO:0019221	cytokine-mediated signaling pathway	15/191	300/12034	8.70312e-05	0.0109584	0.00946788	15	CD44/STAP1/TRAF1/CXCL2/IL11/PDGFB/IFIH1/IL6/ACKR2/MX1/CXCL8/NLRP6/USP18/SOCS1/CD24
BP	GO:0030595	leukocyte chemotaxis	9/191	116/12034	9.35906e-05	0.0112933	0.00975723	9	STAP1/CXCL2/PDGFB/FLT1/IL6/CXCL8/GPR183/S1PR1/PIK3CD
BP	GO:0006954	inflammatory response	20/191	489/12034	9.87283e-05	0.0114367	0.00988114	20	CD44/STAP1/HDAC9/FOSL2/CXCL2/GGT5/NR4A1/C3/NR1D1/H19/IL6/ACKR2/MAPK13/CXCL8/PIK3CD/NLRP6/USP18/PDE2A/LRRK2/SUCNR1
BP	GO:0050673	epithelial cell proliferation	14/191	271/12034	0.000106495	0.0116291	0.0100473	14	PTPRN/FGFR1/PDGFB/FLT1/CCND1/SPARC/NR4A1/NR1D1/LOXL2/IL6/IGFBP4/PIK3CD/MMRN2/GDF2
BP	GO:0040017	positive regulation of locomotion	17/191	380/12034	0.000115701	0.0116291	0.0100473	17	HDAC9/FGFR1/PDGFB/FLT1/SPARC/GLIPR2/PLAU/LYVE1/IL6/RHOB/TMSB15B/CXCL8/S1PR1/PIK3CD/RELN/SEMA4A/SUCNR1
BP	GO:0003015	heart process	10/191	147/12034	0.000115983	0.0116291	0.0100473	10	RPS6KA2/DSP/ATP1B2/GATA4/ADCY10/ACTC1/AKAP13/TRDN/CACNA1H/NOS1AP
BP	GO:0048469	cell maturation	9/191	120/12034	0.000121578	0.0116291	0.0100473	9	RPS6KA2/NRCAM/C3/KLF2/FOXA1/REN/EPB42/BHLHA15/LRRK2
BP	GO:0044342	type B pancreatic cell proliferation	4/191	17/12034	0.000124482	0.0116291	0.0100473	4	PTPRN/NR4A1/NR1D1/IGFBP4
BP	GO:0150077	regulation of neuroinflammatory response	4/191	17/12034	0.000124482	0.0116291	0.0100473	4	STAP1/NR1D1/IL6/LRRK2
BP	GO:0006959	humoral immune response	8/191	96/12034	0.000139978	0.0125119	0.0108101	8	POU2F2/CXCL2/C3/IL6/VSIG4/CXCL8/GPR183/PRSS2
BP	GO:0050900	leukocyte migration	12/191	212/12034	0.00014282	0.0125119	0.0108101	12	STAP1/CXCL2/PDGFB/FLT1/SELPLG/LYVE1/IL6/ITGB7/CXCL8/GPR183/S1PR1/PIK3CD
BP	GO:0010594	regulation of endothelial cell migration	9/191	123/12034	0.000146894	0.0125119	0.0108101	9	HDAC9/FGFR1/PDGFB/SPARC/RHOB/PIK3CD/MMRN2/SEMA4A/GDF2
BP	GO:0045765	regulation of angiogenesis	11/191	183/12034	0.000160285	0.013104	0.0113217	11	FLT1/SPARC/C3/KLF2/IL6/GATA4/RHOB/CXCL8/PIK3CD/SEMA4A/GDF2
BP	GO:1901342	regulation of vasculature development	11/191	184/12034	0.000168153	0.013104	0.0113217	11	FLT1/SPARC/C3/KLF2/IL6/GATA4/RHOB/CXCL8/PIK3CD/SEMA4A/GDF2
BP	GO:0031349	positive regulation of defense response	15/191	319/12034	0.000171704	0.013104	0.0113217	15	STAP1/IFIH1/C3/GRPR/NR1D1/RSAD2/IL6/CD226/MAPK13/SLAMF6/MMRN2/NLRP6/PDE2A/LRRK2/SUCNR1
BP	GO:0030335	positive regulation of cell migration	16/191	356/12034	0.000175086	0.013104	0.0113217	16	HDAC9/FGFR1/PDGFB/FLT1/SPARC/GLIPR2/PLAU/LYVE1/IL6/RHOB/TMSB15B/CXCL8/S1PR1/PIK3CD/RELN/SEMA4A
BP	GO:0050920	regulation of chemotaxis	9/191	126/12034	0.00017647	0.013104	0.0113217	9	STAP1/FGFR1/PDGFB/IL6/CXCL8/GPR183/S1PR1/SEMA4A/SUCNR1
BP	GO:0010631	epithelial cell migration	12/191	219/12034	0.000193517	0.0136689	0.0118098	12	HDAC9/FGFR1/PDGFB/SPARC/GLIPR2/NR4A1/LOXL2/RHOB/PIK3CD/MMRN2/SEMA4A/GDF2
BP	GO:0090132	epithelium migration	12/191	219/12034	0.000193517	0.0136689	0.0118098	12	HDAC9/FGFR1/PDGFB/SPARC/GLIPR2/NR4A1/LOXL2/RHOB/PIK3CD/MMRN2/SEMA4A/GDF2
BP	GO:0043030	regulation of macrophage activation	5/191	35/12034	0.00021074	0.014531	0.0125546	5	STAP1/NR1D1/IL6/VSIG4/LRRK2
BP	GO:2000147	positive regulation of cell motility	16/191	369/12034	0.00026274	0.0176952	0.0152884	16	HDAC9/FGFR1/PDGFB/FLT1/SPARC/GLIPR2/PLAU/LYVE1/IL6/RHOB/TMSB15B/CXCL8/S1PR1/PIK3CD/RELN/SEMA4A
BP	GO:0140374	antiviral innate immune response	5/191	37/12034	0.000275793	0.0181522	0.0156833	5	MARCHF2/IFIH1/MX1/NLRP6/USP18
BP	GO:0046632	alpha-beta T cell differentiation	7/191	82/12034	0.000316511	0.0198122	0.0171175	7	FOSL2/RSAD2/IL6/SLAMF6/GPR183/SOCS1/SEMA4A
BP	GO:0043408	regulation of MAPK cascade	17/191	414/12034	0.000319397	0.0198122	0.0171175	17	CD44/FGFR1/IL11/PDGFB/FLT1/GLIPR2/LIF/IL6/GATA4/IGFBP4/REN/DOK2/GPR183/AKAP13/NLRP6/LRRK2/CD24
BP	GO:0010632	regulation of epithelial cell migration	10/191	167/12034	0.000328379	0.0198122	0.0171175	10	HDAC9/FGFR1/PDGFB/SPARC/GLIPR2/RHOB/PIK3CD/MMRN2/SEMA4A/GDF2
BP	GO:0042593	glucose homeostasis	10/191	167/12034	0.000328379	0.0198122	0.0171175	10	PDK2/PTPRN/FOSL2/NR1D1/FOXA1/IL6/GATA4/IRS1/BHLHA15/SUCNR1
BP	GO:0033500	carbohydrate homeostasis	10/191	168/12034	0.000344432	0.0203566	0.0175879	10	PDK2/PTPRN/FOSL2/NR1D1/FOXA1/IL6/GATA4/IRS1/BHLHA15/SUCNR1
BP	GO:0060047	heart contraction	9/191	139/12034	0.000368125	0.0213218	0.0184217	9	RPS6KA2/DSP/ATP1B2/GATA4/ADCY10/ACTC1/TRDN/CACNA1H/NOS1AP
BP	GO:0046631	alpha-beta T cell activation	8/191	114/12034	0.000455949	0.0258908	0.0223693	8	FOSL2/RSAD2/IL6/SLAMF6/GPR183/SOCS1/SEMA4A/TRBC2
BP	GO:0002237	response to molecule of bacterial origin	11/191	208/12034	0.000483126	0.0269064	0.0232468	11	STAP1/FOSL2/CXCL2/NR4A1/NR1D1/CMPK2/IL6/REN/HPGD/CXCL8/CD24
BP	GO:1905332	positive regulation of morphogenesis of an epithelium	4/191	24/12034	0.000509501	0.0278399	0.0240533	4	LIF/STOX1/PIK3CD/MMRN2
BP	GO:0030855	epithelial cell differentiation	17/191	433/12034	0.000534075	0.0286423	0.0247465	17	DHRS9/FOSL2/DSP/PDGFB/CCND1/KLF2/LIF/FOXA1/GATA4/TGFB1I1/S1PR1/KRT15/BHLHA15/PDE2A/CES1/GDF2/CD24
BP	GO:0043367	CD4-positive, alpha-beta T cell differentiation	6/191	65/12034	0.000560996	0.0290204	0.0250733	6	RSAD2/IL6/SLAMF6/GPR183/SOCS1/SEMA4A
BP	GO:0034614	cellular response to reactive oxygen species	8/191	118/12034	0.000574339	0.0290204	0.0250733	8	PDK2/SOD3/KLF2/H19/IL6/RHOB/MAPK13/LRRK2
BP	GO:0003071	renal system process involved in regulation of systemic arterial blood pressure	3/191	11/12034	0.000591231	0.0290204	0.0250733	3	PDGFB/REN/SUCNR1
BP	GO:0003081	regulation of systemic arterial blood pressure by renin-angiotensin	3/191	11/12034	0.000591231	0.0290204	0.0250733	3	RPS6KA2/REN/SUCNR1
BP	GO:1903975	regulation of glial cell migration	3/191	11/12034	0.000591231	0.0290204	0.0250733	3	STAP1/ATP1B2/GPR183
BP	GO:0003073	regulation of systemic arterial blood pressure	5/191	44/12034	0.000628133	0.0303179	0.0261943	5	RPS6KA2/PDGFB/REN/ARHGAP42/SUCNR1
BP	GO:0042327	positive regulation of phosphorylation	17/191	442/12034	0.000673181	0.0319596	0.0276126	17	CD44/LCP2/FGFR1/IL11/PDGFB/FLT1/CCND1/C3/LIF/IL6/ADCY10/STOX1/IRS1/FAXDC2/LRRK2/RELN/CD24
BP	GO:0001934	positive regulation of protein phosphorylation	16/191	403/12034	0.000691227	0.0321448	0.0277727	16	CD44/LCP2/FGFR1/IL11/PDGFB/FLT1/CCND1/C3/LIF/IL6/ADCY10/STOX1/FAXDC2/LRRK2/RELN/CD24
BP	GO:0001774	microglial cell activation	4/191	26/12034	0.000699283	0.0321448	0.0277727	4	STAP1/NR1D1/IL6/LRRK2
BP	GO:0050807	regulation of synapse organization	9/191	154/12034	0.000775722	0.0351014	0.0303272	9	NGEF/NRCAM/MDGA1/RHOB/CAMKV/LRRK2/RELN/SEMA4A/LRRC24
BP	GO:0008217	regulation of blood pressure	7/191	96/12034	0.000823815	0.0367041	0.0317119	7	RPS6KA2/PDGFB/GNB3/REN/ARHGAP42/TAC3/SUCNR1
BP	GO:0007169	transmembrane receptor protein tyrosine kinase signaling pathway	16/191	412/12034	0.000874685	0.0383801	0.0331599	16	PDK2/STAP1/LCP2/NGEF/FGFR1/PDGFB/FLT1/EPHB6/SHC2/IGFBP4/DOK2/DDIT4/IRS1/PIK3CD/MMRN2/SOCS1
BP	GO:0000165	MAPK cascade	18/191	495/12034	0.000898369	0.038653	0.0333957	18	CD44/FGFR1/IL11/PDGFB/FLT1/GLIPR2/LIF/IL6/GATA4/IGFBP4/REN/DOK2/MAPK13/GPR183/AKAP13/NLRP6/LRRK2/CD24
BP	GO:0000302	response to reactive oxygen species	9/191	158/12034	0.000931317	0.038653	0.0333957	9	PDK2/PTPRN/SOD3/KLF2/H19/IL6/RHOB/MAPK13/LRRK2
BP	GO:0050803	regulation of synapse structure or activity	9/191	158/12034	0.000931317	0.038653	0.0333957	9	NGEF/NRCAM/MDGA1/RHOB/CAMKV/LRRK2/RELN/SEMA4A/LRRC24
BP	GO:0002269	leukocyte activation involved in inflammatory response	4/191	28/12034	0.000934293	0.038653	0.0333957	4	STAP1/NR1D1/IL6/LRRK2
BP	GO:0023061	signal release	13/191	302/12034	0.00106242	0.0426847	0.036879	13	PTPRN/IL11/RIMS3/NR4A1/NR1D1/LIF/UNC13A/DYSF/IL6/REN/IRS1/LRRK2/SUCNR1
BP	GO:0001937	negative regulation of endothelial cell proliferation	4/191	29/12034	0.00107046	0.0426847	0.036879	4	FLT1/SPARC/MMRN2/GDF2
BP	GO:0032496	response to lipopolysaccharide	10/191	195/12034	0.00109975	0.0426847	0.036879	10	STAP1/FOSL2/CXCL2/NR4A1/NR1D1/CMPK2/IL6/REN/HPGD/CXCL8
BP	GO:0050678	regulation of epithelial cell proliferation	11/191	230/12034	0.00110909	0.0426847	0.036879	11	PTPRN/FGFR1/PDGFB/FLT1/CCND1/SPARC/NR4A1/NR1D1/PIK3CD/MMRN2/GDF2
BP	GO:0007186	G protein-coupled receptor signaling pathway	17/191	463/12034	0.00112354	0.0426847	0.036879	17	PREX2/GNB3/C3/GRPR/ACKR2/HPGD/TAC3/CXCL8/GPR183/AKAP13/S1PR1/OR52A5/NLRP6/BHLHA15/PDE2A/CGB7/SUCNR1
BP	GO:0050808	synapse organization	13/191	304/12034	0.00112814	0.0426847	0.036879	13	NGEF/NRCAM/MDGA1/C3/UNC13A/RHOB/CAMKV/ACTL9/LRRK2/RELN/SEMA4A/NOS1AP/LRRC24
BP	GO:0043406	positive regulation of MAP kinase activity	5/191	50/12034	0.00113492	0.0426847	0.036879	5	FGFR1/PDGFB/FLT1/LRRK2/CD24
BP	GO:0044057	regulation of system process	13/191	307/12034	0.00123307	0.0457817	0.0395548	13	DSP/PDGFB/NR4A1/ATP1B2/GATA4/ADCY10/REN/ARHGAP42/TRDN/LRRK2/RELN/CACNA1H/NOS1AP
BP	GO:0001667	ameboidal-type cell migration	13/191	308/12034	0.00126981	0.046549	0.0402177	13	HDAC9/FGFR1/PDGFB/SPARC/GLIPR2/NR4A1/LOXL2/ITGB7/RHOB/PIK3CD/MMRN2/SEMA4A/GDF2
BP	GO:0001819	positive regulation of cytokine production	13/191	309/12034	0.00130746	0.0466347	0.0402918	13	POU2F2/IFIH1/C3/H19/RSAD2/IL6/GATA4/CD226/MAPK13/SLAMF6/PIK3CD/LRRK2/GDF2
BP	GO:0045766	positive regulation of angiogenesis	7/191	104/12034	0.00132046	0.0466347	0.0402918	7	FLT1/C3/GATA4/RHOB/CXCL8/PIK3CD/GDF2
BP	GO:1904018	positive regulation of vasculature development	7/191	104/12034	0.00132046	0.0466347	0.0402918	7	FLT1/C3/GATA4/RHOB/CXCL8/PIK3CD/GDF2
BP	GO:0010595	positive regulation of endothelial cell migration	6/191	77/12034	0.00137653	0.0471365	0.0407253	6	HDAC9/FGFR1/PDGFB/SPARC/RHOB/PIK3CD
BP	GO:0050921	positive regulation of chemotaxis	6/191	77/12034	0.00137653	0.0471365	0.0407253	6	FGFR1/PDGFB/IL6/CXCL8/S1PR1/SUCNR1
BP	GO:0061900	glial cell activation	4/191	31/12034	0.0013835	0.0471365	0.0407253	4	STAP1/NR1D1/IL6/LRRK2
CC	GO:0031012	extracellular matrix	17/204	269/12576	1.79575e-06	0.000269229	0.00024064	17	CRISP3/PDGFB/AEBP1/SOD3/SPARC/LOXL2/LOXL4/TGFB1I1/COL6A1/FBLN2/MMRN2/RTN4RL2/COL25A1/RELN/COL15A1/LRRC24/PRSS2
CC	GO:0030312	external encapsulating structure	17/204	270/12576	1.88932e-06	0.000269229	0.00024064	17	CRISP3/PDGFB/AEBP1/SOD3/SPARC/LOXL2/LOXL4/TGFB1I1/COL6A1/FBLN2/MMRN2/RTN4RL2/COL25A1/RELN/COL15A1/LRRC24/PRSS2
CC	GO:0062023	collagen-containing extracellular matrix	12/204	211/12576	0.000169025	0.0129548	0.0115792	12	PDGFB/AEBP1/SOD3/SPARC/LOXL2/LOXL4/TGFB1I1/COL6A1/FBLN2/MMRN2/COL25A1/COL15A1
CC	GO:0009986	cell surface	19/204	461/12576	0.000181822	0.0129548	0.0115792	19	CD44/NRCAM/PDGFB/SLC1A2/SPARC/PLAU/C3/CD93/ATP1B2/ITGB7/ACKR2/CD226/SLAMF6/ANTXR2/ANTXR1/S1PR1/RTN4RL2/LRRC24/CD24
CC	GO:0045121	membrane raft	10/204	187/12576	0.00094853	0.0469273	0.0419442	10	LCP2/SLC1A2/SELPLG/CD226/IRS1/S1PR1/RTN4RL2/LRRK2/NOS1AP/CD24
CC	GO:0098857	membrane microdomain	10/204	188/12576	0.000987942	0.0469273	0.0419442	10	LCP2/SLC1A2/SELPLG/CD226/IRS1/S1PR1/RTN4RL2/LRRK2/NOS1AP/CD24
MF	GO:0005518	collagen binding	7/196	46/12368	7.15251e-06	0.00290392	0.00269537	7	MRC2/CD44/PDGFB/AEBP1/SPARC/COL6A1/ANTXR1
MF	GO:0005201	extracellular matrix structural constituent	7/196	79/12368	0.000249341	0.0343705	0.0319021	7	AEBP1/SPARC/COL6A1/FBLN2/MMRN2/COL25A1/COL15A1
MF	GO:0004888	transmembrane signaling receptor activity	18/196	447/12368	0.000266887	0.0343705	0.0319021	18	CD44/PLXNA2/FGFR1/FLT1/EPHB6/GRPR/FCRLA/LYVE1/ACKR2/ANTXR2/HPGD/GPR183/ANTXR1/S1PR1/OR52A5/NLRP6/SUCNR1/TGFBR3L
MF	GO:0035591	signaling adaptor activity	7/196	83/12368	0.000338626	0.0343705	0.0319021	7	STAP1/GNB3/DOK2/IRS1/AKAP13/NLRP6/LRRK2
MF	GO:0048018	receptor ligand activity	10/196	179/12368	0.000563811	0.0372277	0.0345541	10	CXCL2/IL11/PDGFB/LIF/IL6/CXCL8/SEMA4A/CGB7/TAFA2/GDF2
MF	GO:0030159	signaling receptor complex adaptor activity	5/196	44/12368	0.000624443	0.0372277	0.0345541	5	STAP1/GNB3/DOK2/IRS1/LRRK2
MF	GO:0030546	signaling receptor activator activity	10/196	182/12368	0.000641858	0.0372277	0.0345541	10	CXCL2/IL11/PDGFB/LIF/IL6/CXCL8/SEMA4A/CGB7/TAFA2/GDF2
MF	GO:0005159	insulin-like growth factor receptor binding	3/196	12/12368	0.000775945	0.0393792	0.0365511	3	REN/IRS1/SOCS1
MF	GO:0005126	cytokine receptor binding	8/196	129/12368	0.00102463	0.0425814	0.0395233	8	STAP1/TRAF1/CXCL2/IL11/LIF/IL6/CXCL8/TGFBR3L
MF	GO:0030545	signaling receptor regulator activity	10/196	194/12368	0.0010488	0.0425814	0.0395233	10	CXCL2/IL11/PDGFB/LIF/IL6/CXCL8/SEMA4A/CGB7/TAFA2/GDF2
MF	GO:0005068	transmembrane receptor protein tyrosine kinase adaptor activity	3/196	14/12368	0.00125416	0.0432267	0.0401222	3	STAP1/DOK2/IRS1
MF	GO:0005125	cytokine activity	6/196	76/12368	0.00127764	0.0432267	0.0401222	6	CXCL2/IL11/LIF/IL6/CXCL8/GDF2
MF	GO:0005539	glycosaminoglycan binding	7/196	106/12368	0.00146486	0.0457486	0.0424631	7	CD44/FGFR1/SOD3/LYVE1/CXCL8/COL25A1/TGFBR3L
PCBP2 KD DEG GO
ONTOLOGY	ID	Description	GeneRatio	BgRatio	pvalue	p.adjust	qvalue	Count	geneID
BP	GO:0016054	organic acid catabolic process	24/449	175/10898	2.0348e-07	0.000369825	0.000353306	24	CRAT/GSTZ1/PCK2/QPRT/HIBADH/PHYH/PEX7/EHHADH/HMGCL/ALDH1L2/HADH/NUDT7/AIG1/HNMT/CPT2/AMDHD2/CRYL1/GPT2/DPEP2/ECI1/HYKK/AMACR/BCKDHA/KYAT1
BP	GO:0046395	carboxylic acid catabolic process	24/449	175/10898	2.0348e-07	0.000369825	0.000353306	24	CRAT/GSTZ1/PCK2/QPRT/HIBADH/PHYH/PEX7/EHHADH/HMGCL/ALDH1L2/HADH/NUDT7/AIG1/HNMT/CPT2/AMDHD2/CRYL1/GPT2/DPEP2/ECI1/HYKK/AMACR/BCKDHA/KYAT1
BP	GO:0044282	small molecule catabolic process	29/449	257/10898	7.77255e-07	0.000941774	0.000899707	29	OXCT1/CRAT/GSTZ1/PCK2/QPRT/HIBADH/PHYH/ALDH2/PEX7/EHHADH/HMGCL/SRD5A3/ALDH1L2/HADH/NUDT7/AIG1/HNMT/CPT2/AMDHD2/CRYL1/GPT2/DPEP2/ECI1/HYKK/SULT1A1/APOBEC3G/AMACR/BCKDHA/KYAT1
BP	GO:0006954	inflammatory response	38/449	435/10898	9.22121e-06	0.00837977	0.00800546	38	ALOX5/CD44/IFI35/IL4R/SERPINE1/PLGRKT/P2RX1/IL18RAP/NR4A1/CD68/ASS1/AOC3/SYT11/CD180/NOTCH2/IL6ST/ETS1/THBS1/NFKBIZ/NOTCH1/NLRP14/IL23R/GBP2/ELF3/LGALS9/PIK3CD/IL16/STAT5B/CTNNBIP1/PER1/F8/TLR5/ZP3/STK39/TMSB4X/S1PR3/C4B/C4A
BP	GO:0017158	regulation of calcium ion-dependent exocytosis	7/449	22/10898	1.91378e-05	0.0139132	0.0132917	7	BAIAP3/CBARP/STX1A/SYT11/NOTCH1/KCNB1/ZP3
BP	GO:1903305	regulation of regulated secretory pathway	13/449	82/10898	2.7519e-05	0.0166719	0.0159272	13	BAIAP3/IL4R/CBARP/RAB3D/STX1A/P2RX1/CSPG5/SYT11/NOTCH1/KCNB1/LGALS9/SEPTIN5/ZP3
BP	GO:0046394	carboxylic acid biosynthetic process	21/449	205/10898	0.000109077	0.0497966	0.0475723	21	ACSM3/ALOX5/ASNS/DHRS9/PHGDH/LIPG/MECR/CTH/ASL/GAMT/ASS1/PSAT1/CHST12/PKLR/SCD5/STAR/HSD17B12/FADS1/FGFR4/HSD17B8/AMACR
BP	GO:0016053	organic acid biosynthetic process	21/449	206/10898	0.00011692	0.0497966	0.0475723	21	ACSM3/ALOX5/ASNS/DHRS9/PHGDH/LIPG/MECR/CTH/ASL/GAMT/ASS1/PSAT1/CHST12/PKLR/SCD5/STAR/HSD17B12/FADS1/FGFR4/HSD17B8/AMACR
BP	GO:0043648	dicarboxylic acid metabolic process	11/449	70/10898	0.000123293	0.0497966	0.0475723	11	PCK2/QPRT/PHYH/NIT2/ASL/ASS1/ALDH1L2/SLC7A11/GPT2/D2HGDH/IDH2
MF	GO:0030527	structural constituent of chromatin	10/466	48/11211	2.20428e-05	0.0129752	0.0120306	10	H4C8/H2AC7/H2BC26/H4C11/H2BC18/H4C14/H3-7/H2BC17/H2BC9/H2AC19
MF	GO:0005179	hormone activity	6/466	17/11211	4.17881e-05	0.0129752	0.0120306	6	AMH/ADM2/VGF/INHBE/STC1/BMP10
MF	GO:0016229	steroid dehydrogenase activity	6/466	22/11211	0.000210978	0.0436724	0.0404929	6	DHRS9/SRD5A3/RDH16/SRD5A1/HSD17B12/HSD17B8
MF	GO:0016614	oxidoreductase activity, acting on CH-OH group of donors	12/466	89/11211	0.000298185	0.0462932	0.042923	12	DHRS9/PHGDH/HIBADH/EHHADH/HADH/RDH16/HSD17B12/CRYL1/KCNAB1/D2HGDH/IDH2/HSD17B8

## Sheet: Sup Table 4 - AS GO
Chelation AS Genes GO
ONTOLOGY	ID	Description	GeneRatio	BgRatio	pvalue	p.adjust	qvalue	Count	geneID
BP	GO:0032259	methylation	126/4255	221/10061	5.9863e-06	0.0248232	0.0245284	126	HSD17B10/WDR4/SETD4/GATAD2A/CARM1/RNMT/PRMT2/EZH1/SMYD4/CMTR2/PRMT7/SETD6/METTL22/EEF2KMT/COQ3/SPOUT1/MTRR/MBD1/NELFA/NSD2/MTR/DNMT3B/NSD3/DALRD3/PPM1D/KANSL2/NSD1/THUMPD2/ASH1L/SETD9/DNMT1/LARP7/DOT1L/SNRPE/KANSL3/ARID4B/KMT5A/RBM15/METTL8/DPH5/TGS1/TARBP1/SETMAR/SETD5/KMT2A/PRDM15/BUD23/N6AMT1/NSUN2/NELFE/MECP2/METTL6/TRMT11/KMT2D/NSUN5P2/NSUN5P1/KMT2E/PAX6/BMT2/NTMT1/HELLS/EZH2/TRMT2B/PRDM1/FA…
BP	GO:0006338	chromatin remodeling	246/4255	476/10061	1.48889e-05	0.0248232	0.0245284	246	SMARCA1/CENPI/RLIM/TSPYL2/HDAC6/SETD4/AURKA/SPHK2/BCOR/GATAD2A/SMARCA4/CARM1/MIER2/PRMT2/TRIM37/BRCA1/EZH1/TADA2A/HDAC10/CENPN/PRMT7/INO80E/METTL22/EEF2KMT/AXIN1/SIN3A/L3MBTL1/DAXX/PWWP2A/JADE2/NPM2/HNRNPU/DCAF1/SMARCC2/MTA1/ARID1B/HDAC5/LIN54/TTI1/NSD2/CHD1L/BRPF1/BRCA2/RAD54L2/NSD3/PPM1D/KANSL2/HJURP/NSD1/USP15/SCMH1/ASH1L/SRPK2/DNMT1/DOT1L/XIST/KANSL3/RNF8/UCHL5/KAT6A/ITGB3BP/KAT2B/ARID4B/KMT5…
BP	GO:0051052	regulation of DNA metabolic process	223/4255	427/10061	1.52633e-05	0.0248232	0.0245284	223	TSPYL2/CD40/SRC/ERCC1/ANKLE1/WIZ/SMARCA4/CAMSAP3/BRCA1/FLCN/HDAC10/CTC1/AURKB/WRAP53/SENP3/SPIRE2/INO80E/SH2B1/ST20/TIPIN/PIF1/MAP3K4/MORF4L2/NAF1/RAD51AP1/JADE2/NPM2/PARPBP/HNRNPU/MRE11/HMCES/SMARCC2/MBD1/ARID1B/ATRIP/NSD2/SPIDR/DDX11/TMEM161A/USP37/NUDT16L1/YLPM1/MBTD1/DHX9/ZBTB38/SMG5/RFC5/PINX1/BARD1/SMC5/ATXN7/DFFA/BRD8/STPG1/NVL/RNF8/UCHL5/DFFB/FBXO4/KAT2B/KMT5A/CHTF18/OGG1/MLH1/IL6/JADE1/H…
CC	GO:0072686	mitotic spindle	92/4424	158/10444	3.78474e-05	0.0240331	0.023306	92	RANGAP1/AURKA/NUP62/HAUS1/TADA2A/GIT1/FLCN/AURKB/PHLPP2/KATNBL1/HAUS2/SPOUT1/HNRNPU/CDC14B/RACGAP1/TBL1XR1/IQCB1/TBCK/ECT2/KAT2B/GOLGA2/CKAP2L/TAF1D/PKP4/CLASP1/ARHGEF7/WDR62/DYNLL1/ZZZ3/MAPKBP1/CDK5RAP2/KIF23/KATNA1/NEIL2/RMDN1/YPEL5/KIFC2/TBL1X/CNTRL/SKA3/NUMA1/SMC1A/NIN/CEP295/WNK1/SIRT2/HSF1/ATAT1/HAUS5/CCDC117/KLHL22/CDC27/KIF18B/KNSTRN/SPAG5/TPR/YEATS2/TACC3/MAP4/WAPL/CCSAP/GPSM2/EPB41/RCC2…
MF	GO:0140993	histone modifying activity	103/4361	173/10322	2.93947e-06	0.00264552	0.00243202	103	HDAC6/SETD4/AURKA/CARM1/MIER2/PRMT2/TRIM37/EZH1/TADA2A/HDAC10/PRMT7/METTL22/EEF2KMT/JADE2/DCAF1/HDAC5/NSD2/BRPF1/BRCA2/NSD3/NSD1/ASH1L/DOT1L/KAT6A/KAT2B/KMT5A/BRD1/MYSM1/JADE1/HDAC4/SETMAR/SETD5/KMT2A/ING4/NCOA1/PHF8/N6AMT1/ATF2/HDAC11/EYA3/KMT2D/NTMT1/SUZ12/ING3/EZH2/KDM4B/SUV39H2/METTL23/DYRK1A/HUWE1/KMT5B/CLOCK/CHEK1/MEAF6/EEF1AKMT3/SIRT2/KDM6A/TAF1/SMYD3/KDM5C/MSL3/KMT5C/SIRT6/SIRT7/KDM6B/MIE…
MF	GO:0042054	histone methyltransferase activity	40/4361	56/10322	9.02071e-06	0.00366199	0.00336646	40	SETD4/CARM1/PRMT2/EZH1/PRMT7/METTL22/EEF2KMT/NSD2/NSD3/NSD1/ASH1L/DOT1L/KMT5A/SETMAR/SETD5/KMT2A/N6AMT1/KMT2D/NTMT1/SUZ12/EZH2/SUV39H2/METTL23/KMT5B/EEF1AKMT3/SMYD3/KMT5C/PRMT1/SETD1A/FBL/JARID2/SETD2/SETDB2/KMT2C/EHMT1/EEF1AKMT2/PRMT5/VCPKMT/ATPSCKMT/MECOM
MF	GO:0042974	nuclear retinoic acid receptor binding	20/4361	23/10322	1.22066e-05	0.00366199	0.00336646	20	NRIP1/PRMT2/ASXL1/PRAME/NSD1/LRIF1/NCOA1/ARID5A/NCOA6/MED25/MED1/CNOT1/ACTN4/HMGA1/NR1H2/NCOR2/SNW1/VDR/TACC1/NR4A2
MF	GO:0008168	methyltransferase activity	98/4361	169/10322	2.37777e-05	0.0037455	0.00344323	98	SETD4/CARM1/RNMT/PRMT2/EZH1/SMYD4/CMTR2/PRMT7/SETD6/METTL22/EEF2KMT/METTL26/COQ3/SPOUT1/NSD2/MTR/DNMT3B/NSD3/NSD1/THUMPD2/ASH1L/SETD9/DNMT1/DOT1L/KMT5A/METTL8/DPH5/TGS1/TARBP1/SETMAR/SETD5/KMT2A/PRDM15/BUD23/N6AMT1/NSUN2/METTL6/TRMT11/KMT2D/NSUN5P2/NSUN5P1/BMT2/NTMT1/SUZ12/EZH2/TRMT2B/PRDM1/FAM86C1P/METTL1/SUV39H2/TRDMT1/METTL23/KMT5B/EEF1AKMT3/COMTD1/SMYD3/FTSJ1/KMT5C/TRMT1/SIRT7/DIMT1/METTL3/CO…
MF	GO:0003725	double-stranded RNA binding	39/4361	56/10322	3.01899e-05	0.0037455	0.00344323	39	MSN/ADARB1/STAU1/NLRP1/DHX33/DUS2/HNRNPU/PRKRIP1/DHX15/DDX60L/DHX9/AGO2/AGO4/DICER1/PRKRA/LRRFIP1/DHX30/APTX/RC3H2/MBNL1/SLC3A2/TARBP2/DGCR8/DDX1/ILF3/MTDH/RC3H1/ILF2/LSM14A/ZFR/STRBP/CLTC/ZNF346/TUBB4B/VIM/DDX21/TFRC/EIF4A1/HSP90AB1
MF	GO:0043997	histone H4K12 acetyltransferase activity	12/4361	12/10322	3.20676e-05	0.0037455	0.00344323	12	JADE2/BRPF1/KAT6A/BRD1/JADE1/ING4/ING3/MEAF6/HAT1/KAT7/KAT2A/BRPF3
MF	GO:0016741	transferase activity, transferring one-carbon groups	102/4361	178/10322	3.23333e-05	0.0037455	0.00344323	102	SETD4/CARM1/RNMT/PRMT2/EZH1/SHMT1/SMYD4/CMTR2/PRMT7/SETD6/METTL22/EEF2KMT/METTL26/COQ3/SPOUT1/NSD2/MTR/DNMT3B/NSD3/NSD1/THUMPD2/ASH1L/SETD9/DNMT1/DOT1L/KMT5A/METTL8/DPH5/TGS1/TARBP1/SETMAR/SETD5/KMT2A/PRDM15/BUD23/N6AMT1/NSUN2/METTL6/TRMT11/KMT2D/NSUN5P2/NSUN5P1/BMT2/NTMT1/SUZ12/EZH2/TRMT2B/PRDM1/FAM86C1P/METTL1/SUV39H2/TRDMT1/METTL23/KMT5B/EEF1AKMT3/COMTD1/SMYD3/FTSJ1/KMT5C/TRMT1/SIRT7/AMT/DIMT1…
MF	GO:0140097	catalytic activity, acting on DNA	125/4361	225/10322	3.32934e-05	0.0037455	0.00344323	125	SMARCA1/TOP3B/ERCC1/ANKLE1/SMARCA4/POLI/ENDOV/BRIP1/TOP3A/PIF1/REV3L/MSH5/EXOG/MRE11/RAD51D/POLN/POLE2/CHD1L/DNMT3B/RAD1/RAD51C/RAD54L2/DDX11/DHX9/POLD1/RFC5/DNMT1/POLK/MUTYH/DFFB/DICER1/DCLRE1B/CHTF18/OGG1/MLH1/EXO5/NEIL3/RAD54L/MCM8/TREX2/SETMAR/REXO2/FAN1/N6AMT1/MLH3/ZRANB3/EP400/POLL/SHPRH/DHX30/POLM/REV1/HELLS/DCLRE1C/NEIL2/TERF1/RAD54B/PLD3/MEIOB/APTX/ERCC6L2/BPTF/FBH1/EXO1/RECQL/TDG/TEP1/F…
MF	GO:0008757	S-adenosylmethionine-dependent methyltransferase activity	87/4361	151/10322	9.19541e-05	0.00851437	0.00782725	87	SETD4/CARM1/RNMT/PRMT2/EZH1/CMTR2/PRMT7/SETD6/METTL22/EEF2KMT/METTL26/COQ3/NSD2/DNMT3B/NSD3/NSD1/THUMPD2/ASH1L/SETD9/DNMT1/DOT1L/KMT5A/METTL8/DPH5/TGS1/TARBP1/SETMAR/SETD5/KMT2A/BUD23/N6AMT1/NSUN2/METTL6/TRMT11/KMT2D/NSUN5P2/NSUN5P1/BMT2/NTMT1/EZH2/TRMT2B/METTL1/SUV39H2/TRDMT1/METTL23/KMT5B/EEF1AKMT3/COMTD1/SMYD3/FTSJ1/KMT5C/TRMT1/DIMT1/METTL3/COMT/TRMT2A/PRMT1/FASN/METTL2A/SETD1A/LCMT1/FBL/CMTR1…
MF	GO:0004520	DNA endonuclease activity	25/4361	33/10322	9.46041e-05	0.00851437	0.00782725	25	ERCC1/ANKLE1/ENDOV/EXOG/MRE11/RAD51C/DFFB/DICER1/SETMAR/FAN1/ZRANB3/DCLRE1C/EXO1/DNASE1/MUS81/ERCC5/APEX1/DNA2/RAD50/N4BP2/GEN1/RBBP8/RPS3/XRCC3/EME1
MF	GO:0003682	chromatin binding	225/4361	443/10322	0.000131174	0.0103358	0.00950171	225	SMARCA1/HMGN5/NONO/TSPYL2/ZFX/PATZ1/HMGN1/RBL1/RAD21L1/NUP62/MEIS3/ERCC1/SIN3B/SMARCA4/BRIP1/BCAS3/TRIM37/UBTF/EZH1/TADA2A/ASXL1/GATA1/SIN3A/L3MBTL1/BEND6/PWWP2A/URI1/NPM2/HNRNPU/GRHL1/SMARCC2/MTA1/MBD1/ARID1B/HDAC5/SREBF1/RBPJ/SMAD2/NELFA/NSD2/PHC3/CHD1L/IRF3/DDX5/TAL1/DDX11/GTF2H1/NSD1/SP3/SCMH1/MBTD1/DHX9/ASH1L/FOSL1/POLD1/PHF21A/DNMT1/ZKSCAN3/RNF8/CCNT2/NFIA/KAT2B/PHC2/NFAT5/MLH1/MTF2/THRB/MC…
MF	GO:0004536	DNA nuclease activity	36/4361	53/10322	0.000137811	0.0103358	0.00950171	36	ERCC1/ANKLE1/ENDOV/EXOG/MRE11/RAD1/RAD51C/POLD1/DFFB/DICER1/DCLRE1B/EXO5/TREX2/SETMAR/REXO2/FAN1/ZRANB3/DCLRE1C/PLD3/MEIOB/APTX/EXO1/DNASE1/MUS81/ERCC5/APEX1/DNA2/RAD50/N4BP2/GEN1/RBBP8/TATDN1/RPS3/XRCC3/EME1/ISG20
MF	GO:0008170	N-methyltransferase activity	49/4361	79/10322	0.000297581	0.0206018	0.0189392	49	SETD4/CARM1/RNMT/PRMT2/EZH1/PRMT7/SETD6/METTL22/EEF2KMT/NSD2/NSD3/NSD1/ASH1L/SETD9/DOT1L/KMT5A/SETMAR/SETD5/KMT2A/N6AMT1/TRMT11/KMT2D/EZH2/SUV39H2/METTL23/KMT5B/EEF1AKMT3/SMYD3/KMT5C/TRMT1/DIMT1/PRMT1/SETD1A/FBL/JARID2/SETD2/FBXO11/SETDB2/METTL5/THUMPD3/KMT2C/EHMT1/EEF1AKMT2/PEMT/PRMT5/VCPKMT/ATPSCKMT/MECOM/METTL15
MF	GO:0016628	oxidoreductase activity, acting on the CH-CH group of donors, NAD or NADP as acceptor	21/4361	28/10322	0.000444996	0.0286069	0.0262983	21	CYP2S1/DUS2/DHDH/TECR/SRD5A3/BDH2/MECR/AKR1C1/BLVRA/TBXAS1/DECR1/TM7SF2/PTGR2/DUS1L/DUS3L/DECR2/PTGES2/FASN/LBR/DUS4L/BLVRB
MF	GO:0003697	single-stranded DNA binding	62/4361	106/10322	0.000519292	0.0311575	0.028643	62	SMARCA1/ERCC1/TOP3A/CTC1/LONP1/RAD51AP1/HNRNPU/HMCES/RAD51D/BRCA2/DDX11/CRY2/DHX9/SMC5/LRPPRC/MLH1/NEIL3/RAD54L/MCM8/HNRNPA1/SETMAR/TSN/FUBP1/ZRANB3/FAM111A/TERF1/MEIOB/APTX/SMC2/FBH1/RAD52/RECQL/HNRNPA2B1/MMS22L/WDR48/HSF1/SMC4/NABP1/ERCC5/POLA1/TOP1/SSBP4/RNF138/TEN1/RTF1/POLR2G/SSBP2/MCM2/RAD50/HROB/RPA2/SSBP3/PMS2/PCBP2/MCM7/RECQL4/NABP2/MCM10/CDC45/SMC6/TWNK/IGHMBP2
MF	GO:0008276	protein methyltransferase activity	47/4361	77/10322	0.000659464	0.0370948	0.0341012	47	SETD4/CARM1/PRMT2/EZH1/PRMT7/SETD6/METTL22/EEF2KMT/NSD2/NSD3/NSD1/ASH1L/DOT1L/KMT5A/SETMAR/SETD5/KMT2A/N6AMT1/KMT2D/NTMT1/SUZ12/EZH2/SUV39H2/METTL23/KMT5B/EEF1AKMT3/SMYD3/KMT5C/SIRT7/PRMT1/SETD1A/LCMT1/FBL/FAM98B/JARID2/SETD2/PCMT1/FBXO11/ICMT/SETDB2/KMT2C/EHMT1/EEF1AKMT2/PRMT5/VCPKMT/ATPSCKMT/MECOM
MF	GO:1904047	S-adenosyl-L-methionine binding	14/4361	17/10322	0.000869944	0.0440442	0.0404897	14	CBS/SETD6/MOCS1/N6AMT1/BMT2/SUV39H2/KMT5B/FTSJ1/KMT5C/METTL3/PRMT1/TPMT/METTL5/METTL17
MF	GO:0140938	histone H3 methyltransferase activity	25/4361	36/10322	0.000880883	0.0440442	0.0404897	25	SETD4/CARM1/PRMT2/EZH1/NSD2/NSD3/NSD1/ASH1L/DOT1L/SETMAR/SETD5/KMT2A/KMT2D/EZH2/SUV39H2/METTL23/SMYD3/SETD1A/JARID2/SETD2/SETDB2/KMT2C/EHMT1/PRMT5/MECOM
MF	GO:0004402	histone acetyltransferase activity	26/4361	38/10322	0.000988833	0.0445043	0.0409127	26	TADA2A/JADE2/BRPF1/BRCA2/KAT6A/KAT2B/BRD1/JADE1/ING4/NCOA1/ATF2/ING3/CLOCK/MEAF6/TAF1/MSL3/HAT1/NAA40/KAT7/SRCAP/MCM3AP/PHF10/KAT2A/NCOA3/KAT14/BRPF3
MF	GO:0016278	lysine N-methyltransferase activity	33/4361	51/10322	0.000988985	0.0445043	0.0409127	33	SETD4/EZH1/SETD6/METTL22/EEF2KMT/NSD2/NSD3/NSD1/ASH1L/SETD9/DOT1L/KMT5A/SETMAR/SETD5/KMT2A/N6AMT1/KMT2D/EZH2/SUV39H2/KMT5B/EEF1AKMT3/SMYD3/KMT5C/SETD1A/JARID2/SETD2/SETDB2/KMT2C/EHMT1/EEF1AKMT2/VCPKMT/ATPSCKMT/MECOM
MF	GO:0010484	histone H3 acetyltransferase activity	12/4361	14/10322	0.00109064	0.0446172	0.0410165	12	JADE2/BRCA2/KAT6A/KAT2B/BRD1/JADE1/ING4/MEAF6/KAT7/MCM3AP/KAT2A/BRPF3
MF	GO:0046965	nuclear retinoid X receptor binding	12/4361	14/10322	0.00109064	0.0446172	0.0410165	12	NRIP1/NSD1/NCOA1/ARID5A/NCOA6/MED25/HMGA1/NR1H2/NCOR2/VDR/TACC1/NR4A2
MF	GO:0043995	histone H4K5 acetyltransferase activity	10/4361	11/10322	0.00122153	0.0458072	0.0421105	10	JADE2/BRPF1/KAT6A/BRD1/JADE1/ING4/ING3/MEAF6/KAT7/BRPF3
MF	GO:0043996	histone H4K8 acetyltransferase activity	10/4361	11/10322	0.00122153	0.0458072	0.0421105	10	JADE2/BRPF1/KAT6A/BRD1/JADE1/ING4/ING3/MEAF6/KAT7/BRPF3
MF	GO:0003727	single-stranded RNA binding	40/4361	65/10322	0.00130011	0.0468038	0.0430267	40	PABPC1L/ENDOV/LONP1/HNRNPU/HNRNPDL/HNRNPH1/DDX60L/DDX11/DHX9/AGO2/DAZAP1/FXR1/AGO4/TIA1/HNRNPA1/LARP4/PAN3/HNRNPC/DDX3X/DDX1/ZC3H14/PABPN1/ILF3/PTBP1/AQR/POLR2G/PABPC4/SNRPC/MSI2/HNRNPF/CBX8/LSM14A/PNPT1/ZFR/STRBP/RBMS2/PUS1/CNBP/FMR1/IGHMBP2
PCBP1 KD AS Genes GO
ONTOLOGY	ID	Description	GeneRatio	BgRatio	pvalue	p.adjust	qvalue	Count	geneID
BP	GO:0044782	cilium organization	144/3635	287/10124	3.65841e-07	0.00179884	0.00179884	144	CBY1/NECTIN2/AURKA/CEP250/LAMA5/RTTN/SEPTIN9/MKS1/TMEM107/CNTROB/KIAA0753/RAB11FIP3/WDR90/ATP6V0D1/BBS2/RPGRIP1L/FUZ/CDK10/BBS4/ENKD1/BBOF1/DNAAF3/TOGARAM1/IFT88/LCA5L/ODAD1/SPAG1/ARMC2/DNAH8/CCP110/FBXW8/CFAP161/DYNLL1/PTPDC1/KIF24/CEP290/TBC1D32/INTU/TTC8/MAP4/IFT122/NPHP3/CCDC66/KIAA0586/KIF27/ZMYND10/ODF2L/SPACA9/CEP131/RFX2/UBE2B/RAB3IP/CEP89/WDPCP/WDR19/SSX2IP/IFT140/CEP78/CDC14A/CPLANE2/AK…
BP	GO:0060271	cilium assembly	136/3635	272/10124	9.87072e-07	0.00242672	0.00242672	136	CBY1/CEP250/LAMA5/SEPTIN9/MKS1/TMEM107/CNTROB/KIAA0753/RAB11FIP3/WDR90/ATP6V0D1/BBS2/RPGRIP1L/FUZ/CDK10/BBS4/ENKD1/BBOF1/DNAAF3/TOGARAM1/IFT88/ODAD1/SPAG1/ARMC2/DNAH8/CCP110/FBXW8/CFAP161/DYNLL1/PTPDC1/KIF24/CEP290/TBC1D32/INTU/TTC8/MAP4/IFT122/NPHP3/CCDC66/KIAA0586/KIF27/ZMYND10/ODF2L/SPACA9/CEP131/RFX2/UBE2B/RAB3IP/CEP89/WDPCP/WDR19/SSX2IP/IFT140/CDC14A/CPLANE2/AKT1/ENTR1/UNC119B/AHI1/CEP350/BB…
CC	GO:0005814	centriole	74/3793	135/10512	6.13608e-06	0.00384732	0.00384313	74	CBY1/SFI1/AURKA/CEP250/RTTN/MKS1/NEURL4/CNTROB/TUBD1/KIAA0753/WDR90/TEDC2/SIRT2/BBS4/ENKD1/TEDC1/CEP128/IFT88/CCP110/FBXW8/KIF24/CEP152/CEP290/CEP44/INTU/STARD9/KIAA0586/SAXO2/NPHP4/ODF2L/CEP63/CEP131/NUBP2/CEP89/WDR62/TSKS/IFT140/CEP78/CPLANE2/AHI1/CEP350/MAPK15/POC5/CCDC88A/CAPG/NIN/CEP83/PPP1R35/CEP20/MPHOSPH9/HERC2/LRRCC1/PCNT/HYLS1/ODF2/GLE1/CEP164/CCDC57/POC1B/CCDC78/CEP97/FBF1/OFD1/NUBP1/K…
MF	GO:0035091	phosphatidylinositol binding	100/3734	197/10383	1.26646e-05	0.0113728	0.0109183	100	GGA1/PLEKHA4/KIF16B/MPPE1/PITPNC1/GSDMB/GGA3/TOM1L1/GRB7/MTSS2/ANXA2/ZFYVE19/ATG2B/ARAP3/TOM1/SAP30L/PLCD1/MITD1/GAB2/ITPR1/FLII/SNX27/ZFYVE16/OBSCN/VPS13B/RPS6KC1/EXOC7/ATP13A2/SESTD1/ATG2A/WIPI1/TIRAP/ARHGAP33/AKT1/VILL/SH3YL1/SNX19/PIK3C2B/ARFIP1/PASK/NUMA1/SNX17/TOM1L2/CCDC88A/CAPG/ANXA9/ITPR3/FCHSD2/PITPNM2/RACGAP1/ZFYVE26/LDLRAP1/ARAP1/ADAP1/PLEKHA8/KRIT1/ESYT1/ESYT2/SNX16/WDR45/CYTH3/OSBPL…
MF	GO:0004536	DNA nuclease activity	32/3734	51/10383	8.72385e-05	0.0391701	0.0376044	32	ERCC1/ANKLE1/RAD51C/ENDOV/MEIOB/DNASE1/ERCC4/FAN1/DICER1/EXOG/SETMAR/APEX2/EXO5/EXO1/APTX/N4BP2/TREX2/DCLRE1C/DFFB/RAD9A/MUS81/DNASE1L1/POLD1/RPS3/DNA2/MBD4/EME2/RAD1/TATDN1/ZRANB3/RAG1/PLD3
MF	GO:0050660	flavin adenine dinucleotide binding	37/3734	63/10383	0.000185918	0.0480408	0.0461205	37	FOXRED2/MICAL3/DUS3L/ILVBL/DUS1L/ETFA/IVD/COQ6/KDM1B/ACOX3/TXNRD2/ACADM/AGPS/DLD/GCDH/NQO2/MICAL1/PPOX/ETFDH/CYB5R2/D2HGDH/ACAD9/ERO1B/ACADVL/MTRR/SQLE/TXNRD1/NDOR1/ACAD8/ACAD10/MTHFR/DUS2/PYROXD1/KDM1A/MICAL2/MTO1/AIFM1
MF	GO:0005547	phosphatidylinositol-3,4,5-trisphosphate binding	19/3734	27/10383	0.000286191	0.0480408	0.0461205	19	KIF16B/ARAP3/GAB2/ZFYVE16/OBSCN/AKT1/FCHSD2/RACGAP1/ARAP1/ADAP1/CYTH3/OGT/MAPKAP1/WASHC2C/GBF1/PARD3/PLEKHB2/ZFYVE1/ARHGAP9
MF	GO:0005543	phospholipid binding	142/3734	313/10383	0.00031959	0.0480408	0.0461205	142	GGA1/MICALL1/AXL/EPN1/PLEKHA4/KIF16B/CPNE1/MPPE1/PITPNC1/GSDMB/GGA3/TOM1L1/GRB7/NF1/MTSS2/CPNE7/MFGE8/ANXA2/PLCB2/ZFYVE19/ATG2B/ARAP3/DGKA/TOM1/SAP30L/PLCD1/PSD/MITD1/GAB2/ITPR1/C2CD5/SYTL4/PICK1/FLII/NUP62/GAS6/SNX27/ZFYVE16/OBSCN/VPS13B/PREX1/SHC1/RPS6KC1/OPHN1/EXOC7/ATP13A2/SESTD1/BSCL2/ATG2A/WIPI1/TIRAP/OPA1/ARHGAP33/BIN1/AKT1/GRK5/VILL/SH3YL1/SNX19/PIK3C2B/ARFIP1/BIN2/PASK/NUMA1/SNX17/TOM1L2…
MF	GO:0004520	DNA endonuclease activity	22/3734	33/10383	0.000320985	0.0480408	0.0461205	22	ERCC1/ANKLE1/RAD51C/ENDOV/DNASE1/ERCC4/FAN1/DICER1/EXOG/SETMAR/EXO1/N4BP2/DCLRE1C/DFFB/MUS81/DNASE1L1/RPS3/DNA2/MBD4/EME2/ZRANB3/RAG1
MF	GO:0042054	histone methyltransferase activity	33/3734	56/10383	0.000375341	0.0481509	0.0462263	33	SETD4/DOT1L/KMT5C/CARM1/EZH1/METTL23/PRMT7/METTL22/EEF1AKMT1/SETDB2/SETMAR/PRDM2/PRMT2/EZH2/NTMT1/ANTKMT/MECOM/ASH1L/SETD7/JARID2/KMT2B/KMT2A/SETD5/EHMT2/EHMT1/VCPKMT/EEF2KMT/SUV39H2/KMT5A/NSD2/SETD2/EEF1AKMT2/KMT2C
PCBP2 AS Genes GO
ONTOLOGY	ID	Description	GeneRatio	BgRatio	pvalue	p.adjust	qvalue	Count	geneID
BP	GO:0051276	chromosome organization	170/2165	499/8808	6.05511e-07	0.00273449	0.00258012	170	CHEK2/DOT1L/LSM14A/AKAP8/ERCC1/MCM8/CEP192/RAD51C/BRIP1/EZH1/SPAG5/RPA1/BECN1/TELO2/MAPK3/INO80E/ITPA/PRC1/KNL1/ZWILCH/NUSAP1/KIF23/RAD51/DLGAP5/CHD8/SUGT1/MAP3K4/CENPE/NASP/ASCC1/MACROH2A1/AKAP8L/NIPBL/BAG6/ACIN1/CLASP2/POT1/DHX30/YLPM1/TEX15/CCNB1IP1/SUN1/CENPK/DKC1/HNRNPD/GOLGA2/EXO1/GINS1/ANAPC4/SPDL1/SMG5/EXOSC10/WRAP73/EZH2/SMC4/UBE2B/MCM3/TASOR/DCTN2/NEK7/BIRC5/RFC2/ITGB3BP/RAD54L/NDC1/TPR…
BP	GO:0006281	DNA repair	168/2165	499/8808	1.63834e-06	0.00369938	0.00349054	168	CHEK2/DOT1L/ERCC1/MCM8/UBE2V1/RAD51C/BRIP1/HROB/RPA1/USP10/PPP4C/INO80E/POLG/CIB1/PCLAF/TP53BP1/RAD51/MTA1/RFWD3/SF3B3/ASCC1/MACROH2A1/GTF2H2C/RAD17/HINFP/BRD8/INTS3/UBR5/POLK/NIPBL/MBD4/HMCES/POT1/CUL4A/TEX15/APEX2/UBE2T/CDK7/EXO1/APTX/KDM1A/UBE2B/GTF2H5/CHEK1/ATXN3/MCM3/REV3L/TTF2/YEATS4/TDP1/RFC2/EYA3/ZMYND8/RAD54L/PPP4R2/SETD2/FANCA/ATR/POLQ/DHX9/PARPBP/PPP4R3B/MLH1/CHD1L/ZGRF1/USP45/ARID1B/R…
BP	GO:0007059	chromosome segregation	121/2165	350/8808	1.22025e-05	0.0162819	0.0153627	121	CHEK2/LSM14A/AKAP8/AURKA/CEP192/BRIP1/SPAG5/BECN1/SKA2/CSNK2A2/UBE2I/NDE1/NAA60/PRC1/KNL1/ZWILCH/NUSAP1/KIF23/CIAO2A/HAUS1/DLGAP5/TUBGCP4/CENPJ/CENPE/PUM1/AKAP8L/NIPBL/BAG6/CLASP2/ECT2/TEX15/CCNB1IP1/SUN1/CENPK/GOLGA2/ANAPC4/SPDL1/WRAP73/ASPM/SMC4/UBE2B/DCTN2/CENPL/NEK7/BIRC5/ITGB3BP/NDC1/TPR/KIF2C/ANAPC7/MLH1/NCAPD3/TACC3/EML3/ARID1B/GTF2B/HJURP/NUMA1/CLASP1/CUL3/ZNF207/PBRM1/MSH5/CDK5RAP2/RACGA…
BP	GO:1903311	regulation of mRNA metabolic process	83/2165	223/8808	1.44215e-05	0.0162819	0.0153627	83	SAMD4B/PTBP1/ZC3H14/RBM23/UPF3A/LARP4B/PUM1/CNOT6/FASTKD3/METTL16/RNPS1/MOV10/HNRNPD/METTL14/THRAP3/SF1/EXOSC2/SLTM/TUT4/SRRM1/RBM5/ANGEL2/RBM39/MAGOH/AHCYL1/TIA1/DHX9/HNRNPK/CDK11B/CIRBP/MLH1/HNRNPAB/CNOT10/NBAS/FASTKD1/RBM25/SYNCRIP/HNRNPA1/LSM1/NSRP1/FASTK/HNRNPA2B1/EXOSC3/RBM10/BAG4/PUF60/PAPOLA/TBRG4/POLR2G/CELF1/PABPC4/CNOT2/DDX17/PAF1/FUS/APEX1/LARP7/FXR1/LARP1B/DDX5/CDK11A/CELF2/AKT1/RBMX…
BP	GO:1900095	regulation of dosage compensation by inactivation of X chromosome	10/2165	12/8808	3.16242e-05	0.0263039	0.0248189	10	KANSL1/PHF20/RLIM/KANSL3/OGT/KANSL2/MSL1/MSL3/KAT8/MCRS1
BP	GO:1901796	regulation of signal transduction by p53 class mediator	35/2165	76/8808	3.49476e-05	0.0263039	0.0248189	35	EP300/CHEK2/AURKA/COPS3/MTOR/KDM1A/CHEK1/ATR/HNRNPK/RFFL/MLF1/RRN3/ARMC10/TAF1/MDM2/ATM/ZMPSTE24/SIRT1/USP15/MAPKAPK5/ZNF385A/RPS15/STK11/RPL23/NOP53/PIP4P1/DDX5/PLK3/AKT1/NPM1/SMYD2/CDK5RAP3/TAF9B/MARCHF7/ZNHIT1
BP	GO:0050684	regulation of mRNA processing	42/2165	98/8808	5.0939e-05	0.0328629	0.0310077	42	PTBP1/ZC3H14/RBM23/METTL16/RNPS1/THRAP3/SF1/SLTM/SRRM1/RBM5/RBM39/MAGOH/AHCYL1/TIA1/DHX9/HNRNPK/CDK11B/CIRBP/RBM25/HNRNPA1/NSRP1/HNRNPA2B1/RBM10/PUF60/PAPOLA/CELF1/DDX17/PAF1/LARP7/FXR1/DDX5/CDK11A/CELF2/RBMX/NPM1/SUPT6H/SAFB2/NCBP2/RBM3/NUP98/SON/SRSF10
BP	GO:1902275	regulation of chromatin organization	22/2165	41/8808	5.84293e-05	0.0329834	0.0311213	22	KANSL1/PHF20/RLIM/KDM1A/TASOR/KANSL3/TPR/CDK2/SETD5/ATF7IP/TLK2/OGT/KANSL2/RESF1/PPHLN1/TRIM28/MSL1/MPHOSPH8/METTL4/MSL3/KAT8/MCRS1
BP	GO:0006338	chromatin remodeling	147/2165	454/8808	7.13952e-05	0.035701	0.0336856	147	EP300/HIRA/DOT1L/CARM1/AURKA/CHD3/KANSL1/EZH1/METTL23/MIER2/PRMT7/INO80E/NAA60/METTL22/SIN3A/GATAD2A/ZNF274/MTA1/VRK1/CHD8/CHD2/EEF1AKMT1/KDM1B/NASP/MACROH2A1/PWWP2A/KDM6A/UBR5/NIPBL/TSPYL2/CLOCK/PHF20/HDAC11/CGGBP1/PRKCB/RLIM/TEX15/SCMH1/EXOSC10/MTF2/KDM1A/EZH2/CHEK1/TASOR/TTF2/YEATS4/KANSL3/EYA3/ITGB3BP/RAD54L/KMT2C/CHD1/TPR/SETD2/ASH1L/ATF2/CHD1L/SMYD3/TRIM27/ARID1B/RNF8/CDK2/GTF2B/HJURP/UCHL5…
BP	GO:0006302	double-strand break repair	90/2165	256/8808	7.90545e-05	0.035701	0.0336856	90	CHEK2/ERCC1/MCM8/RAD51C/BRIP1/RPA1/PPP4C/CIB1/TP53BP1/RAD51/MTA1/RFWD3/BRD8/INTS3/NIPBL/HMCES/POT1/TEX15/KDM1A/CHEK1/MCM3/REV3L/YEATS4/TDP1/EYA3/ZMYND8/RAD54L/PPP4R2/SETD2/ATR/POLQ/PARPBP/PPP4R3B/MLH1/ZGRF1/ARID1B/RNF8/NABP1/MEAF6/BLM/ERCC8/PBRM1/TRRAP/TONSL/PRKDC/HUS1/DCLRE1C/MRNIP/MORF4L2/POLA1/HSF1/SMARCD1/INIP/SMARCA2/ATM/SHLD2/SIRT1/HELQ/SMARCC2/RECQL/RAD51AP1/FOXM1/SMARCB1/SMARCD2/NSMCE1/FU…
CC	GO:0000793	condensed chromosome	83/2216	228/9136	2.22344e-05	0.0132073	0.0128258	83	SUN2/AKAP8/AURKA/KANSL1/SPAG5/SKA2/UBE2I/NDE1/SIN3A/KNL1/ZWILCH/TP53BP1/RAD51/SUGT1/CENPE/MACROH2A1/CLASP2/PPP1CC/CCNB1IP1/CENPK/SPDL1/SMC4/CHEK1/DCTN2/CENPL/BIRC5/ITGB3BP/TPR/AHCTF1/KIF2C/MLH1/NCAPD3/ESRRB/CDK2/GTF2B/SEPTIN2/HJURP/MEAF6/CLASP1/BLM/ZNF207/PBRM1/ANAPC16/NCAPG2/HUS1/KNSTRN/NDEL1/APC/HSF1/KNTC1/SMARCD1/PINX1/CENPU/FBXO28/XPO1/SMARCC2/NCAPH2/CHMP2A/L3MBTL1/SMARCB1/SMARCD2/TUBG1/PSMC3…
MF	GO:0003682	chromatin binding	148/2221	416/9036	1.87403e-07	0.000154045	0.000146372	148	GABPA/EP300/HIRA/SIN3B/ERCC1/MCM8/ASXL1/MBD1/CHD3/ACTN4/SREBF1/BRIP1/EZH1/POLG/SIN3A/PCLAF/RAD51/ZNF274/MTA1/CHD8/CHD2/OBI1/KDM1B/MACROH2A1/PWWP2A/KDM6A/RAD17/HINFP/IRF3/NIPBL/DNAJC2/TSPYL2/CLOCK/TFAM/DHX30/PRKCB/SCMH1/UBE2T/HNRNPD/EXO1/APTX/MTF2/KDM1A/EZH2/CTBP1/SMC4/TASOR/RELA/CHD1/TPR/ASH1L/ATF2/ORC1/POLQ/DHX9/MLH1/CHD1L/ARID1B/RNF8/GTF2B/RBPJ/NAP1L4/PBRM1/BRD2/PHF1/JARID2/NPM3/EHMT2/MRNIP/NON…
MF	GO:0001221	transcription coregulator binding	35/2221	78/9036	6.83505e-05	0.0280921	0.0266927	35	EP300/SREBF1/UBE2I/TEAD2/TFAM/MTF2/EZH2/CTBP1/RELA/PHF1/EHMT2/EHMT1/HDAC6/THRB/ELOC/EED/LCOR/CIT/CNOT2/MED25/PHF12/RPL23/THAP7/STAT6/CHD4/MED1/ZBTB17/HDAC3/CCNT2/CTNNB1/HMGA1/BAIAP2/STK36/ATF7/GATA1

## Sheet: Sup Table 5 - P1KD DEG Results
PCBP1 KD
		Normalized Counts
gene	Symbol	shCtrl 1 Normalized Counts	shCtrl 2 Normalized Counts	shCtrl 3 Normalized Counts	shPCBP1 1 Normalized Counts	shPCBP1 2 Normalized Counts	shPCBP1 3 Normalized Counts	baseMean	log2FoldChange	lfcSE	stat	pvalue	padj
ENSG00000000005	TNMD	0	0	0	0	0	0	NA	NA	NA	NA	NA	NA
ENSG00000000938	FGR	0.669052	0	0	0	0	0	NA	NA	NA	NA	NA	NA
ENSG00000001561	ENPP4	0	0	0	2.11146	0	0	NA	NA	NA	NA	NA	NA
ENSG00000001626	CFTR	0	0	0	0	0	0	NA	NA	NA	NA	NA	NA
ENSG00000002079	MYH16	2.34015	2.91539	1.83348	48.9532	2.77951	1.27216	NA	NA	NA	NA	NA	NA
ENSG00000002587	HS3ST1	12.6571	0	5.27575	0	0	0	NA	NA	NA	NA	NA	NA
ENSG00000002726	AOC1	0	0	1.14739	0	10.0682	0	NA	NA	NA	NA	NA	NA
ENSG00000002933	TMEM176A	0	0	1.39054	0	1.63379	0	NA	NA	NA	NA	NA	NA
ENSG00000003137	CYP26B1	12.3549	21.6148	20.1536	7.72704	24.5441	13.3223	NA	NA	NA	NA	NA	NA
ENSG00000003989	SLC7A2	0.557873	2.43308	0.490932	0	0	4.17495	NA	NA	NA	NA	NA	NA
ENSG00000004468	CD38	3.96397	5.76122	6.98264	3.19875	3.36503	1.28396	NA	NA	NA	NA	NA	NA
ENSG00000004776	HSPB6	9.5615	19.5152	39.7549	14.7915	8.40801	16.7304	NA	NA	NA	NA	NA	NA
ENSG00000004809	SLC22A16	0	5.78848	0	0	0	0	NA	NA	NA	NA	NA	NA
ENSG00000004848	ARX	16.3655	7.92994	27.9802	11.5953	2.21964	3.73368	NA	NA	NA	NA	NA	NA
ENSG00000004948	CALCR	6.82665	2.70718	3.28781	6.30677	1.05868	0	NA	NA	NA	NA	NA	NA
ENSG00000005001	PRSS22	4.95464	1.80676	9.71706	6.26366	4.93861	5.38816	NA	NA	NA	NA	NA	NA
ENSG00000005073	HOXA11	0	0	0	0	0	0	NA	NA	NA	NA	NA	NA
ENSG00000005102	MEOX1	0	0	0	0	0	0	NA	NA	NA	NA	NA	NA
ENSG00000005108	THSD7A	1.78878	0	0	0	0	0	NA	NA	NA	NA	NA	NA
ENSG00000005243	COPZ2	5.13345	10.002	1.25949	2.0076	0.527397	3.3276	NA	NA	NA	NA	NA	NA
ENSG00000005381	MPO	0	0	2.33074	0	0	0	NA	NA	NA	NA	NA	NA
ENSG00000005421	PON1	0	0	2.16248	0	0	1.59105	NA	NA	NA	NA	NA	NA
ENSG00000005981	ASB4	6.23232	6.32822	0.549046	0	7.40924	1.21293	NA	NA	NA	NA	NA	NA
ENSG00000006047	YBX2	1.7388	3.03288	4.85386	4.90251	7.20787	1.3084	NA	NA	NA	NA	NA	NA
ENSG00000006059	KRT33A	0	0	0	0	0	0	NA	NA	NA	NA	NA	NA
ENSG00000006071	ABCC8	0.603976	19.6083	7.41982	0	3.04568	4.65248	NA	NA	NA	NA	NA	NA
ENSG00000006116	CACNG3	3.98068	0	1.76681	0	2.20724	0	NA	NA	NA	NA	NA	NA
ENSG00000006128	TAC1	0	0	3.34608	0	0.959719	0	NA	NA	NA	NA	NA	NA
ENSG00000006210	CX3CL1	17.449	8.77943	7.67186	4.22141	7.80767	1.2738	NA	NA	NA	NA	NA	NA
ENSG00000006283	CACNA1G	5.32563	7.0271	7.4649	2.69418	17.473	3.24492	NA	NA	NA	NA	NA	NA
ENSG00000006377	DLX6	3.22199	0	1.92126	0	0	0	NA	NA	NA	NA	NA	NA
ENSG00000006555	TTC22	5.52594	6.4235	5.8471	0	0	0	NA	NA	NA	NA	NA	NA
ENSG00000006611	USH1C	0.411194	0	2.8227	0	0	0	NA	NA	NA	NA	NA	NA
ENSG00000006659	LGALS14	0	0	0	0	0	0	NA	NA	NA	NA	NA	NA
ENSG00000006788	MYH13	0	0.977079	0	0	2.24063	0	NA	NA	NA	NA	NA	NA
ENSG00000007001	UPP2	0	0	0	0	0	0	NA	NA	NA	NA	NA	NA
ENSG00000007062	PROM1	0.799229	0.894693	11.6232	0	0	0	NA	NA	NA	NA	NA	NA
ENSG00000007129	CEACAM21	0	1.30067	0	0	0	0	NA	NA	NA	NA	NA	NA
ENSG00000007171	NOS2	0	0	0	0	0	0	NA	NA	NA	NA	NA	NA
ENSG00000007174	DNAH9	6.66662	8.59086	14.6805	5.89243	2.4856	15.6008	NA	NA	NA	NA	NA	NA
ENSG00000007216	SLC13A2	0	0	0	0	0	0	NA	NA	NA	NA	NA	NA
ENSG00000007237	GAS7	12.7213	0	3.52975	0	0	5.11609	NA	NA	NA	NA	NA	NA
ENSG00000007306	CEACAM7	0	0	0	0	0	0	NA	NA	NA	NA	NA	NA
ENSG00000007312	CD79B	13.2393	7.33315	5.30898	19.561	5.31852	9.50908	NA	NA	NA	NA	NA	NA
ENSG00000007908	SELE	0	0	0	0	0	0	NA	NA	NA	NA	NA	NA
ENSG00000007933	FMO3	4.47686	11.9534	1.34565	0	4.96591	2.8759	NA	NA	NA	NA	NA	NA
ENSG00000008118	CAMK1G	0	0	0	0	0	0	NA	NA	NA	NA	NA	NA
ENSG00000008196	TFAP2B	0	0.566528	20.3523	0	0.653666	0	NA	NA	NA	NA	NA	NA
ENSG00000008197	TFAP2D	1.32803	0.964696	0	0	0	0	NA	NA	NA	NA	NA	NA
ENSG00000008438	PGLYRP1	8.03272	7.83606	15.2157	10.5055	2.21646	2.55638	NA	NA	NA	NA	NA	NA
ENSG00000008517	IL32	10.3898	9.50733	7.64812	0	12.1071	5.68472	NA	NA	NA	NA	NA	NA
ENSG00000009709	PAX7	2.27581	0	2.38003	0	0	0	NA	NA	NA	NA	NA	NA
ENSG00000009724	MASP2	4.95606	4.00028	6.31708	2.57761	6.36189	12.4414	NA	NA	NA	NA	NA	NA
ENSG00000010030	ETV7	3.00113	7.09464	2.0011	12.6823	1.25893	2.89066	NA	NA	NA	NA	NA	NA
ENSG00000010282	HHATL	0	0	0	0	0.513202	5.43098	NA	NA	NA	NA	NA	NA
ENSG00000010295	IFFO1	7.13396	1.37431	5.96505	22.4765	13.3488	30.1404	NA	NA	NA	NA	NA	NA
ENSG00000010319	SEMA3G	0	6.84715	0.591678	2.10688	8.92605	0	NA	NA	NA	NA	NA	NA
ENSG00000010379	SLC6A13	0.799102	1.22426	1.41055	0	2.74182	3.7984	NA	NA	NA	NA	NA	NA
ENSG00000010438	PRSS3	0	1.2791	0	0	0	1.6989	NA	NA	NA	NA	NA	NA
ENSG00000010610	CD4	0	0	6.73926	0	15.4167	3.96161	NA	NA	NA	NA	NA	NA
ENSG00000010932	FMO1	7.32843	0	0	0	0	0	NA	NA	NA	NA	NA	NA
ENSG00000011083	SLC6A7	0	0	0	0	0	0	NA	NA	NA	NA	NA	NA
ENSG00000011201	ANOS1	0	0	0	0	0	0	NA	NA	NA	NA	NA	NA
ENSG00000011465	DCN	8.17721	20.389	9.3088	11.5764	9.1744	7.13208	NA	NA	NA	NA	NA	NA
ENSG00000011590	ZBTB32	4.16028	21.8572	28.1879	13.6875	3.43851	1.56927	NA	NA	NA	NA	NA	NA
ENSG00000012223	LTF	5.4522	7.90979	1.60852	2.87433	5.30056	3.11704	NA	NA	NA	NA	NA	NA
ENSG00000012504	NR1H4	0	3.64194	1.98919	1.64493	0.863389	0	NA	NA	NA	NA	NA	NA
ENSG00000012817	KDM5D	0	0	0	0	0	0	NA	NA	NA	NA	NA	NA
ENSG00000013016	EHD3	1.34349	0	1.18199	14.8012	4.46615	14.0317	NA	NA	NA	NA	NA	NA
ENSG00000013297	CLDN11	0.398	0	0	3.97328	0	0	NA	NA	NA	NA	NA	NA
ENSG00000013588	GPRC5A	57.3295	4.80636	15.3782	6.2102	11.8368	0.903535	NA	NA	NA	NA	NA	NA
ENSG00000013725	CD6	0	0	19.8112	0.673493	0	2.42288	NA	NA	NA	NA	NA	NA
ENSG00000014257	ACP3	0	0.927724	0	0	0	0	NA	NA	NA	NA	NA	NA
ENSG00000015413	DPEP1	5.97414	1.78045	4.99148	0	0	3.88483	NA	NA	NA	NA	NA	NA
ENSG00000015520	NPC1L1	13.3683	9.26367	14.0071	9.01277	20.4919	25.7251	NA	NA	NA	NA	NA	NA
ENSG00000015592	STMN4	0.717534	0	0	0	5.94702	0	NA	NA	NA	NA	NA	NA
ENSG00000016082	ISL1	0	4.8445	0.450297	0	6.8931	0	NA	NA	NA	NA	NA	NA
ENSG00000016402	IL20RA	0	0	0	0	0	0	NA	NA	NA	NA	NA	NA
ENSG00000016490	CLCA1	0	0	1.18258	0	8.99271	0	NA	NA	NA	NA	NA	NA
ENSG00000016602	CLCA4	0	0	0	0	0	0	NA	NA	NA	NA	NA	NA
ENSG00000017427	IGF1	4.27489	1.18212	2.94858	11.2716	16.3176	9.37368	NA	NA	NA	NA	NA	NA
ENSG00000018236	CNTN1	0	0.922102	2.04724	0	0	0	NA	NA	NA	NA	NA	NA
ENSG00000018607	NA	0	0	0	0	0	0	NA	NA	NA	NA	NA	NA
ENSG00000018625	ATP1A2	29.2717	7.97332	7.06055	3.61897	11.4347	0	NA	NA	NA	NA	NA	NA
ENSG00000019169	MARCO	0	0	0	0	0	0	NA	NA	NA	NA	NA	NA
ENSG00000019186	CYP24A1	0	1.90052	1.77471	0	0	0	NA	NA	NA	NA	NA	NA
ENSG00000019505	SYT13	8.01911	1.75265	2.12248	12.476	3.03842	11.5775	NA	NA	NA	NA	NA	NA
ENSG00000019549	SNAI2	0	4.78443	0	0	0	0	NA	NA	NA	NA	NA	NA
ENSG00000019991	HGF	0	0	0	0	0	0	NA	NA	NA	NA	NA	NA
ENSG00000020219	CCT8L1P	0.669006	0	1.18588	0	0	0	NA	NA	NA	NA	NA	NA
ENSG00000020633	RUNX3	0	0	15.1273	0	0	0	NA	NA	NA	NA	NA	NA
ENSG00000021461	CYP3A43	13.3132	3.51533	2.67506	11.6039	0	13.2077	NA	NA	NA	NA	NA	NA
ENSG00000021488	SLC7A9	0	0	2.27738	0	0	11.3797	NA	NA	NA	NA	NA	NA
ENSG00000021852	C8B	0	0	0	0	0	0	NA	NA	NA	NA	NA	NA
ENSG00000022355	GABRA1	0	0	0	0	0	0	NA	NA	NA	NA	NA	NA
ENSG00000023171	GRAMD1B	0	0.442498	0.747814	0	0	0	NA	NA	NA	NA	NA	NA
ENSG00000025039	RRAGD	2.35754	15.7198	20.206	12.3771	13.3653	12.3826	NA	NA	NA	NA	NA	NA
ENSG00000029559	IBSP	0	8.68908	0	6.38884	0	0	NA	NA	NA	NA	NA	NA
ENSG00000030304	MUSK	0	0	1.29494	0	2.44089	0	NA	NA	NA	NA	NA	NA
ENSG00000034239	CLXN	0	0	0	0	0	0	NA	NA	NA	NA	NA	NA
ENSG00000034971	MYOC	0	0	0	0	0	0	NA	NA	NA	NA	NA	NA
ENSG00000035862	TIMP2	6.47686	7.53742	6.29972	5.13834	1.17326	0	NA	NA	NA	NA	NA	NA
ENSG00000036473	OTC	0	0	0	0	0	0	NA	NA	NA	NA	NA	NA
ENSG00000036565	SLC18A1	0	0	0	0	0	0	NA	NA	NA	NA	NA	NA
ENSG00000038295	TLL1	0	0.96343	0	0	1.11609	0	NA	NA	NA	NA	NA	NA
ENSG00000038427	VCAN	5.59104	5.00013	15.3572	3.55779	7.37451	11.0993	NA	NA	NA	NA	NA	NA
ENSG00000039068	CDH1	16.9477	3.58292	14.0015	2.68031	1.40865	3.25181	NA	NA	NA	NA	NA	NA
ENSG00000039139	DNAH5	3.6138	8.86271	17.4302	0	0	9.46985	NA	NA	NA	NA	NA	NA
ENSG00000039537	C6	1.99194	0	0	0	0	0	NA	NA	NA	NA	NA	NA
ENSG00000039600	SOX30	3.45549	0	0.447857	0	0	0	NA	NA	NA	NA	NA	NA
ENSG00000039987	BEST2	5.32171	2.89687	13.1747	18.4418	3.27422	20.5828	NA	NA	NA	NA	NA	NA
ENSG00000040731	CDH10	0	0	2.33074	0	0	0	NA	NA	NA	NA	NA	NA
ENSG00000041982	TNC	0	0	0	0	0	0	NA	NA	NA	NA	NA	NA
ENSG00000042304	NA	11.2578	0	7.63866	6.41461	0	0	NA	NA	NA	NA	NA	NA
ENSG00000042813	ZPBP	0	0	0	0	0	0	NA	NA	NA	NA	NA	NA
ENSG00000042832	TG	16.8187	19.6597	20.4754	10.2767	2.71326	9.3052	NA	NA	NA	NA	NA	NA
ENSG00000042980	ADAM28	0	0	0.582685	0	0	0	NA	NA	NA	NA	NA	NA
ENSG00000043039	BARX2	12.9613	2.9355	4.7629	4.22527	2.23072	5.10508	NA	NA	NA	NA	NA	NA
ENSG00000043591	ADRB1	2.0436	10.8845	0	2.11637	0	0	NA	NA	NA	NA	NA	NA
ENSG00000044012	GUCA2B	0	0	0	0	0	0	NA	NA	NA	NA	NA	NA
ENSG00000044459	CNTLN	4.57083	2.83854	4.02394	1.0759	0	0	NA	NA	NA	NA	NA	NA
ENSG00000044524	EPHA3	0	0	0	0	0	0	NA	NA	NA	NA	NA	NA
ENSG00000046653	GPM6B	0	0	0	0	0	0	NA	NA	NA	NA	NA	NA
ENSG00000047365	ARAP2	0	0	0.578966	0	0	6.43344	NA	NA	NA	NA	NA	NA
ENSG00000047457	CP	0	4.65171	0.570505	0	1.85146	0	NA	NA	NA	NA	NA	NA
ENSG00000047617	ANO2	0	0	0	0	0	0	NA	NA	NA	NA	NA	NA
ENSG00000047634	SCML1	0	0	0	2.14282	0	0	NA	NA	NA	NA	NA	NA
ENSG00000047936	ROS1	12.5983	2.8841	6.98097	5.31648	13.4365	0	NA	NA	NA	NA	NA	NA
ENSG00000048462	TNFRSF17	0	1.20297	0.947441	0	0	4.10155	NA	NA	NA	NA	NA	NA
ENSG00000048540	LMO3	1.09438	0.380086	0	0	5.57681	0	NA	NA	NA	NA	NA	NA
ENSG00000049247	UTS2	0	0	0	0	0	3.36562	NA	NA	NA	NA	NA	NA
ENSG00000049283	EPN3	8.3519	11.9398	6.96813	2.72938	0	2.09262	NA	NA	NA	NA	NA	NA
ENSG00000049540	ELN	1.78241	0	6.51183	0	0	0	NA	NA	NA	NA	NA	NA
ENSG00000050030	NEXMIF	0	0	0	0	0	0	NA	NA	NA	NA	NA	NA
ENSG00000050165	DKK3	10.8452	0	2.84605	0.484164	5.96864	0.58269	NA	NA	NA	NA	NA	NA
ENSG00000050327	ARHGEF5	13.2885	0	5.00205	0	1.62522	0.929038	NA	NA	NA	NA	NA	NA
ENSG00000050730	TNIP3	0	3.75958	0	0	0	0	NA	NA	NA	NA	NA	NA
ENSG00000050767	COL23A1	8.2041	7.21005	4.66129	0	5.34814	0	NA	NA	NA	NA	NA	NA
ENSG00000053328	METTL24	0	0	2.35116	0	0	5.11842	NA	NA	NA	NA	NA	NA
ENSG00000053747	LAMA3	0	0	2.02602	0	0	1.4619	NA	NA	NA	NA	NA	NA
ENSG00000053918	KCNQ1	0	0	0	0	0	0	NA	NA	NA	NA	NA	NA
ENSG00000054392	HHAT	0	0	0	0	0	0	NA	NA	NA	NA	NA	NA
ENSG00000054598	FOXC1	0	0.964747	0	0	0	0	NA	NA	NA	NA	NA	NA
ENSG00000054796	SPO11	0	0	0	0	0	0	NA	NA	NA	NA	NA	NA
ENSG00000054803	CBLN4	3.31991	0	0	0	0	0	NA	NA	NA	NA	NA	NA
ENSG00000054938	CHRDL2	0.254304	0	0	0	0	0	NA	NA	NA	NA	NA	NA
ENSG00000055732	MCOLN3	0	1.46998	7.02321	5.96062	2.08525	10.7705	NA	NA	NA	NA	NA	NA
ENSG00000055813	CCDC85A	2.66606	0	11.165	10.6237	6.7032	1.26548	NA	NA	NA	NA	NA	NA
ENSG00000055955	ITIH4	16.7352	6.54589	1.89693	0	0	13.4514	NA	NA	NA	NA	NA	NA
ENSG00000055957	ITIH1	0	0	0	0	1.56868	3.61158	NA	NA	NA	NA	NA	NA
ENSG00000056487	PHF21B	1.98336	1.74482	5.60578	1.89118	0	0	NA	NA	NA	NA	NA	NA
ENSG00000057149	SERPINB3	0	0	2.33074	0	0	0	NA	NA	NA	NA	NA	NA
ENSG00000057468	MSH4	16.8853	14.1351	4.58765	10.7312	6.73874	17.9803	NA	NA	NA	NA	NA	NA
ENSG00000057593	F7	0	0	0	0	0	0	NA	NA	NA	NA	NA	NA
ENSG00000057704	TMCC3	2.84784	9.21112	3.13401	0	2.38856	4.10511	NA	NA	NA	NA	NA	NA
ENSG00000058085	LAMC2	6.47536	0	2.41528	0	0	6.52563	NA	NA	NA	NA	NA	NA
ENSG00000058335	RASGRF1	12.2376	8.01134	3.77661	2.90188	6.11366	8.16934	NA	NA	NA	NA	NA	NA
ENSG00000060303	RPS17P5	0	0	0	0	0	0	NA	NA	NA	NA	NA	NA
ENSG00000060558	GNA15	10.2518	16.2761	18.2005	6.2425	22.5567	9.37354	NA	NA	NA	NA	NA	NA
ENSG00000060709	RIMBP2	1.25096	0	0	0	0	0	NA	NA	NA	NA	NA	NA
ENSG00000060718	COL11A1	0	0	0	0	0	0	NA	NA	NA	NA	NA	NA
ENSG00000061337	LZTS1	3.49288	0	4.09889	0.910652	5.788	11.5272	NA	NA	NA	NA	NA	NA
ENSG00000061455	PRDM6	0	8.63094	2.90737	12.7989	6.71749	0	NA	NA	NA	NA	NA	NA
ENSG00000061492	WNT8A	0	0.957036	1.76214	0	0	0	NA	NA	NA	NA	NA	NA
ENSG00000061918	GUCY1B1	0	0	0	0	1.12532	0	NA	NA	NA	NA	NA	NA
ENSG00000062096	ARSF	0	0	0	0	0	0	NA	NA	NA	NA	NA	NA
ENSG00000063015	SEZ6	5.43847	0.565184	10.4389	1.83314	0	13.3967	NA	NA	NA	NA	NA	NA
ENSG00000063515	GSC2	0	0	0	1.04542	0	0	NA	NA	NA	NA	NA	NA
ENSG00000064042	LIMCH1	0	0	0	0	0	2.20512	NA	NA	NA	NA	NA	NA
ENSG00000064195	DLX3	0	0.962521	3.5042	0	0	0	NA	NA	NA	NA	NA	NA
ENSG00000064205	CCN5	0	2.14527	0	5.13842	0	2.80906	NA	NA	NA	NA	NA	NA
ENSG00000064218	DMRT3	0	0	0	0	0	0	NA	NA	NA	NA	NA	NA
ENSG00000064225	ST3GAL6	8.00315	16.7882	14.0064	1.07551	3.43473	4.3501	NA	NA	NA	NA	NA	NA
ENSG00000064270	ATP2C2	12.171	4.02024	15.912	0.975648	8.2372	17.0148	NA	NA	NA	NA	NA	NA
ENSG00000064489	NA	218.49	198.288	109.126	275.807	205.121	256.136	NA	NA	NA	NA	NA	NA
ENSG00000064655	EYA2	3.33115	0	0	0	0	0	NA	NA	NA	NA	NA	NA
ENSG00000064692	SNCAIP	0	0	3.78588	0	0	2.05403	NA	NA	NA	NA	NA	NA
ENSG00000064835	POU1F1	0	0	0	0	0	0	NA	NA	NA	NA	NA	NA
ENSG00000064886	CHI3L2	7.27963	1.20124	0	0	0	0	NA	NA	NA	NA	NA	NA
ENSG00000065320	NTN1	5.41704	0.985149	0.596969	2.10281	6.67482	3.77673	NA	NA	NA	NA	NA	NA
ENSG00000065325	GLP2R	0	0	0	0	0	0	NA	NA	NA	NA	NA	NA
ENSG00000065371	ROPN1	4.65511	0.965676	0	0	0	0	NA	NA	NA	NA	NA	NA
ENSG00000065609	SNAP91	4.10207	1.98162	3.10956	0.881185	2.36621	0	NA	NA	NA	NA	NA	NA
ENSG00000065618	COL17A1	0	0	3.07304	8.4592	0	0	NA	NA	NA	NA	NA	NA
ENSG00000066032	CTNNA2	2.49391	0	2.96325	8.32481	8.59089	5.84628	NA	NA	NA	NA	NA	NA
ENSG00000066185	ZMYND12	0	0	0	0	0	0	NA	NA	NA	NA	NA	NA
ENSG00000066382	MPPED2	0.235772	0	46.6337	0	0	0	NA	NA	NA	NA	NA	NA
ENSG00000066405	CLDN18	0	0	0	7.14706	0	0	NA	NA	NA	NA	NA	NA
ENSG00000066468	FGFR2	12.3528	11.2749	8.956	1.14145	8.61671	10.7542	NA	NA	NA	NA	NA	NA
ENSG00000066735	KIF26A	0	0	0	1.05573	0	0	NA	NA	NA	NA	NA	NA
ENSG00000066813	ACSM2B	0.986487	0.892404	3.17915	9.46009	3.41202	0	NA	NA	NA	NA	NA	NA
ENSG00000067048	DDX3Y	0	0	0	0	0	0	NA	NA	NA	NA	NA	NA
ENSG00000067113	PLPP1	9.06409	12.2728	0.534315	0	1.00749	1.15212	NA	NA	NA	NA	NA	NA
ENSG00000067601	NA	387.462	552.354	551.543	431.363	522.348	483.217	NA	NA	NA	NA	NA	NA
ENSG00000067646	ZFY	1.97153	0	0.59205	0	0	1.28069	NA	NA	NA	NA	NA	NA
ENSG00000067842	ATP2B3	2.09687	6.56703	1.84486	0	2.14866	6.10159	NA	NA	NA	NA	NA	NA
ENSG00000069018	TRPC7	0	0	0	0	0	0	NA	NA	NA	NA	NA	NA
ENSG00000069122	ADGRF5	0	0	0	0	0	0	NA	NA	NA	NA	NA	NA
ENSG00000069188	SDK2	0	0.833481	6.06681	4.47579	2.45365	1.08053	NA	NA	NA	NA	NA	NA
ENSG00000069206	ADAM7	0	0	0	0	0	0	NA	NA	NA	NA	NA	NA
ENSG00000069535	MAOB	0	0	0	1.05573	0	0	NA	NA	NA	NA	NA	NA
ENSG00000069764	PLA2G10	0	0	2.32641	0	3.15831	9.89665	NA	NA	NA	NA	NA	NA
ENSG00000070019	GUCY2C	0	0.816489	0	2.68608	1.89177	0	NA	NA	NA	NA	NA	NA
ENSG00000070031	SCT	2.06201	0.998683	5.09353	5.33502	6.69687	2.56458	NA	NA	NA	NA	NA	NA
ENSG00000070159	PTPN3	0	0	0	0	0	0	NA	NA	NA	NA	NA	NA
ENSG00000070193	FGF10	15.9194	0	1.94426	0	0	0	NA	NA	NA	NA	NA	NA
ENSG00000070729	CNGB1	0	0	1.18034	0	0	1.98434	NA	NA	NA	NA	NA	NA
ENSG00000070731	ST6GALNAC2	1.14742	0	0	0	3.83105	1.93421	NA	NA	NA	NA	NA	NA
ENSG00000070748	CHAT	0	0	0	0	0	0	NA	NA	NA	NA	NA	NA
ENSG00000070886	EPHA8	1.97577	0	0	0	0.522743	0	NA	NA	NA	NA	NA	NA
ENSG00000070915	SLC12A3	0	0	0	0	3.34369	0	NA	NA	NA	NA	NA	NA
ENSG00000070985	TRPM5	0	0	1.18136	2.08288	0	0	NA	NA	NA	NA	NA	NA
ENSG00000071203	MS4A12	0	0	0	0	0	0	NA	NA	NA	NA	NA	NA
ENSG00000071282	LMCD1	12.589	6.74532	1.74981	2.12881	13.4491	3.84603	NA	NA	NA	NA	NA	NA
ENSG00000071677	PRLH	0	0	0	0	0	0	NA	NA	NA	NA	NA	NA
ENSG00000071991	CDH19	5.31185	0	0	0	0	0	NA	NA	NA	NA	NA	NA
ENSG00000072080	SPP2	5.39312	0.988748	3.29693	5.40997	8.88681	1.32743	NA	NA	NA	NA	NA	NA
ENSG00000072163	LIMS2	11.7407	0	3.80019	3.32246	0	3.56932	NA	NA	NA	NA	NA	NA
ENSG00000072315	TRPC5	1.31807	1.91077	7.52233	11.7783	3.37036	0	NA	NA	NA	NA	NA	NA
ENSG00000072832	CRMP1	2.45462	3.82807	0.577624	5.1539	0	0	NA	NA	NA	NA	NA	NA
ENSG00000072840	EVC	0	0	0.686553	0	0	0	NA	NA	NA	NA	NA	NA
ENSG00000072858	SIDT1	11.9566	1.62825	0.229899	0	0	32.5529	NA	NA	NA	NA	NA	NA
ENSG00000073067	CYP2W1	0.924917	9.11128	3.72132	0	0	4.07543	NA	NA	NA	NA	NA	NA
ENSG00000073598	FNDC8	8.67298	0.969924	5.3391	15.7626	0	1.27216	NA	NA	NA	NA	NA	NA
ENSG00000073754	CD5L	0	11.577	0	0	0	0	NA	NA	NA	NA	NA	NA
ENSG00000073861	TBX21	0	3.94389	0	0	5.56078	0	NA	NA	NA	NA	NA	NA
ENSG00000073905	NA	0.671503	0	0.608338	1.06384	0	0	NA	NA	NA	NA	NA	NA
ENSG00000074047	GLI2	0	0	5.32783	0	0	0	NA	NA	NA	NA	NA	NA
ENSG00000074211	PPP2R2C	9.77757	4.2547	8.45656	12.4335	3.27413	4.687	NA	NA	NA	NA	NA	NA
ENSG00000074317	SNCB	10.5149	10.4196	9.32874	0.900189	9.52864	4.49969	NA	NA	NA	NA	NA	NA
ENSG00000074410	CA12	0.37144	2.05452	4.66671	12.0265	3.14868	2.49117	NA	NA	NA	NA	NA	NA
ENSG00000074527	NTN4	0.995062	0.555278	2.02658	0	0	0	NA	NA	NA	NA	NA	NA
ENSG00000074590	NUAK1	0	0	0	0	0	0	NA	NA	NA	NA	NA	NA
ENSG00000074706	IPCEF1	0.532641	0.358759	23.3504	0.397768	0	0	NA	NA	NA	NA	NA	NA
ENSG00000074771	NOX3	0	0	0	0	0	0	NA	NA	NA	NA	NA	NA
ENSG00000074803	SLC12A1	0	0	0	0	0	0	NA	NA	NA	NA	NA	NA
ENSG00000074964	ARHGEF10L	16.4808	6.19992	1.66661	11.171	5.37391	1.22387	NA	NA	NA	NA	NA	NA
ENSG00000075043	KCNQ2	4.88792	2.67101	6.628	5.72328	4.67817	1.73792	NA	NA	NA	NA	NA	NA
ENSG00000075223	SEMA3C	2.68498	0	23.1193	0	0.642878	2.21397	NA	NA	NA	NA	NA	NA
ENSG00000075290	WNT8B	2.71036	0	0	4.24116	0	5.1152	NA	NA	NA	NA	NA	NA
ENSG00000075388	FGF4	0	0	0	0	1.11456	0	NA	NA	NA	NA	NA	NA
ENSG00000075461	CACNG4	0	0	0	0	0	0	NA	NA	NA	NA	NA	NA
ENSG00000075673	ATP12A	0	0	0	0	0	0	NA	NA	NA	NA	NA	NA
ENSG00000075891	PAX2	0	0	0.592154	0	0	2.50089	NA	NA	NA	NA	NA	NA
ENSG00000076258	FMO4	10.2363	3.88028	1.34684	6.7244	2.95644	2.21801	NA	NA	NA	NA	NA	NA
ENSG00000076344	RGS11	3.24562	0.533468	17.9108	2.85997	1.21291	4.56993	NA	NA	NA	NA	NA	NA
ENSG00000076716	GPC4	0	0	0	1.05573	0	0	NA	NA	NA	NA	NA	NA
ENSG00000077009	NMRK2	0.762306	0	1.99058	0	0.848853	0	NA	NA	NA	NA	NA	NA
ENSG00000077063	CTTNBP2	1.71212	0	0	0	0	2.95692	NA	NA	NA	NA	NA	NA
ENSG00000077080	ACTL6B	2.24626	2.3372	26.8489	3.52672	1.77829	4.77968	NA	NA	NA	NA	NA	NA
ENSG00000077274	CAPN6	6.02889	0	7.68735	11.6781	1.1201	1.28398	NA	NA	NA	NA	NA	NA
ENSG00000077279	DCX	0	0	5.24416	0	0	0	NA	NA	NA	NA	NA	NA
ENSG00000077420	APBB1IP	0	0	0	0	0	0	NA	NA	NA	NA	NA	NA
ENSG00000077498	TYR	5.31185	0	0	0	0	0	NA	NA	NA	NA	NA	NA
ENSG00000077800	FKBP6	8.80266	8.41352	10.7429	28.9769	10.8633	17.4244	NA	NA	NA	NA	NA	NA
ENSG00000077935	SMC1B	11.227	24.8434	10.4431	12.8219	11.2086	7.71921	NA	NA	NA	NA	NA	NA
ENSG00000077943	ITGA8	2.65541	3.85902	9.93238	0	0	2.56474	NA	NA	NA	NA	NA	NA
ENSG00000077984	CST7	0	2.91879	10.8136	1.05255	1.10714	5.10898	NA	NA	NA	NA	NA	NA
ENSG00000078018	MAP2	0	1.2828	0.568078	0	0	11.7633	NA	NA	NA	NA	NA	NA
ENSG00000078098	FAP	0	0	0	0	0	0	NA	NA	NA	NA	NA	NA
ENSG00000078319	NA	1683.36	1464.19	1725.6	1886.55	1704.76	1483.84	NA	NA	NA	NA	NA	NA
ENSG00000078399	HOXA9	0	1.54352	0	0	0	0	NA	NA	NA	NA	NA	NA
ENSG00000078401	EDN1	0.664491	0	0	0	8.96126	1.28571	NA	NA	NA	NA	NA	NA
ENSG00000078549	ADCYAP1R1	0	0.920597	12.3533	0	0	6.03021	NA	NA	NA	NA	NA	NA
ENSG00000078579	FGF20	0	0	0	0	0	0	NA	NA	NA	NA	NA	NA
ENSG00000078589	P2RY10	1.3123	14.3056	0	0	2.24739	6.43731	NA	NA	NA	NA	NA	NA
ENSG00000078725	BRINP1	0	0	0	0	0	0	NA	NA	NA	NA	NA	NA
ENSG00000078898	BPIFB2	0	0	0	0	0	0	NA	NA	NA	NA	NA	NA
ENSG00000079102	RUNX1T1	0.511686	8.31713	5.17172	0	2.8579	0	NA	NA	NA	NA	NA	NA
ENSG00000079112	CDH17	0	0	0	0	0	0	NA	NA	NA	NA	NA	NA
ENSG00000079215	SLC1A3	11.7923	0.443757	6.43697	6.86792	0	3.45253	NA	NA	NA	NA	NA	NA
ENSG00000079257	LXN	4.01513	0.860756	8.33066	2.89132	4.02098	3.491	NA	NA	NA	NA	NA	NA
ENSG00000079557	AFM	0.663331	0	8.21627	0	0	5.16045	NA	NA	NA	NA	NA	NA
ENSG00000079689	SCGN	0	0	0	0	0	0	NA	NA	NA	NA	NA	NA
ENSG00000079691	CARMIL1	0	0	9.13875	36.22	4.02473	5.21576	NA	NA	NA	NA	NA	NA
ENSG00000079739	PGM1	4.6947	0	1.18803	0	0	0	NA	NA	NA	NA	NA	NA
ENSG00000079841	RIMS1	0	5.00148	0	0	10.5495	0	NA	NA	NA	NA	NA	NA
ENSG00000079931	MOXD1	8.1454	1.88021	0	0	9.87792	3.77731	NA	NA	NA	NA	NA	NA
ENSG00000080293	SCTR	0	0	0	3.16719	0	0	NA	NA	NA	NA	NA	NA
ENSG00000080493	SLC4A4	4.03827	0	2.57336	0	2.49761	5.17884	NA	NA	NA	NA	NA	NA
ENSG00000080511	RDH8	0	0	0	0	13.3748	0	NA	NA	NA	NA	NA	NA
ENSG00000080561	MID2	0	0	0.225675	7.0117	0	0	NA	NA	NA	NA	NA	NA
ENSG00000080572	DNAAF6	4.7345	5.31522	2.7978	2.17311	11.4485	1.30253	NA	NA	NA	NA	NA	NA
ENSG00000080573	COL5A3	10.017	2.91125	0	6.97095	4.09886	0	NA	NA	NA	NA	NA	NA
ENSG00000080854	IGSF9B	1.1143	22.3663	3.18203	2.19062	2.77843	2.64159	NA	NA	NA	NA	NA	NA
ENSG00000080947	NA	506.866	511.963	348.867	276.91	261.388	207.766	NA	NA	NA	NA	NA	NA
ENSG00000081138	CDH7	9.96282	4.1705	1.65162	1.8426	4.60043	1.42208	NA	NA	NA	NA	NA	NA
ENSG00000081248	CACNA1S	0	0	0	0	0	0	NA	NA	NA	NA	NA	NA
ENSG00000081277	PKP1	0	0.964747	0	0	0	0	NA	NA	NA	NA	NA	NA
ENSG00000081800	SLC13A1	0	0	4.03577	0	0	0	NA	NA	NA	NA	NA	NA
ENSG00000081818	PCDHB4	0	0	0	0	0.592898	0	NA	NA	NA	NA	NA	NA
ENSG00000081842	PCDHA6	0	0	2.92008	0	0	0	NA	NA	NA	NA	NA	NA
ENSG00000081853	PCDHGA2	12.491	4.05047	7.15602	1.12063	4.70961	9.47457	NA	NA	NA	NA	NA	NA
ENSG00000082293	COL19A1	4.38856	6.56003	2.33934	7.99402	1.70528	0	NA	NA	NA	NA	NA	NA
ENSG00000082397	EPB41L3	1.72364	0	1.98418	0	0	0	NA	NA	NA	NA	NA	NA
ENSG00000082482	KCNK2	0	1.73605	0	0	0.815635	0.928906	NA	NA	NA	NA	NA	NA
ENSG00000082497	SERTAD4	0	0	2.33074	0	0	0	NA	NA	NA	NA	NA	NA
ENSG00000082556	OPRK1	1.99068	3.85517	2.91872	13.8238	5.59854	8.96728	NA	NA	NA	NA	NA	NA
ENSG00000082929	LINC01587	0	0.964747	0	0	0	0	NA	NA	NA	NA	NA	NA
ENSG00000083307	GRHL2	1.37026	0.996402	3.27293	0	0	3.9733	NA	NA	NA	NA	NA	NA
ENSG00000083622	NA	0	0	0	0	0	0	NA	NA	NA	NA	NA	NA
ENSG00000083782	EPYC	0	0	0	0	0	0	NA	NA	NA	NA	NA	NA
ENSG00000084110	HAL	1.95689	0	8.10696	2.79618	6.95276	1.69589	NA	NA	NA	NA	NA	NA
ENSG00000084628	NKAIN1	17.0609	1.3975	0.850714	0	1.59177	3.62385	NA	NA	NA	NA	NA	NA
ENSG00000084636	COL16A1	4.13271	2.20509	2.64936	0	0	1.44658	NA	NA	NA	NA	NA	NA
ENSG00000084674	APOB	0	0	0	0	0	0	NA	NA	NA	NA	NA	NA
ENSG00000084710	EFR3B	2.30248	3.74279	3.25502	5.3593	0	0	NA	NA	NA	NA	NA	NA
ENSG00000085265	FCN1	1.98713	3.85549	2.91692	0	7.84984	1.28161	NA	NA	NA	NA	NA	NA
ENSG00000086205	FOLH1	0	0	0	0	0	0	NA	NA	NA	NA	NA	NA
ENSG00000086288	NME8	0	0	0	0	0	0	NA	NA	NA	NA	NA	NA
ENSG00000086289	EPDR1	0	0	0	0	0	0	NA	NA	NA	NA	NA	NA
ENSG00000086548	CEACAM6	0	0	0	0	0	0	NA	NA	NA	NA	NA	NA
ENSG00000086696	HSD17B2	1.32541	7.70197	12.2366	0	3.36542	7.70315	NA	NA	NA	NA	NA	NA
ENSG00000086717	PPEF1	0	0	0	0	0	0	NA	NA	NA	NA	NA	NA
ENSG00000086967	MYBPC2	7.38693	0	1.774	1.05441	1.1139	11.4559	NA	NA	NA	NA	NA	NA
ENSG00000086991	NOX4	0	0.875873	0	7.47905	0	1.18549	NA	NA	NA	NA	NA	NA
ENSG00000087116	ADAMTS2	0	0	4.66148	0	0	0	NA	NA	NA	NA	NA	NA
ENSG00000087128	TMPRSS11E	3.22397	9.36164	6.17085	4.36913	0.916968	4.21009	NA	NA	NA	NA	NA	NA
ENSG00000087237	CETP	2.95416	2.09395	1.76172	1.90422	0	0	NA	NA	NA	NA	NA	NA
ENSG00000087245	MMP2	3.04658	2.32734	12.6785	4.25671	4.65154	2.23753	NA	NA	NA	NA	NA	NA
ENSG00000087250	MT3	0	0	0	0	0	0	NA	NA	NA	NA	NA	NA
ENSG00000087258	GNAO1	7.69386	12.7802	8.08574	0	3.85003	0	NA	NA	NA	NA	NA	NA
ENSG00000087495	PHACTR3	2.26827	0.824067	4.51673	1.35414	0.98678	7.91319	NA	NA	NA	NA	NA	NA
ENSG00000087510	TFAP2C	0	0	2.48327	1.48409	0	0	NA	NA	NA	NA	NA	NA
ENSG00000088320	REM1	1.32966	0	0	0	0	0	NA	NA	NA	NA	NA	NA
ENSG00000088726	TMEM40	2.28452	3.32754	4.81168	7.68961	0	0	NA	NA	NA	NA	NA	NA
ENSG00000088782	DEFB127	0	0	0	0	0	0	NA	NA	NA	NA	NA	NA
ENSG00000088827	SIGLEC1	0	0	0	0	0	0	NA	NA	NA	NA	NA	NA
ENSG00000088881	EBF4	0	2.19715	19.7559	0	0	0	NA	NA	NA	NA	NA	NA
ENSG00000088926	F11	0	0	0	0	0	0	NA	NA	NA	NA	NA	NA
ENSG00000089012	SIRPG	0	0	0	0	0	0	NA	NA	NA	NA	NA	NA
ENSG00000089101	CFAP61	0	0	0	0	2.38027	0	NA	NA	NA	NA	NA	NA
ENSG00000089169	RPH3A	0	0	0	3.09028	0	0	NA	NA	NA	NA	NA	NA
ENSG00000089199	CHGB	6.05374	9.68063	16.0514	2.87147	14.1497	10.0664	NA	NA	NA	NA	NA	NA
ENSG00000089225	TBX5	0	0	0	0	0	0	NA	NA	NA	NA	NA	NA
ENSG00000089250	NOS1	1.68877	1.63763	5.94278	4.91746	2.81609	0	NA	NA	NA	NA	NA	NA
ENSG00000089356	FXYD3	0.684265	0	0	0	0	1.24545	NA	NA	NA	NA	NA	NA
ENSG00000090104	RGS1	0	0	0	1.07017	0	0	NA	NA	NA	NA	NA	NA
ENSG00000090376	IRAK3	3.9569	12.4357	16.7955	11.7422	8.97601	5.13927	NA	NA	NA	NA	NA	NA
ENSG00000090402	SI	0	0	0	0	0	0	NA	NA	NA	NA	NA	NA
ENSG00000090512	FETUB	0	0	0	0	0	0	NA	NA	NA	NA	NA	NA
ENSG00000090530	P3H2	42.4282	0.545308	9.07983	0	2.51959	0	NA	NA	NA	NA	NA	NA
ENSG00000090659	CD209	0	0	0.588135	0	0	0	NA	NA	NA	NA	NA	NA
ENSG00000091010	POU4F3	8.72808	0.975715	2.36822	5.27796	6.69006	15.2896	NA	NA	NA	NA	NA	NA
ENSG00000091138	SLC26A3	0	2.26958	13.8963	1.49033	1.76559	4.0489	NA	NA	NA	NA	NA	NA
ENSG00000091181	IL5RA	0	1.21171	6.94415	0.217568	0	0	NA	NA	NA	NA	NA	NA
ENSG00000091409	ITGA6	3.60565	7.19004	7.84294	6.18689	4.88145	0.961603	NA	NA	NA	NA	NA	NA
ENSG00000091428	RAPGEF4	0	2.42497	0	0.873997	1.84187	0.526596	NA	NA	NA	NA	NA	NA
ENSG00000091482	SMPX	0	0	0	0	0	0	NA	NA	NA	NA	NA	NA
ENSG00000091583	APOH	0	0	0	0	0	0	NA	NA	NA	NA	NA	NA
ENSG00000091664	SLC17A6	0	0	0	0	0	0	NA	NA	NA	NA	NA	NA
ENSG00000091704	CPA1	0.663981	0	0	0	0	0	NA	NA	NA	NA	NA	NA
ENSG00000091831	ESR1	1.22157	0	0	0	0	0	NA	NA	NA	NA	NA	NA
ENSG00000091972	CD200	0	0	0	0	0	0	NA	NA	NA	NA	NA	NA
ENSG00000092009	CMA1	0	0	0	0	0	0	NA	NA	NA	NA	NA	NA
ENSG00000092054	MYH7	2.01436	0	1.77014	1.05586	3.34806	0	NA	NA	NA	NA	NA	NA
ENSG00000092067	CEBPE	33.9918	9.8876	15.7249	27.2855	0	7.59094	NA	NA	NA	NA	NA	NA
ENSG00000092345	DAZL	0	0	0	0	0	0	NA	NA	NA	NA	NA	NA
ENSG00000092377	TBL1Y	0	0	0	0	0	0	NA	NA	NA	NA	NA	NA
ENSG00000092607	TBX15	7.09651	4.59051	1.3229	0	3.93631	7.57606	NA	NA	NA	NA	NA	NA
ENSG00000092850	TEKT2	2.86025	6.92063	6.74018	6.31861	14.764	6.35528	NA	NA	NA	NA	NA	NA
ENSG00000092969	TGFB2	11.3386	0.823316	16.0305	11.9788	4.83414	15.472	NA	NA	NA	NA	NA	NA
ENSG00000093072	ADA2	0	0	0	0	0	0	NA	NA	NA	NA	NA	NA
ENSG00000093100	NA	408.75	0	160.84	195.388	350.897	114.804	NA	NA	NA	NA	NA	NA
ENSG00000093134	VNN3P	0	0	0	3.16719	0	0	NA	NA	NA	NA	NA	NA
ENSG00000094796	KRT31	0	0	0	0	0	0	NA	NA	NA	NA	NA	NA
ENSG00000094963	FMO2	4.29017	0	0	0	0	0	NA	NA	NA	NA	NA	NA
ENSG00000095110	NXPE1	0	0	1.16537	0	0	0	NA	NA	NA	NA	NA	NA
ENSG00000095585	BLNK	5.27918	0	13.3553	17.0724	5.59985	7.7049	NA	NA	NA	NA	NA	NA
ENSG00000095587	TLL2	3.42976	16.4812	18.3698	13.8715	2.38887	9.04184	NA	NA	NA	NA	NA	NA
ENSG00000095627	TDRD1	0	0	0	0	0	0	NA	NA	NA	NA	NA	NA
ENSG00000095713	CRTAC1	4.11751	5.00335	18.2369	29.1381	12.5645	19.7807	NA	NA	NA	NA	NA	NA
ENSG00000095777	MYO3A	0	0	0	0	0	0	NA	NA	NA	NA	NA	NA
ENSG00000095917	TPSD1	0	0	0	0	0	0	NA	NA	NA	NA	NA	NA
ENSG00000095970	TREM2	0	0	0	0	0	0	NA	NA	NA	NA	NA	NA
ENSG00000095981	KCNK16	0	0	0	0	0	0	NA	NA	NA	NA	NA	NA
ENSG00000096088	PGC	8.27838	0	0	7.91695	0	0	NA	NA	NA	NA	NA	NA
ENSG00000096264	NCR2	0	0	0	0	0	0	NA	NA	NA	NA	NA	NA
ENSG00000096395	MLN	0	0	0	0	0	0	NA	NA	NA	NA	NA	NA
ENSG00000099250	NRP1	7.94184	1.00696	4.88978	3.6362	1.70525	1.32599	NA	NA	NA	NA	NA	NA
ENSG00000099251	NA	0	0.831838	2.03256	0	0	0	NA	NA	NA	NA	NA	NA
ENSG00000099282	TSPAN15	8.95596	13.8553	3.47608	0	16.4641	2.12331	NA	NA	NA	NA	NA	NA
ENSG00000099721	AMELY	0	0	0	0	0	0	NA	NA	NA	NA	NA	NA
ENSG00000099725	PRKY	11.9882	4.83702	5.85769	7.43654	10.0783	8.94847	NA	NA	NA	NA	NA	NA
ENSG00000099812	MISP	8.30054	2.4144	16.0995	3.43699	7.27384	4.43206	NA	NA	NA	NA	NA	NA
ENSG00000099869	IGF2-AS	0	0	0	0	0	0	NA	NA	NA	NA	NA	NA
ENSG00000099960	SLC7A4	1.02808	29.5152	0	0	0	3.24277	NA	NA	NA	NA	NA	NA
ENSG00000099974	DDTL	41.0191	0	0	4.2513	0	0	NA	NA	NA	NA	NA	NA
ENSG00000099984	GSTT2	0	0	0	0	0	0	NA	NA	NA	NA	NA	NA
ENSG00000099985	OSM	13.351	2.45592	1.493	3.51825	0	0	NA	NA	NA	NA	NA	NA
ENSG00000099994	SUSD2	11.9292	22.4444	6.50647	4.37289	3.47557	7.91018	NA	NA	NA	NA	NA	NA
ENSG00000100012	SEC14L3	0	0	0	0	0	0	NA	NA	NA	NA	NA	NA
ENSG00000100053	CRYBB3	2.00225	0	0	0	0	0	NA	NA	NA	NA	NA	NA
ENSG00000100058	NA	968.738	885.411	926.491	940.774	832.8	759.541	NA	NA	NA	NA	NA	NA
ENSG00000100060	MFNG	11.8553	9.81388	20.9983	0.760815	2.41727	4.47523	NA	NA	NA	NA	NA	NA
ENSG00000100068	NA	478.021	464.664	421.691	328.127	358.132	350.819	NA	NA	NA	NA	NA	NA
ENSG00000100079	LGALS2	5.33353	0	2.44133	3.15972	12.0882	2.57178	NA	NA	NA	NA	NA	NA
ENSG00000100095	SEZ6L	0	0	0	0	0	0	NA	NA	NA	NA	NA	NA
ENSG00000100101	NA	0	0	0	0	0	0	NA	NA	NA	NA	NA	NA
ENSG00000100121	GGTLC2	8.75444	6.89899	6.34604	0	3.33233	0	NA	NA	NA	NA	NA	NA
ENSG00000100122	CRYBB1	1.17312	23.0608	4.1938	9.23103	11.6849	14.5481	NA	NA	NA	NA	NA	NA
ENSG00000100146	SOX10	0	12.8143	9.25683	4.88496	0	9.1738	NA	NA	NA	NA	NA	NA
ENSG00000100156	SLC16A8	0.664136	3.85444	1.1769	12.4575	0	0	NA	NA	NA	NA	NA	NA
ENSG00000100167	SEPTIN3	6.69652	1.94721	5.11435	0	17.5279	6.90281	NA	NA	NA	NA	NA	NA
ENSG00000100170	SLC5A1	0	0	0	0	0	0	NA	NA	NA	NA	NA	NA
ENSG00000100181	NA	13441.9	13581	14214.5	16948.3	17940.7	17043.2	NA	NA	NA	NA	NA	NA
ENSG00000100191	SLC5A4	0	0	0	0	0	0	NA	NA	NA	NA	NA	NA
ENSG00000100218	RSPH14	0	1.90735	3.5607	0	0	0	NA	NA	NA	NA	NA	NA
ENSG00000100249	C22orf31	0	0	0	0	0	0	NA	NA	NA	NA	NA	NA
ENSG00000100290	BIK	8.73207	27.3886	13.8421	4.23391	16.7315	10.2722	NA	NA	NA	NA	NA	NA
ENSG00000100292	HMOX1	1.99194	0	0	0	0	0	NA	NA	NA	NA	NA	NA
ENSG00000100298	APOBEC3H	0	0	0	0	0	0	NA	NA	NA	NA	NA	NA
ENSG00000100302	RASD2	0	8.84165	3.57775	5.27128	2.22804	3.79573	NA	NA	NA	NA	NA	NA
ENSG00000100312	ACR	0.473973	3.61054	0	2.24265	14.9208	0	NA	NA	NA	NA	NA	NA
ENSG00000100314	CABP7	9.39312	9.77113	13.1316	7.38571	7.78847	24.0058	NA	NA	NA	NA	NA	NA
ENSG00000100341	PNPLA5	0	0	0	0	0	0	NA	NA	NA	NA	NA	NA
ENSG00000100360	IFT27	0	12.2683	7.18293	20.843	4.34999	1.01792	NA	NA	NA	NA	NA	NA
ENSG00000100362	PVALB	0	0	0	0	0	0	NA	NA	NA	NA	NA	NA
ENSG00000100373	UPK3A	0	0	0.608766	0	0	0	NA	NA	NA	NA	NA	NA
ENSG00000100385	IL2RB	25.1802	36.6681	46.6997	0	0	0	NA	NA	NA	NA	NA	NA
ENSG00000100399	CHADL	6.04859	7.0785	0.620422	13.6757	18.8784	4.95013	NA	NA	NA	NA	NA	NA
ENSG00000100433	KCNK10	0	0	0	0	0	1.27077	NA	NA	NA	NA	NA	NA
ENSG00000100448	CTSG	0	0	0	0	0	0	NA	NA	NA	NA	NA	NA
ENSG00000100450	GZMH	0	0	0	0	0	0	NA	NA	NA	NA	NA	NA
ENSG00000100453	GZMB	1.84574	0.787478	2.60448	7.69447	0	7.06857	NA	NA	NA	NA	NA	NA
ENSG00000100505	TRIM9	7.74367	2.25011	4.45882	4.23832	6.45909	7.49052	NA	NA	NA	NA	NA	NA
ENSG00000100557	CCDC198	0.804782	0	3.6494	4.55255	0	1.56822	NA	NA	NA	NA	NA	NA
ENSG00000100558	PLEK2	1.18734	0	0.699912	0	1.75153	2.25878	NA	NA	NA	NA	NA	NA
ENSG00000100565	LRRC74A	0	0	0	0	0	0	NA	NA	NA	NA	NA	NA
ENSG00000100593	ISM2	6.32949	7.05779	6.57604	1.95627	5.43878	4.23099	NA	NA	NA	NA	NA	NA
ENSG00000100604	CHGA	2.84586	5.17207	2.52235	1.10245	8.96904	0	NA	NA	NA	NA	NA	NA
ENSG00000100628	ASB2	2.82908	0	4.27395	0	10.6177	5.31329	NA	NA	NA	NA	NA	NA
ENSG00000100652	SLC10A1	6.65453	0.967135	4.12731	5.32005	0	2.56785	NA	NA	NA	NA	NA	NA
ENSG00000100665	SERPINA4	0	0	0	0	0	0	NA	NA	NA	NA	NA	NA
ENSG00000100678	SLC8A3	0	0	0	0	0	0	NA	NA	NA	NA	NA	NA
ENSG00000100721	TCL1A	3.3922	17.2035	1.41921	0	0	0	NA	NA	NA	NA	NA	NA
ENSG00000100739	BDKRB1	0	0	0	0	0	7.62461	NA	NA	NA	NA	NA	NA
ENSG00000100884	CPNE6	1.28559	1.03915	0	8.78561	0	0	NA	NA	NA	NA	NA	NA
ENSG00000100985	MMP9	7.42254	20.6674	1.78984	0	0	5.07903	NA	NA	NA	NA	NA	NA
ENSG00000100987	VSX1	0	3.07236	2.92749	0	0	0	NA	NA	NA	NA	NA	NA
ENSG00000101004	NINL	0	0.977818	4.14232	0	7.77132	0	NA	NA	NA	NA	NA	NA
ENSG00000101074	R3HDML	0	0	0	0	0	0	NA	NA	NA	NA	NA	NA
ENSG00000101082	SLA2	1.86134	2.70778	1.42611	5.07281	9.29364	0	NA	NA	NA	NA	NA	NA
ENSG00000101098	RIMS4	0	0	0	0	0	0	NA	NA	NA	NA	NA	NA
ENSG00000101115	SALL4	6.64865	3.85702	5.8403	0	4.44254	1.27128	NA	NA	NA	NA	NA	NA
ENSG00000101134	DOK5	0.346096	0	2.23575	0	0	0	NA	NA	NA	NA	NA	NA
ENSG00000101180	HRH3	0	0	0	0	0	0	NA	NA	NA	NA	NA	NA
ENSG00000101194	SLC17A9	1.80275	0	0	0	0	1.95788	NA	NA	NA	NA	NA	NA
ENSG00000101197	BIRC7	8.91783	8.34325	16.9751	16.0361	5.59521	4.86938	NA	NA	NA	NA	NA	NA
ENSG00000101198	NKAIN4	0	2.89424	0	0	0	0	NA	NA	NA	NA	NA	NA
ENSG00000101200	AVP	0	0	0	0	0	0	NA	NA	NA	NA	NA	NA
ENSG00000101203	COL20A1	0	0	4.04054	0.672442	0	0	NA	NA	NA	NA	NA	NA
ENSG00000101204	CHRNA4	0	0	0.578718	2.04333	0	3.96641	NA	NA	NA	NA	NA	NA
ENSG00000101222	SPEF1	12.9428	2.1101	6.80019	0	5.89926	6.71208	NA	NA	NA	NA	NA	NA
ENSG00000101230	ISM1	0	0	1.17967	0	0	0	NA	NA	NA	NA	NA	NA
ENSG00000101251	SEL1L2	0	0	0	0	0	0	NA	NA	NA	NA	NA	NA
ENSG00000101265	RASSF2	2.00564	8.74802	4.11855	2.12022	2.23806	2.56299	NA	NA	NA	NA	NA	NA
ENSG00000101280	ANGPT4	0	0.973088	1.17855	4.21954	1.1147	0	NA	NA	NA	NA	NA	NA
ENSG00000101282	RSPO4	2.51862	9.1673	5.41069	0	2.08511	0	NA	NA	NA	NA	NA	NA
ENSG00000101292	PROKR2	5.33079	0	0	0	0	0	NA	NA	NA	NA	NA	NA
ENSG00000101311	FERMT1	1.98436	0	4.08446	0	0	1.27385	NA	NA	NA	NA	NA	NA
ENSG00000101323	HAO1	0	0	3.5122	4.23177	0	2.55614	NA	NA	NA	NA	NA	NA
ENSG00000101327	PDYN	0	0	0	0	0	0	NA	NA	NA	NA	NA	NA
ENSG00000101331	CCM2L	0	0	3.00787	0	1.10059	1.28574	NA	NA	NA	NA	NA	NA
ENSG00000101336	HCK	0	0	0	0	2.30915	0	NA	NA	NA	NA	NA	NA
ENSG00000101349	PAK5	0	0	0	0	0	0	NA	NA	NA	NA	NA	NA
ENSG00000101353	MROH8	4.0269	11.7163	4.3524	0	3.33347	0	NA	NA	NA	NA	NA	NA
ENSG00000101405	OXT	0	0	0	0	0	0	NA	NA	NA	NA	NA	NA
ENSG00000101425	BPI	0	0	0	0	0	0	NA	NA	NA	NA	NA	NA
ENSG00000101435	CST9L	2.66781	0	0	0	0	0	NA	NA	NA	NA	NA	NA
ENSG00000101438	SLC32A1	0.672453	0.977236	0	0	2.22305	1.26663	NA	NA	NA	NA	NA	NA
ENSG00000101440	ASIP	17.1477	8.62451	16.7752	6.1414	2.44608	8.55514	NA	NA	NA	NA	NA	NA
ENSG00000101441	CST4	0	0	0	0	0	0	NA	NA	NA	NA	NA	NA
ENSG00000101443	WFDC2	0	0	0.37117	0	0	0	NA	NA	NA	NA	NA	NA
ENSG00000101446	SPINT3	0	0	0	0	0	0	NA	NA	NA	NA	NA	NA
ENSG00000101448	EPPIN	9.22065	0	5.82029	4.22035	21.1197	14.0423	NA	NA	NA	NA	NA	NA
ENSG00000101460	MAP1LC3A	11.7805	17.7187	12.7463	12.5125	4.06735	8.14555	NA	NA	NA	NA	NA	NA
ENSG00000101463	SYNDIG1	0	0	0	0	0	0	NA	NA	NA	NA	NA	NA
ENSG00000101470	TNNC2	0	7.9148	0	2.14605	0	0	NA	NA	NA	NA	NA	NA
ENSG00000101542	CDH20	1.32796	0	0	0	0	0	NA	NA	NA	NA	NA	NA
ENSG00000101746	NOL4	0	0	0	0	0	0	NA	NA	NA	NA	NA	NA
ENSG00000101812	H2BW2	1.1846	5.20627	0	0	0	4.55625	NA	NA	NA	NA	NA	NA
ENSG00000101825	MXRA5	0	0	0	0	0	0	NA	NA	NA	NA	NA	NA
ENSG00000101850	GPR143	0	0	0	0	0	0	NA	NA	NA	NA	NA	NA
ENSG00000101883	RHOXF1	6.63981	0	0	0	0	0	NA	NA	NA	NA	NA	NA
ENSG00000101890	GUCY2F	0	0	0	1.06485	0	0	NA	NA	NA	NA	NA	NA
ENSG00000101916	TLR8	12.9331	8.33798	9.49643	6.95581	2.43919	0	NA	NA	NA	NA	NA	NA
ENSG00000101938	CHRDL1	0	0	0	0	0	0	NA	NA	NA	NA	NA	NA
ENSG00000101958	GLRA2	0	0	3.46279	0	2.24859	0	NA	NA	NA	NA	NA	NA
ENSG00000101977	MCF2	0	5.51979	0	0	7.94863	6.11217	NA	NA	NA	NA	NA	NA
ENSG00000101981	F9	0	0	0	0	0	0	NA	NA	NA	NA	NA	NA
ENSG00000102024	PLS3	0	0	0	0	1.03542	4.56065	NA	NA	NA	NA	NA	NA
ENSG00000102048	ASB9	1.87313	3.64575	1.40718	0	1.4023	3.03221	NA	NA	NA	NA	NA	NA
ENSG00000102053	ZC3H12B	9.98189	12.6041	1.77241	1.05887	2.2348	5.13371	NA	NA	NA	NA	NA	NA
ENSG00000102055	PPP1R2C	0	0	0	0	0	1.28074	NA	NA	NA	NA	NA	NA
ENSG00000102076	OPN1LW	0	0.964747	0	0	0	0	NA	NA	NA	NA	NA	NA
ENSG00000102104	RS1	0	0	0	0	0	0	NA	NA	NA	NA	NA	NA
ENSG00000102109	PCSK1N	19.41	15.4914	18.6241	22.0853	13.3106	17.0781	NA	NA	NA	NA	NA	NA
ENSG00000102174	PHEX	0	2.43173	1.5235	3.75461	8.52767	4.95536	NA	NA	NA	NA	NA	NA
ENSG00000102195	GPR50	1.33771	0	1.18197	11.5922	2.22117	0	NA	NA	NA	NA	NA	NA
ENSG00000102239	BRS3	1.98536	1.92235	3.50449	0	0	0	NA	NA	NA	NA	NA	NA
ENSG00000102243	VGLL1	0	0	0	0	0	0	NA	NA	NA	NA	NA	NA
ENSG00000102245	CD40LG	0	0	0	0	0	0	NA	NA	NA	NA	NA	NA
ENSG00000102271	KLHL4	13.146	3.9816	13.2855	11.6288	8.63949	9.25347	NA	NA	NA	NA	NA	NA
ENSG00000102313	ITIH6	0	0.969825	5.28479	0	0	0	NA	NA	NA	NA	NA	NA
ENSG00000102387	TAF7L	3.26008	0	1.59483	2.17865	2.30454	5.27507	NA	NA	NA	NA	NA	NA
ENSG00000102452	NALCN	11.8639	12.4493	9.40476	0	16.7642	7.70155	NA	NA	NA	NA	NA	NA
ENSG00000102466	FGF14	17.6769	1.90023	5.1816	11.8083	0	5.14054	NA	NA	NA	NA	NA	NA
ENSG00000102468	HTR2A	0	0	0.822712	0	0	27.0006	NA	NA	NA	NA	NA	NA
ENSG00000102539	MLNR	0	3.00264	1.84289	2.09048	0	2.48402	NA	NA	NA	NA	NA	NA
ENSG00000102575	ACP5	0	0	24.7883	17.765	0	0	NA	NA	NA	NA	NA	NA
ENSG00000102678	FGF9	1.31141	0	0	0	0	5.14925	NA	NA	NA	NA	NA	NA
ENSG00000102683	SGCG	2.00444	0	4.15089	13.8104	3.36184	6.43417	NA	NA	NA	NA	NA	NA
ENSG00000102794	ACOD1	0	0	0	0	0	0	NA	NA	NA	NA	NA	NA
ENSG00000102802	MEDAG	0	0	0	0	0	0	NA	NA	NA	NA	NA	NA
ENSG00000102837	OLFM4	0	0	0	0	0	0	NA	NA	NA	NA	NA	NA
ENSG00000102854	MSLN	0	0	0	1.77722	0	0	NA	NA	NA	NA	NA	NA
ENSG00000102891	MT4	1.36856	0	1.201	3.26401	1.12062	1.27767	NA	NA	NA	NA	NA	NA
ENSG00000102924	CBLN1	4.70354	1.42221	0	1.53926	0	6.46235	NA	NA	NA	NA	NA	NA
ENSG00000102935	ZNF423	1.32667	0	1.16651	0	0	0	NA	NA	NA	NA	NA	NA
ENSG00000102970	CCL17	0	0	0	0	0	0	NA	NA	NA	NA	NA	NA
ENSG00000103023	PRSS54	0	0	0	0	0	0	NA	NA	NA	NA	NA	NA
ENSG00000103089	FA2H	2.8462	8.9529	0.726642	0	1.34806	0	NA	NA	NA	NA	NA	NA
ENSG00000103154	NECAB2	5.90096	4.74743	4.15097	6.27214	5.45452	0	NA	NA	NA	NA	NA	NA
ENSG00000103200	NA	0	0	2.33074	0	0	0	NA	NA	NA	NA	NA	NA
ENSG00000103241	FOXF1	0	0	0	0	0	1.27077	NA	NA	NA	NA	NA	NA
ENSG00000103310	ZP2	0	0	0	0	0	0	NA	NA	NA	NA	NA	NA
ENSG00000103355	PRSS33	0.670696	0	0	0	1.1034	0	NA	NA	NA	NA	NA	NA
ENSG00000103375	AQP8	0	0.979437	1.79409	6.32452	3.34516	0	NA	NA	NA	NA	NA	NA
ENSG00000103449	SALL1	0	0	0	0	0	0	NA	NA	NA	NA	NA	NA
ENSG00000103460	TOX3	0	0	0	0	0	0	NA	NA	NA	NA	NA	NA
ENSG00000103522	IL21R	0	5.17864	5.79885	11.362	10.9203	2.49453	NA	NA	NA	NA	NA	NA
ENSG00000103546	SLC6A2	1.88688	0.743994	2.25147	1.87011	0	0	NA	NA	NA	NA	NA	NA
ENSG00000103569	AQP9	2.76551	3.52618	3.59392	0	2.83331	3.97463	NA	NA	NA	NA	NA	NA
ENSG00000103647	CORO2B	0	0	0	0	0	0	NA	NA	NA	NA	NA	NA
ENSG00000103710	RASL12	0	0.804267	1.46526	0	0	0	NA	NA	NA	NA	NA	NA
ENSG00000103832	NA	8.03925	15.5843	0.593631	0	2.23036	1.2804	NA	NA	NA	NA	NA	NA
ENSG00000104055	TGM5	0.461741	49.3913	0.81886	0	2.464	0	NA	NA	NA	NA	NA	NA
ENSG00000104059	ENTREP2	0	0.481178	0	0	0	0	NA	NA	NA	NA	NA	NA
ENSG00000104213	PDGFRL	1.99194	0	0	0	0	0	NA	NA	NA	NA	NA	NA
ENSG00000104237	RP1	12.7097	1.94478	3.57324	3.19198	0	9.02115	NA	NA	NA	NA	NA	NA
ENSG00000104332	SFRP1	0	0	1.09062	0	0	0	NA	NA	NA	NA	NA	NA
ENSG00000104369	JPH1	5.9719	2.89253	2.92317	4.25285	12.2856	5.09257	NA	NA	NA	NA	NA	NA
ENSG00000104371	DKK4	0	0	0	0	0	0	NA	NA	NA	NA	NA	NA
ENSG00000104413	ESRP1	6.72215	0	1.01081	0.943626	21.5108	0.368215	NA	NA	NA	NA	NA	NA
ENSG00000104415	CCN4	0	0	0	0	0	0	NA	NA	NA	NA	NA	NA
ENSG00000104435	STMN2	0	0	0	0	0	0	NA	NA	NA	NA	NA	NA
ENSG00000104499	GML	0	0	0	0	0	0	NA	NA	NA	NA	NA	NA
ENSG00000104537	ANXA13	1.33278	2.90271	5.29973	1.06198	1.11793	3.85576	NA	NA	NA	NA	NA	NA
ENSG00000104611	SH2D4A	0	0	0	0	0	0	NA	NA	NA	NA	NA	NA
ENSG00000104722	NEFM	0	0	0	0	0	3.8123	NA	NA	NA	NA	NA	NA
ENSG00000104755	ADAM2	0	0	0	0	0	0	NA	NA	NA	NA	NA	NA
ENSG00000104760	FGL1	2.65724	0	8.23006	11.6832	5.58976	21.8288	NA	NA	NA	NA	NA	NA
ENSG00000104804	TULP2	2.81078	0	7.8228	0	0	11.9583	NA	NA	NA	NA	NA	NA
ENSG00000104818	CGB2	5.81964	10.8872	0	1.98676	5.92652	0	NA	NA	NA	NA	NA	NA
ENSG00000104827	CGB3	5.44355	1.97586	6.09358	12.595	15.5042	19.0249	NA	NA	NA	NA	NA	NA
ENSG00000104879	CKM	5.36566	5.87205	10.7269	2.11098	3.34868	3.83254	NA	NA	NA	NA	NA	NA
ENSG00000104918	RETN	0	0	0	0	0	0	NA	NA	NA	NA	NA	NA
ENSG00000104921	FCER2	0	0	1.0033	0	0.936563	2.5161	NA	NA	NA	NA	NA	NA
ENSG00000104938	CLEC4M	3.45886	0.722007	5.70117	2.19621	3.22541	2.84495	NA	NA	NA	NA	NA	NA
ENSG00000104941	RSPH6A	7.22052	17.9913	32.0117	34.0268	11.2537	17.3983	NA	NA	NA	NA	NA	NA
ENSG00000104967	NOVA2	6.23239	0	2.13845	0	0.413569	0.313204	NA	NA	NA	NA	NA	NA
ENSG00000104970	NA	50.8458	45.0287	45.5673	18.9986	22.3898	46.535	NA	NA	NA	NA	NA	NA
ENSG00000104972	LILRB1	0.576743	1.68236	7.10987	7.2769	6.4843	8.79445	NA	NA	NA	NA	NA	NA
ENSG00000104974	LILRA1	0	0	0	0	0	0	NA	NA	NA	NA	NA	NA
ENSG00000105122	RASAL3	6.57867	5.51077	2.38513	0	0	0	NA	NA	NA	NA	NA	NA
ENSG00000105131	EPHX3	9.52866	0	11.6005	0	2.24119	3.67088	NA	NA	NA	NA	NA	NA
ENSG00000105137	SYDE1	4.40376	2.75946	3.1088	4.34272	2.29792	2.59549	NA	NA	NA	NA	NA	NA
ENSG00000105141	CASP14	0	0	12.8686	0	0	0	NA	NA	NA	NA	NA	NA
ENSG00000105143	SLC1A6	0.635047	3.23557	5.65879	0	0	0	NA	NA	NA	NA	NA	NA
ENSG00000105198	LGALS13	0	0	0	0	0	0	NA	NA	NA	NA	NA	NA
ENSG00000105205	CLC	1.99194	0	0	0	0	0	NA	NA	NA	NA	NA	NA
ENSG00000105219	CCNP	5.06181	4.91096	23.2266	23.6805	51.1137	22.1096	NA	NA	NA	NA	NA	NA
ENSG00000105246	EBI3	15.2209	0	4.7648	0	0.679316	4.66642	NA	NA	NA	NA	NA	NA
ENSG00000105261	OVOL3	6.8312	7.9453	4.95367	14.3207	15.102	26.1388	NA	NA	NA	NA	NA	NA
[truncated: 59,781 more rows]

## Sheet: Sup Table 6 - P1OE DEG Results
PCBP1 OE
[truncated: 60,358 more rows]

## Sheet: Sup Table 7 - Spliced Exons
Overlapping Splicing Events between P1KD, P1OE, and CHEL
[truncated: 152 more rows]

[truncated: 6 more sheets: Sup Table 8 - P2KD DEG Results, Sup Table 9 - PCBP DKD DEG, Sup Table 10 - WT RIP, Sup Table 11 - ∆Fe RIP , Sup Table 12 - RIP WT PCBP1 GO, Sup Table 13 - RIP ∆Fe PCBP1 GO]
